# Supplementary material for: Crystal structure of racemic 2-[(β-arabino­pyran­osyl)­sulfanyl]-4,6-diphenylpyridine-3-carbo­nitrile
Source: Acta Crystallogr E Crystallogr Commun. 2018 May 25;74(Pt 6):853–6. doi: 10.1107/S2056989018007284 (PMC6002821; doi:10.1107/S2056989018007284)
Supplement: Supplementary file 1 [file e-74-00853-sup1.cif]

##############################################################################
#                                                                            #
# This CIF contains the data in a paper accepted for publication in          #
# Acta Crystallographica Section E. It conforms to the requirements of       #
# Notes for Authors for Acta Crystallographica Section E, and has been       #
# peer reviewed under the auspices of the IUCr Commission on Journals.       #
#                                                                            #
# Full details of the Crystallographic Information File format               #
# are given in the paper "The Crystallographic Information File (CIF):       #
# a New Standard Archive File for Crystallography" by S. R. Hall, F. H.      #
# Allen and I. D. Brown [Acta Cryst. (1991), A47, 655-685].                  #
#                                                                            #
# The current version of the core CIF dictionary is obtainable from          #
# ftp://ftp.iucr.org/pub/cif_core.dic.                                       #
#                                                                            #
# Software is freely available for graphical display of the structure(s)     #
# in this CIF. For information consult the CIF software page                 #
# http://www.iucr.org/resources/cif/software.                                #
#                                                                            #
# This file may be used for bona fide research purposes within the           #
# scientific community so long as proper attribution is given to the journal # 
# article from which it was obtained.                                        #
#                                                                            #
##############################################################################
data_I
_database_code_depnum_ccdc_archive 'CCDC 1843269'
_audit_creation_method     'SHELXL-2017/1'
_chemical_name_systematic
;
2-[(\b-Arabinopyranosyl)sulfanyl]-4,6-diphenylpyridine-3-carbonitrile
;
_chemical_name_common     ?
_chemical_formula_moiety     'C23 H20 N2 O4 S'
_chemical_formula_sum     'C23 H20 N2 O4 S'
_chemical_formula_iupac     'C23 H20 N2 O4 S'
_chemical_formula_weight     420.47
_chemical_melting_point     ?
_shelx_space_group_comment
;
The symmetry employed for this shelxl refinement is uniquely defined
by the following loop, which should always be used as a source of
symmetry information in preference to the above space-group names.
They are only intended as comments.
;
_space_group_crystal_system     tetragonal
_space_group_name_H-M_alt     'P -4 21 c'
_space_group_name_Hall     'P -4 2n'
loop_
    _space_group_symop_operation_xyz
    'x, y, z'
    '-x, -y, z'
    'y, -x, -z'
    '-y, x, -z'
    '-x+1/2, y+1/2, -z+1/2'
    'x+1/2, -y+1/2, -z+1/2'
    '-y+1/2, -x+1/2, z+1/2'
    'y+1/2, x+1/2, z+1/2'
_cell_length_a     21.8333(2)
_cell_length_b     21.8333(2)
_cell_length_c     8.67551(17)
_cell_angle_alpha     90
_cell_angle_beta     90
_cell_angle_gamma     90
_cell_volume     4135.54(11)
_cell_formula_units_Z     8
_cell_measurement_reflns_used     11865
_cell_measurement_theta_min     4.0260
_cell_measurement_theta_max     75.7000
_cell_measurement_temperature     100(2)
_exptl_crystal_description     'irregular tablet'
_exptl_crystal_colour     colourless
_exptl_crystal_size_max     0.2
_exptl_crystal_size_mid     0.2
_exptl_crystal_size_min     0.1
_exptl_crystal_density_diffrn     1.351
_exptl_crystal_density_meas     ?
_exptl_crystal_density_method     'not measured'
_exptl_crystal_F_000     1760
_exptl_absorpt_coefficient_mu     1.666
_exptl_absorpt_correction_type     multi-scan
_exptl_absorpt_process_details
;
(CrysAlisPro; Rigaku OD, 2015)
;
_shelx_estimated_absorpt_T_min     0.732
_shelx_estimated_absorpt_T_max     0.851
_exptl_absorpt_correction_T_min     0.63048
_exptl_absorpt_correction_T_max     1.00000
_diffrn_ambient_temperature     100(2)
_diffrn_radiation_type     CuK\a
_diffrn_radiation_wavelength     1.54184
_diffrn_measurement_device_type     'Oxford Diffraction Xcalibur, Atlas, Nova'
_diffrn_measurement_method     \w-scan
_diffrn_detector_area_resol_mean     10.3543
_diffrn_reflns_number     22380
_diffrn_reflns_av_R_equivalents     0.0500
_diffrn_reflns_theta_min     4.050
_diffrn_reflns_theta_max     75.979
_diffrn_reflns_theta_full     75.000
_diffrn_measured_fraction_theta_max     0.994
_diffrn_measured_fraction_theta_full     0.996
_diffrn_reflns_limit_h_min     -27
_diffrn_reflns_limit_h_max     19
_diffrn_reflns_limit_k_min     -23
_diffrn_reflns_limit_k_max     26
_diffrn_reflns_limit_l_min     -10
_diffrn_reflns_limit_l_max     10
_refine_special_details     ?
_reflns_number_total     4067
_reflns_number_gt     3766
_reflns_threshold_expression     'I > 2\s(I)'
_refine_ls_structure_factor_coef     Fsqd
_refine_ls_matrix_type     full
_refine_ls_R_factor_all     0.0336
_refine_ls_R_factor_gt     0.0289
_refine_ls_wR_factor_gt     0.0697
_refine_ls_wR_factor_ref     0.0723
_refine_ls_goodness_of_fit_ref     1.039
_refine_ls_restrained_S_all     1.039
_refine_ls_number_reflns     4067
_refine_ls_number_parameters     283
_refine_ls_number_restraints     0
_refine_ls_hydrogen_treatment     mixed
_refine_ls_weighting_scheme     calc
_refine_ls_weighting_details
              'w=1/[\s^2^(Fo^2^)+(0.0406P)^2^+0.2060P] where P=(Fo^2^+2Fc^2^)/3'
_atom_sites_solution_hydrogens     mixed
_atom_sites_solution_primary     direct
_atom_sites_solution_secondary     difmap
_refine_ls_shift/su_max     0.001
_refine_ls_shift/su_mean     0.000
_refine_diff_density_max     0.140
_refine_diff_density_min     -0.210
_refine_ls_extinction_method     none
_refine_ls_extinction_coef     .
_refine_ls_abs_structure_details
;
Flack <i>x</i> determined using 1455 quotients
[(<i>I</i>^+^)-(<i>I</i>^-^)]/[(<i>I</i>^+^)+(<i>I</i>^-^)]
(Parsons <i>et al.</i>,  2013)
;
_refine_ls_abs_structure_Flack     -0.001(9)
loop_
    _atom_type_symbol
    _atom_type_description
    _atom_type_scat_dispersion_real
    _atom_type_scat_dispersion_imag
    _atom_type_scat_source
    'C' 'C' 0.0181 0.0091
                         'International Tables Vol C Tables 4.2.6.8 and 6.1.1.4'
    'H' 'H' 0.0000 0.0000
                         'International Tables Vol C Tables 4.2.6.8 and 6.1.1.4'
    'N' 'N' 0.0311 0.0180
                         'International Tables Vol C Tables 4.2.6.8 and 6.1.1.4'
    'O' 'O' 0.0492 0.0322
                         'International Tables Vol C Tables 4.2.6.8 and 6.1.1.4'
    'S' 'S' 0.3331 0.5567
                         'International Tables Vol C Tables 4.2.6.8 and 6.1.1.4'
_computing_data_collection
;
CrysAlisPro (Rigaku OD, 2015)
;
_computing_cell_refinement
;
CrysAlisPro (Rigaku OD, 2015)
;
_computing_data_reduction
;
CrysAlisPro (Rigaku OD, 2015)
;
_computing_structure_solution
;
SHELXS97 (Sheldrick, 2008)
;
_computing_structure_refinement
;
<i>SHELXL2017/1</i> (Sheldrick, 2015)
;
_computing_molecular_graphics
;
XP (Siemens, 1994)
;
_computing_publication_material
;
<i>SHELXL2017/1</i> (Sheldrick, 2015)
;
loop_
    _atom_site_type_symbol
    _atom_site_label
    _atom_site_fract_x
    _atom_site_fract_y
    _atom_site_fract_z
    _atom_site_U_iso_or_equiv
    _atom_site_adp_type
    _atom_site_calc_flag
    _atom_site_occupancy
    _atom_site_disorder_assembly
    _atom_site_disorder_group
    S S1 0.66558(2) 0.40955(2) 0.37773(7) 0.01892(12) Uani d 1 . .
    N N1 0.71332(8) 0.30150(8) 0.2959(2) 0.0193(4) Uani d 1 . .
    C C2 0.72285(9) 0.35219(9) 0.3756(3) 0.0188(4) Uani d 1 . .
    C C3 0.77798(10) 0.36462(10) 0.4552(3) 0.0196(4) Uani d 1 . .
    C C4 0.82688(10) 0.32328(10) 0.4388(3) 0.0213(5) Uani d 1 . .
    C C5 0.81609(10) 0.27034(10) 0.3542(3) 0.0228(5) Uani d 1 . .
    H H5 0.847932 0.241118 0.341532 0.027 Uiso calc 1 . .
    C C6 0.75894(10) 0.25972(10) 0.2878(3) 0.0206(5) Uani d 1 . .
    C C7 0.78113(10) 0.41680(10) 0.5556(3) 0.0216(5) Uani d 1 . .
    N N2 0.78087(9) 0.45778(9) 0.6383(3) 0.0282(5) Uani d 1 . .
    C C11 0.60285(9) 0.36958(10) 0.2861(3) 0.0180(4) Uani d 1 . .
    H H11 0.600243 0.326953 0.327770 0.022 Uiso calc 1 . .
    C C12 0.54261(10) 0.40390(10) 0.3205(3) 0.0175(4) Uani d 1 . .
    H H12 0.545412 0.447100 0.282823 0.021 Uiso calc 1 . .
    C C13 0.49053(9) 0.37047(9) 0.2379(3) 0.0174(4) Uani d 1 . .
    H H13 0.485720 0.329883 0.289917 0.021 Uiso calc 1 . .
    C C14 0.50479(10) 0.35742(10) 0.0692(3) 0.0205(5) Uani d 1 . .
    H H14 0.472970 0.329428 0.025478 0.025 Uiso calc 1 . .
    C C15 0.56731(10) 0.32792(11) 0.0554(3) 0.0228(5) Uani d 1 . .
    H H15A 0.567252 0.287793 0.108559 0.027 Uiso calc 1 . .
    H H15B 0.577236 0.320966 -0.054522 0.027 Uiso calc 1 . .
    O O1 0.52797(7) 0.40316(7) 0.4791(2) 0.0205(3) Uani d 1 . .
    H H01 0.5536(17) 0.4259(16) 0.526(5) 0.046(10) Uiso d 1 . .
    O O2 0.43389(7) 0.40239(8) 0.2568(2) 0.0210(3) Uani d 1 . .
    H H02 0.4290(15) 0.4296(16) 0.194(4) 0.035(9) Uiso d 1 . .
    O O3 0.50739(7) 0.41263(8) -0.0200(2) 0.0237(4) Uani d 1 . .
    H H03 0.4738(18) 0.4298(17) -0.019(5) 0.047(10) Uiso d 1 . .
    O O4 0.61261(7) 0.36736(7) 0.1238(2) 0.0211(3) Uani d 1 . .
    C C21 0.88763(10) 0.33451(11) 0.5093(3) 0.0235(5) Uani d 1 . .
    C C22 0.91531(11) 0.39202(12) 0.5018(4) 0.0333(6) Uani d 1 . .
    H H22 0.895156 0.424849 0.450852 0.040 Uiso calc 1 . .
    C C23 0.97250(12) 0.40132(13) 0.5690(4) 0.0399(7) Uani d 1 . .
    H H23 0.991202 0.440544 0.563513 0.048 Uiso calc 1 . .
    C C24 1.00232(11) 0.35385(13) 0.6436(4) 0.0348(6) Uani d 1 . .
    H H24 1.041042 0.360614 0.690570 0.042 Uiso calc 1 . .
    C C25 0.97528(11) 0.29625(12) 0.6496(3) 0.0288(5) Uani d 1 . .
    H H25 0.995712 0.263483 0.700037 0.035 Uiso calc 1 . .
    C C26 0.91861(10) 0.28654(11) 0.5820(3) 0.0235(5) Uani d 1 . .
    H H26 0.900651 0.246932 0.585205 0.028 Uiso calc 1 . .
    C C31 0.74451(11) 0.20354(10) 0.1993(3) 0.0222(5) Uani d 1 . .
    C C32 0.68866(11) 0.19904(11) 0.1223(4) 0.0328(6) Uani d 1 . .
    H H32 0.660698 0.232346 0.125814 0.039 Uiso calc 1 . .
    C C33 0.67336(13) 0.14672(13) 0.0408(4) 0.0388(7) Uani d 1 . .
    H H33 0.634972 0.144225 -0.010425 0.047 Uiso calc 1 . .
    C C34 0.71408(13) 0.09782(11) 0.0337(3) 0.0332(6) Uani d 1 . .
    H H34 0.703694 0.061962 -0.022583 0.040 Uiso calc 1 . .
    C C35 0.76943(12) 0.10168(10) 0.1085(3) 0.0285(5) Uani d 1 . .
    H H35 0.797126 0.068164 0.104383 0.034 Uiso calc 1 . .
    C C36 0.78530(11) 0.15421(10) 0.1901(3) 0.0244(5) Uani d 1 . .
    H H36 0.823987 0.156588 0.239892 0.029 Uiso calc 1 . .
loop_
    _atom_site_aniso_label
    _atom_site_aniso_U_11
    _atom_site_aniso_U_22
    _atom_site_aniso_U_33
    _atom_site_aniso_U_12
    _atom_site_aniso_U_13
    _atom_site_aniso_U_23
    S1 0.0153(2) 0.0177(2) 0.0237(3) 0.00191(17) -0.0005(2) -0.0018(2)
    N1 0.0185(8) 0.0196(8) 0.0198(10) 0.0026(7) 0.0021(7) 0.0003(8)
    C2 0.0165(9) 0.0198(9) 0.0199(11) 0.0019(7) 0.0029(9) 0.0025(9)
    C3 0.0193(10) 0.0185(10) 0.0210(11) 0.0010(8) 0.0007(9) 0.0029(9)
    C4 0.0185(10) 0.0235(10) 0.0220(12) 0.0010(8) 0.0029(9) 0.0066(9)
    C5 0.0212(10) 0.0231(10) 0.0243(13) 0.0058(8) 0.0044(9) 0.0041(9)
    C6 0.0208(10) 0.0208(10) 0.0201(13) 0.0037(8) 0.0043(9) 0.0035(9)
    C7 0.0167(9) 0.0221(11) 0.0260(12) 0.0004(8) -0.0020(9) 0.0068(10)
    N2 0.0277(10) 0.0226(9) 0.0343(13) 0.0010(7) -0.0043(9) -0.0011(10)
    C11 0.0168(9) 0.0196(9) 0.0174(11) -0.0003(8) 0.0016(8) -0.0019(9)
    C12 0.0182(9) 0.0173(9) 0.0169(11) -0.0005(8) 0.0015(8) -0.0001(8)
    C13 0.0153(9) 0.0173(9) 0.0195(11) 0.0004(7) 0.0007(8) 0.0002(8)
    C14 0.0206(10) 0.0211(10) 0.0200(12) -0.0030(8) 0.0000(9) -0.0012(9)
    C15 0.0235(10) 0.0235(10) 0.0215(12) -0.0014(9) -0.0003(9) -0.0057(9)
    O1 0.0189(7) 0.0255(8) 0.0170(8) -0.0009(6) 0.0013(6) -0.0033(7)
    O2 0.0159(7) 0.0249(8) 0.0221(9) 0.0016(6) 0.0008(6) 0.0020(7)
    O3 0.0187(7) 0.0305(8) 0.0219(9) 0.0003(7) 0.0006(7) 0.0056(7)
    O4 0.0189(7) 0.0248(7) 0.0196(9) 0.0001(6) 0.0017(6) -0.0023(7)
    C21 0.0191(10) 0.0277(11) 0.0237(12) 0.0026(9) 0.0010(9) 0.0031(10)
    C22 0.0237(11) 0.0298(12) 0.0464(17) 0.0009(9) -0.0023(12) 0.0098(12)
    C23 0.0256(12) 0.0336(13) 0.061(2) -0.0070(10) -0.0021(13) 0.0034(14)
    C24 0.0189(10) 0.0448(14) 0.0407(17) 0.0004(10) -0.0018(11) 0.0000(13)
    C25 0.0235(11) 0.0362(13) 0.0265(14) 0.0071(10) -0.0009(10) 0.0032(11)
    C26 0.0203(10) 0.0275(11) 0.0228(13) 0.0045(8) 0.0033(9) 0.0010(9)
    C31 0.0249(11) 0.0217(10) 0.0201(12) 0.0044(9) 0.0045(9) 0.0032(9)
    C32 0.0304(12) 0.0273(11) 0.0406(16) 0.0092(9) -0.0058(13) -0.0102(13)
    C33 0.0375(14) 0.0317(13) 0.0473(18) 0.0044(11) -0.0101(13) -0.0118(13)
    C34 0.0448(14) 0.0214(11) 0.0333(15) 0.0011(10) 0.0064(12) -0.0060(11)
    C35 0.0382(13) 0.0172(10) 0.0301(14) 0.0058(9) 0.0135(12) 0.0045(10)
    C36 0.0262(11) 0.0214(11) 0.0256(13) 0.0048(9) 0.0059(10) 0.0061(10)
_geom_special_details
;
 All esds (except the esd in the dihedral angle between two l.s. planes)
 are estimated using the full covariance matrix.  The cell esds are taken
 into account individually in the estimation of esds in distances, angles
 and torsion angles; correlations between esds in cell parameters are only
 used when they are defined by crystal symmetry.  An approximate (isotropic)
 treatment of cell esds is used for estimating esds involving l.s. planes.
 Least-squares planes (x,y,z in crystal coordinates) and deviations from them
 (* indicates atom used to define plane)
  9.6921 (0.0225) x -  5.4261 (0.0258) y -  7.4689 (0.0051) z =  2.9936 (0.0259)
 * -0.0092 (0.0019)  C21
 *  0.0029 (0.0022)  C22
 *  0.0049 (0.0023)  C23
 * -0.0063 (0.0021)  C24
 * -0.0001 (0.0019)  C25
 *  0.0078 (0.0018)  C26
 Rms deviation of fitted atoms =   0.0060
  7.1279 (0.0186) x +  10.0786 (0.0190) y -  7.1557 (0.0046) z =  5.9951
 (0.0155)
 Angle to previous plane (with approximate esd) = 42.243 ( 0.080 )
 *  0.0110 (0.0015)  N1
 *  0.0192 (0.0017)  C2
 * -0.0324 (0.0017)  C3
 *  0.0172 (0.0016)  C4
 *  0.0119 (0.0016)  C5
 * -0.0269 (0.0016)  C6
 Rms deviation of fitted atoms =   0.0212
  9.0031 (0.0245) x +  8.5392 (0.0229) y -  7.1382 (0.0057) z =  7.0241 (0.0183)
 Angle to previous plane (with approximate esd) =  6.371 ( 0.143 )
 * -0.0055 (0.0018)  C31
 *  0.0027 (0.0023)  C32
 *  0.0001 (0.0024)  C33
 * -0.0001 (0.0021)  C34
 * -0.0028 (0.0019)  C35
 *  0.0056 (0.0018)  C36
 Rms deviation of fitted atoms =   0.0036
;
loop_
    _geom_bond_atom_site_label_1
    _geom_bond_atom_site_label_2
    _geom_bond_site_symmetry_2
    _geom_bond_distance
    _geom_bond_publ_flag
    S1 C2 . 1.770(2) y
    S1 C11 . 1.808(2) y
    N1 C2 . 1.322(3) ?
    N1 C6 . 1.352(3) ?
    C2 C3 . 1.414(3) ?
    C3 C4 . 1.405(3) ?
    C3 C7 . 1.435(3) ?
    C4 C5 . 1.389(3) ?
    C4 C21 . 1.481(3) ?
    C5 C6 . 1.394(3) ?
    C5 H5 . 0.9500 ?
    C6 C31 . 1.481(3) ?
    C7 N2 . 1.147(3) ?
    C11 O4 . 1.425(3) ?
    C11 C12 . 1.543(3) ?
    C11 H11 . 1.0000 ?
    C12 O1 . 1.413(3) ?
    C12 C13 . 1.529(3) ?
    C12 H12 . 1.0000 ?
    C13 O2 . 1.429(2) ?
    C13 C14 . 1.523(3) ?
    C13 H13 . 1.0000 ?
    C14 O3 . 1.434(3) ?
    C14 C15 . 1.514(3) ?
    C14 H14 . 1.0000 ?
    C15 O4 . 1.439(3) ?
    C15 H15A . 0.9900 ?
    C15 H15B . 0.9900 ?
    O1 H01 . 0.85(4) ?
    O2 H02 . 0.81(3) ?
    O3 H03 . 0.82(4) ?
    C21 C22 . 1.395(3) ?
    C21 C26 . 1.397(3) ?
    C22 C23 . 1.393(4) ?
    C22 H22 . 0.9500 ?
    C23 C24 . 1.385(4) ?
    C23 H23 . 0.9500 ?
    C24 C25 . 1.390(4) ?
    C24 H24 . 0.9500 ?
    C25 C26 . 1.385(3) ?
    C25 H25 . 0.9500 ?
    C26 H26 . 0.9500 ?
    C31 C32 . 1.394(4) ?
    C31 C36 . 1.400(3) ?
    C32 C33 . 1.384(4) ?
    C32 H32 . 0.9500 ?
    C33 C34 . 1.391(4) ?
    C33 H33 . 0.9500 ?
    C34 C35 . 1.374(4) ?
    C34 H34 . 0.9500 ?
    C35 C36 . 1.392(4) ?
    C35 H35 . 0.9500 ?
    C36 H36 . 0.9500 ?
loop_
    _geom_angle_atom_site_label_1
    _geom_angle_atom_site_label_2
    _geom_angle_atom_site_label_3
    _geom_angle_site_symmetry_1
    _geom_angle_site_symmetry_3
    _geom_angle
    _geom_angle_publ_flag
    C2 S1 C11 . . 100.90(10) ?
    C2 N1 C6 . . 118.42(19) ?
    N1 C2 C3 . . 123.40(19) ?
    N1 C2 S1 . . 119.13(17) ?
    C3 C2 S1 . . 117.41(17) ?
    C4 C3 C2 . . 118.3(2) ?
    C4 C3 C7 . . 122.3(2) ?
    C2 C3 C7 . . 119.30(19) ?
    C5 C4 C3 . . 117.3(2) ?
    C5 C4 C21 . . 120.5(2) ?
    C3 C4 C21 . . 122.1(2) ?
    C4 C5 C6 . . 120.6(2) ?
    C4 C5 H5 . . 119.7 ?
    C6 C5 H5 . . 119.7 ?
    N1 C6 C5 . . 121.7(2) ?
    N1 C6 C31 . . 115.4(2) ?
    C5 C6 C31 . . 122.9(2) ?
    N2 C7 C3 . . 176.7(2) ?
    O4 C11 C12 . . 109.55(18) ?
    O4 C11 S1 . . 109.72(14) ?
    C12 C11 S1 . . 109.07(14) ?
    O4 C11 H11 . . 109.5 ?
    C12 C11 H11 . . 109.5 ?
    S1 C11 H11 . . 109.5 ?
    O1 C12 C13 . . 106.43(17) ?
    O1 C12 C11 . . 112.04(18) ?
    C13 C12 C11 . . 108.15(17) ?
    O1 C12 H12 . . 110.0 ?
    C13 C12 H12 . . 110.0 ?
    C11 C12 H12 . . 110.0 ?
    O2 C13 C14 . . 112.23(18) ?
    O2 C13 C12 . . 110.90(17) ?
    C14 C13 C12 . . 112.80(18) ?
    O2 C13 H13 . . 106.8 ?
    C14 C13 H13 . . 106.8 ?
    C12 C13 H13 . . 106.8 ?
    O3 C14 C15 . . 106.23(19) ?
    O3 C14 C13 . . 111.67(18) ?
    C15 C14 C13 . . 109.85(19) ?
    O3 C14 H14 . . 109.7 ?
    C15 C14 H14 . . 109.7 ?
    C13 C14 H14 . . 109.7 ?
    O4 C15 C14 . . 109.43(18) ?
    O4 C15 H15A . . 109.8 ?
    C14 C15 H15A . . 109.8 ?
    O4 C15 H15B . . 109.8 ?
    C14 C15 H15B . . 109.8 ?
    H15A C15 H15B . . 108.2 ?
    C12 O1 H01 . . 108(3) ?
    C13 O2 H02 . . 113(2) ?
    C14 O3 H03 . . 110(3) ?
    C11 O4 C15 . . 108.96(17) ?
    C22 C21 C26 . . 119.1(2) ?
    C22 C21 C4 . . 121.2(2) ?
    C26 C21 C4 . . 119.7(2) ?
    C23 C22 C21 . . 120.0(2) ?
    C23 C22 H22 . . 120.0 ?
    C21 C22 H22 . . 120.0 ?
    C24 C23 C22 . . 120.5(3) ?
    C24 C23 H23 . . 119.7 ?
    C22 C23 H23 . . 119.7 ?
    C23 C24 C25 . . 119.7(2) ?
    C23 C24 H24 . . 120.2 ?
    C25 C24 H24 . . 120.2 ?
    C26 C25 C24 . . 120.1(2) ?
    C26 C25 H25 . . 119.9 ?
    C24 C25 H25 . . 119.9 ?
    C25 C26 C21 . . 120.6(2) ?
    C25 C26 H26 . . 119.7 ?
    C21 C26 H26 . . 119.7 ?
    C32 C31 C36 . . 118.4(2) ?
    C32 C31 C6 . . 119.5(2) ?
    C36 C31 C6 . . 122.1(2) ?
    C33 C32 C31 . . 120.9(2) ?
    C33 C32 H32 . . 119.5 ?
    C31 C32 H32 . . 119.5 ?
    C32 C33 C34 . . 120.1(3) ?
    C32 C33 H33 . . 119.9 ?
    C34 C33 H33 . . 119.9 ?
    C35 C34 C33 . . 119.6(2) ?
    C35 C34 H34 . . 120.2 ?
    C33 C34 H34 . . 120.2 ?
    C34 C35 C36 . . 120.7(2) ?
    C34 C35 H35 . . 119.7 ?
    C36 C35 H35 . . 119.7 ?
    C35 C36 C31 . . 120.3(2) ?
    C35 C36 H36 . . 119.9 ?
    C31 C36 H36 . . 119.9 ?
loop_
    _geom_torsion_atom_site_label_1
    _geom_torsion_atom_site_label_2
    _geom_torsion_atom_site_label_3
    _geom_torsion_atom_site_label_4
    _geom_torsion_site_symmetry_1
    _geom_torsion_site_symmetry_2
    _geom_torsion_site_symmetry_3
    _geom_torsion_site_symmetry_4
    _geom_torsion
    _geom_torsion_publ_flag
    C6 N1 C2 C3 . . . . -1.1(4) ?
    C6 N1 C2 S1 . . . . 176.09(17) ?
    C11 S1 C2 N1 . . . . 9.7(2) ?
    C11 S1 C2 C3 . . . . -172.95(19) ?
    N1 C2 C3 C4 . . . . 5.2(4) ?
    S1 C2 C3 C4 . . . . -172.01(18) ?
    N1 C2 C3 C7 . . . . -171.6(2) ?
    S1 C2 C3 C7 . . . . 11.2(3) ?
    C2 C3 C4 C5 . . . . -4.8(3) ?
    C7 C3 C4 C5 . . . . 171.9(2) ?
    C2 C3 C4 C21 . . . . 175.9(2) ?
    C7 C3 C4 C21 . . . . -7.4(4) ?
    C3 C4 C5 C6 . . . . 0.7(3) ?
    C21 C4 C5 C6 . . . . -180.0(2) ?
    C2 N1 C6 C5 . . . . -3.3(3) ?
    C2 N1 C6 C31 . . . . 178.8(2) ?
    C4 C5 C6 N1 . . . . 3.6(4) ?
    C4 C5 C6 C31 . . . . -178.7(2) ?
    C2 S1 C11 O4 . . . . -77.26(16) ?
    C2 S1 C11 C12 . . . . 162.73(16) ?
    O4 C11 C12 O1 . . . . 175.15(17) ?
    S1 C11 C12 O1 . . . . -64.7(2) ?
    O4 C11 C12 C13 . . . . 58.2(2) ?
    S1 C11 C12 C13 . . . . 178.27(14) ?
    O1 C12 C13 O2 . . . . 63.3(2) ?
    C11 C12 C13 O2 . . . . -176.15(17) ?
    O1 C12 C13 C14 . . . . -169.85(17) ?
    C11 C12 C13 C14 . . . . -49.3(2) ?
    O2 C13 C14 O3 . . . . 58.2(2) ?
    C12 C13 C14 O3 . . . . -68.0(2) ?
    O2 C13 C14 C15 . . . . 175.75(17) ?
    C12 C13 C14 C15 . . . . 49.6(2) ?
    O3 C14 C15 O4 . . . . 63.7(2) ?
    C13 C14 C15 O4 . . . . -57.2(2) ?
    C12 C11 O4 C15 . . . . -68.6(2) ?
    S1 C11 O4 C15 . . . . 171.64(14) ?
    C14 C15 O4 C11 . . . . 67.9(2) ?
    C5 C4 C21 C22 . . . . 136.5(3) ?
    C3 C4 C21 C22 . . . . -44.1(4) y
    C5 C4 C21 C26 . . . . -42.2(3) ?
    C3 C4 C21 C26 . . . . 137.2(3) ?
    C26 C21 C22 C23 . . . . -1.3(4) ?
    C4 C21 C22 C23 . . . . -180.0(3) ?
    C21 C22 C23 C24 . . . . -0.1(5) ?
    C22 C23 C24 C25 . . . . 0.9(5) ?
    C23 C24 C25 C26 . . . . -0.5(4) ?
    C24 C25 C26 C21 . . . . -0.9(4) ?
    C22 C21 C26 C25 . . . . 1.7(4) ?
    C4 C21 C26 C25 . . . . -179.5(2) ?
    N1 C6 C31 C32 . . . . 4.8(3) y
    C5 C6 C31 C32 . . . . -173.1(3) ?
    N1 C6 C31 C36 . . . . -175.2(2) ?
    C5 C6 C31 C36 . . . . 7.0(4) ?
    C36 C31 C32 C33 . . . . 1.0(4) ?
    C6 C31 C32 C33 . . . . -178.9(3) ?
    C31 C32 C33 C34 . . . . -0.5(5) ?
    C32 C33 C34 C35 . . . . 0.2(5) ?
    C33 C34 C35 C36 . . . . -0.5(4) ?
    C34 C35 C36 C31 . . . . 1.1(4) ?
    C32 C31 C36 C35 . . . . -1.3(4) ?
    C6 C31 C36 C35 . . . . 178.6(2) ?
loop_
    _geom_hbond_atom_site_label_D
    _geom_hbond_atom_site_label_H
    _geom_hbond_atom_site_label_A
    _geom_hbond_site_symmetry_A
    _geom_hbond_distance_DH
    _geom_hbond_distance_HA
    _geom_hbond_distance_DA
    _geom_hbond_angle_DHA
    _geom_hbond_publ_flag
    O1 H01 O2 4_656 0.85(4) 2.12(4) 2.831(2) 140(3) yes
    O1 H01 O1 4_656 0.85(4) 2.42(3) 3.133(2) 141(3) yes
    O2 H02 O3 3_565 0.81(3) 2.07(4) 2.883(2) 175(3) yes
    O3 H03 O3 3_565 0.82(4) 1.94(4) 2.729(2) 159(4) yes
    C13 H13 N2 3_566 1.00 2.57 3.547(3) 165 yes
    C34 H34 N2 5_645 0.95 2.51 3.404(3) 157 yes
_shelx_hkl_file
;
   0   0  -1 250.690 218.309
   0   0   1 763.688 202.609
   0   0   2 378808. 4748.92
   0   0  -2 371138. 5304.11
   0   0   3 196.735 404.732
   0   0  -3-10.5131 486.738
   0   0  -4 3918.31 881.414
   0   0  -4 4251.72 962.691
   0   0   4 4050.65 832.820
   0   0  -5 1327.17 826.281
   0   0   5-1073.78 539.416
   0   0  -5 417.301 787.242
   0   0  -6 3745.05 1344.47
   0   0   6 3981.58 1106.04
   0   0  -6 4911.30 1248.27
   0   0  -7 3513.06 1218.43
   0   0   8 50437.9 2134.73
   0   0   8-334.431 2229.50
   0   1   1 16730.6 790.529
  -1   0   1 18171.0 851.625
  -1   0  -1 17044.1 645.681
   0  -1   1 17202.1 711.851
   1   0   1 15063.9 603.920
   0  -1  -1 16934.6 819.302
  -1   0  -1 16865.9 917.689
   0   1  -1 16282.9 800.984
   0   1  -2 11352.8 1007.63
  -1   0   2 9183.48 875.925
  -1   0  -2 10319.2 568.321
   0   1   2 9791.00 882.093
   1   0   2 10915.8 787.289
   0  -1  -2 10596.2 974.270
  -1   0  -2 10308.6 1013.39
   0  -1   2 10464.1 849.857
   1   0  -2 10531.2 904.720
   0  -1   3 182167. 4082.15
   0  -1  -3 184998. 4830.37
  -1   0   3 186425. 4395.47
   0   1  -3 186891. 4712.24
  -1   0  -3 187914. 4952.04
   0   1   3 181151. 4222.54
   1   0   3 181714. 3955.75
   1   0  -3 187212. 4520.12
   0  -1  -3 186096. 4657.77
   1   0   4 6023.37 969.707
   1   0  -4 5279.85 1091.92
   0   1   4 4478.93 878.877
   0  -1   4 6558.06 1039.81
  -1   0  -4 5490.37 1253.25
   1   0  -4 4376.64 937.950
   0  -1  -4 4746.87 1089.24
  -1   0   4 4958.00 968.094
   0  -1  -4 6401.35 1230.73
  -1   0  -4 6007.13 1235.21
   0   1  -4 4674.45 1093.64
   1   0  -5 19721.1 2162.32
   0  -1   5 17611.9 1740.40
   0  -1  -5 18152.9 2165.55
  -1   0   5 18086.4 1878.20
   0  -1  -5 19907.9 2247.79
   1   0  -5 16557.6 1988.18
   0   1  -5 17989.0 2148.51
   0   1  -5 17753.8 2195.21
   1   0   5 13998.8 1579.65
   0   1   5 20163.3 1946.43
  -1   0  -5 19802.7 2286.78
  -1   0  -5 16378.2 2011.35
   0  -1   6 674.226 395.962
  -1   0   6 127.100 635.958
   1   0  -6 2132.98 1085.50
   0  -1  -6 4404.40 1606.57
  -1   0  -6 1429.98 1077.17
   0   1  -6 565.252 979.157
   0  -1  -6 519.330 679.581
   0   1   6 1570.68 661.176
  -1   0  -6 1250.54 820.928
   1   0  -6 1354.19 1078.13
   0   1  -6 364.011 851.865
   0  -1  -7-859.230 1423.75
  -1   0  -7 690.596 1372.84
   0   1   8 949.705 528.148
   1   0   8 1020.35 434.309
  -1  -1  -7-1737.64 1540.17
  -1  -1  -7 168.132 1350.27
  -1  -1  -6 2304.05 1095.74
   1   1  -6 444.395 551.329
  -1   1   6 2445.50 1117.70
  -1  -1  -6 1966.45 1202.23
   1   1  -6 1667.07 1114.74
  -1   1   5 435.625 638.242
   1  -1   5 191.933 342.923
   1   1  -5-109.510 675.875
  -1  -1  -5 745.002 1034.79
  -1  -1  -5-459.134 701.552
   1   1  -5 1346.02 737.804
   1  -1   4 106276. 3556.85
  -1  -1  -4 112434. 4483.87
  -1   1   4 104648. 3936.60
   1   1  -4 112783. 4222.70
  -1  -1  -3-62.9169 494.063
  -1  -1  -3 80.1460 562.470
   1  -1   3 530.988 347.059
   1   1  -3-420.396 397.843
  -1   1   3-816.565 569.360
  -1  -1  -3-3.51166 260.753
  -1  -1  -2 124175. 3358.79
   1   1  -2 121023. 2799.88
  -1  -1  -2 131310. 3310.46
   1  -1   2 129703. 2527.11
  -1   1   2 127745. 3042.27
  -1  -1  -2 120634. 2198.45
  -1  -1  -1-133.531 268.070
   1  -1   1 69.0942 120.045
  -1   1   1 102.290 223.141
   1   1  -1-38.3640 170.590
   1  -1  -1 68.0576 176.211
  -1   1  -1-62.0776 144.169
  -1  -1   1 129.930 250.485
  -1   1  -1 58.8423 271.655
   1   1   1 30.2427 173.081
  -1   1  -2 117370. 1801.23
   1  -1  -2 119997. 2823.65
  -1  -1   2 114906. 2803.24
  -1   1  -2 116419. 3152.78
   1   1   2 111469. 2595.05
   1   1   3-174.976 345.861
  -1  -1   3 494.998 430.088
   1  -1  -3 112.258 524.023
   1  -1  -3 167.367 478.343
  -1   1  -3-544.651 495.283
   1  -1  -4 96465.9 4054.92
  -1  -1   4 100049. 3773.42
   1   1   4 100139. 3645.51
  -1   1  -4 104784. 4372.66
   1  -1  -4 100001. 3984.56
  -1   1  -5 1495.23 861.565
  -1  -1   5-21.6841 183.974
   1   1   5 493.842 648.906
   1  -1  -5 378.923 780.774
  -1   1  -5 311.234 754.157
   1  -1  -5-318.772 773.442
   1  -1  -6 4522.10 1361.92
  -1   1  -6 4002.03 1555.35
   1  -1  -6 3494.15 1311.98
  -1  -1   6 3600.91 1089.10
   1   1   6 2025.64 570.133
  -1   1  -6 1244.43 972.869
  -1   1  -7 2615.35 1629.50
   1   1   8 913.225 2590.72
   1   1   8 21980.4 1495.54
  -1  -1   9-385.298 2172.84
  -2   0   0 273443. 2402.72
  -2   0   0 273629. 3016.58
  -2   0   0 265765. 2412.52
   0  -2   0 281822. 3032.94
  -2   0   0 281406. 2135.95
   0   2   1 33386.9 1273.07
  -2   0  -1 31943.8 1361.12
   0  -2   1 32445.7 1034.92
   0  -2  -1 34870.9 1307.73
  -2   0  -1 34392.9 1194.78
   0   2  -1 35281.1 1295.10
   2   0   1 34133.4 836.211
  -2   0   1 33173.8 1277.24
  -2   0   1 33816.7 980.572
   0  -2   2 165863. 3094.22
   0   2   2 172514. 3571.92
  -2   0  -2 168526. 4078.95
  -2   0  -2 170031. 2821.58
   2   0   2 170484. 2828.30
   2   0  -2 163891. 3120.61
  -2   0   2 172133. 3638.37
   0  -2  -2 165853. 3617.18
   0   2  -2 171814. 3661.91
   0   2   3 104205. 3345.22
   0  -2   3 98245.1 2948.92
  -2   0  -3 99309.7 2166.03
   2   0  -3 102915. 3208.88
   0   2  -3 104096. 3530.16
  -2   0  -3 106165. 3797.68
  -2   0  -3 98488.0 3757.45
   0  -2  -3 98885.8 3686.67
  -2   0   3 102921. 3409.66
   0  -2  -3 96687.1 3419.61
   2   0   3 101474. 2800.14
   2   0  -4 151703. 4731.64
   0  -2  -4 141520. 4925.51
  -2   0  -4 141961. 5152.80
   2   0  -4 154778. 4775.01
  -2   0  -4 154068. 5542.77
   2   0   4 155087. 4244.67
   0  -2  -4 149386. 5273.88
  -2   0   4 144654. 4727.40
   0   2  -4 147089. 4977.62
   0  -2   4 146786. 4312.70
   0   2   4 147935. 4666.34
   2   0   5 36835.0 2488.11
   0  -2   5 36293.3 2453.16
  -2   0  -5 33109.2 2989.00
  -2   0   5 34828.1 2712.03
   2   0  -5 33181.7 2660.54
   0   2   5 36584.2 2678.32
   0   2  -5 31478.5 2816.77
   2   0  -5 39386.0 2875.37
  -2   0  -5 37528.1 3244.81
   0  -2  -5 34505.1 3099.99
   0   2  -5 36282.0 2915.83
   0  -2  -5 29583.7 2735.55
   0   2   6 1259.66 818.013
   0   2  -6 336.152 847.453
   0  -2  -6 872.966 669.000
  -2   0  -6 153.872 784.390
   2   0  -6 598.921 739.418
  -2   0   6 2163.19 873.619
   0  -2  -6-568.141 1214.75
   0   2  -6 479.818 435.358
  -2   0  -6-686.717 917.198
   0   2   7 3293.83 684.550
  -2   0  -7 389.014 1535.36
  -2   0  -7 1579.58 1421.55
   0   2  -7 4457.42 1903.49
   0   2   8 15944.6 1265.39
   0  -2   9 34.6630 2231.87
   1  -2   9 1387.52 2037.19
  -2  -1  -9 3309.10 574.735
   2  -1   8-327.705 2301.78
  -2   1   8-1634.92 2522.56
  -1   2   8-4007.60 2888.93
  -1  -2  -7 12484.1 2600.85
  -1   2   7 12195.5 1102.19
  -2   1   7 13646.1 2244.56
  -1  -2  -7 10835.0 2441.92
  -2  -1  -7 10652.5 2715.40
  -2  -1  -7 7180.98 1828.42
  -2  -1  -6 1861.11 775.973
   2   1  -6 2791.70 1191.02
   1   2  -6 4349.55 1152.43
  -2   1   6 2078.85 843.173
  -1   2   6 1015.16 724.822
  -1  -2  -6 5260.61 1656.06
  -2  -1  -6 2079.48 861.621
  -1  -2  -6 2964.03 936.286
   1   2  -5 30122.1 2587.77
   2   1  -5 30926.5 2596.81
  -1   2   5 31810.5 2568.92
   1  -2   5 28782.1 2156.34
  -2  -1  -5 27960.2 2779.37
   2   1  -5 29332.9 2547.03
  -2   1   5 31849.6 2606.73
  -1  -2  -5 30249.5 2772.13
   2  -1   5 29833.9 2128.98
  -2  -1  -5 30703.3 3036.77
   1   2  -5 30631.5 2672.89
  -1  -2  -5 28237.5 2824.25
  -2   1   4 22288.1 1929.73
  -1   2   4 24047.8 2004.20
   1   2  -4 26921.6 2122.17
  -1  -2  -4 23314.2 2181.87
   2  -1   4 24242.5 1708.93
   2   1  -4 22684.5 1886.79
   1  -2   4 25373.5 1742.22
  -1  -2  -4 22115.6 2173.47
  -2  -1  -4 27213.1 2435.41
  -2  -1  -4 23507.7 2188.47
  -1  -2  -3 151575. 4687.53
   2   1  -3 151938. 3824.76
  -1   2   3 149341. 4116.31
   1  -2   3 146817. 3369.84
  -2  -1  -3 136920. 4347.45
  -1  -2  -3 151506. 4449.83
  -2  -1  -3 145382. 4621.66
   2  -1   3 146672. 3230.05
   1   2  -3 151455. 4048.80
  -2   1   3 149830. 4190.84
  -2  -1  -3 143274. 2889.90
  -1  -2  -3 137277. 2877.18
  -1   2   2 260365. 4566.87
  -1  -2  -2 254020. 4717.03
   1   2  -2 261394. 4211.00
   1  -2   2 267756. 3555.42
  -2  -1  -2 252792. 5058.35
   2  -1   2 267526. 3231.35
   2   1  -2 250342. 3716.66
  -2  -1  -2 252293. 4854.06
  -2  -1  -2 253380. 3709.91
  -2   1   2 258503. 4548.28
   2   1  -1 152580. 1525.10
  -1   2   1 143373. 2664.50
  -2   1   1 145641. 2673.89
   1   2  -1 153207. 2341.79
  -2   1   1 149229. 2340.46
  -2  -1  -1 142934. 2949.79
  -2  -1  -1 151187. 2871.64
  -1  -2  -1 148994. 2900.40
  -2  -1  -1 140472. 2534.63
  -1  -2   0 210479. 2768.59
  -1   2   0 206380. 2904.83
  -2  -1   0 207168. 2793.00
  -2   1   0 198553. 2730.16
  -2  -1   0 212277. 2417.66
  -1   2   0 207493. 2886.49
  -2   1   0 213686. 2027.98
  -2   1   0 201994. 2628.17
  -2   1  -1 145627. 2470.82
  -1   2  -1 146176. 2897.83
  -2  -1   1 147271. 2696.58
   1  -2  -1 145373. 2405.32
  -1   2  -1 151415. 2413.09
  -2  -1   1 149310. 2101.33
  -1  -2   1 148398. 2520.49
   2  -1  -1 153358. 1792.62
  -2   1  -1 140534. 2919.82
  -1   2  -2 256714. 3051.25
   2   1   2 263976. 3836.98
  -1  -2   2 269785. 4289.09
  -2   1  -2 265433. 3470.19
   1   2   2 272202. 4378.01
  -2   1  -2 261972. 5028.13
   2  -1  -2 255556. 3842.97
   1  -2  -2 259697. 4280.45
  -1   2  -2 258913. 4819.94
  -2  -1   2 262166. 4504.68
  -2   1  -3 141542. 4528.53
  -1  -2   3 140574. 3760.09
   2  -1  -3 136027. 3750.20
  -1   2  -3 148038. 4411.53
   2  -1  -3 136644. 3869.82
  -2  -1   3 138945. 3935.78
   1   2   3 141946. 3772.83
   2   1   3 145191. 3542.75
   1  -2  -3 141927. 3974.02
  -2   1  -3 137066. 2465.85
   1   2   4 20981.2 1773.50
  -1  -2   4 24173.8 1865.64
  -2   1  -4 26214.4 2347.10
  -2   1  -4 26809.1 2320.97
   2  -1  -4 27848.3 2093.26
   1  -2  -4 23063.8 2081.12
  -2  -1   4 24467.0 1957.85
   2  -1  -4 24057.8 1982.10
   2   1   4 26789.3 1897.05
  -1   2  -4 24167.5 2170.00
   1  -2  -4 22303.5 2004.10
  -1   2  -5 28012.9 2650.33
  -2   1  -5 31692.8 2998.78
   2  -1  -5 30150.2 2615.13
   2  -1  -5 29929.5 2532.61
  -1  -2   5 27695.2 2238.88
   1  -2  -5 31843.4 2676.95
  -2  -1   5 27750.6 2402.58
   1   2   5 30153.9 2352.14
  -1   2  -5 28194.3 2674.73
  -2   1  -5 29252.2 2796.15
   2   1   5 31689.8 2322.91
   1  -2  -5 30382.6 2734.31
  -2   1  -6 2015.73 1088.45
   1  -2  -6-8.21197 976.493
   2  -1  -6 3270.71 1017.94
  -1   2  -6 5049.82 1522.91
  -2   1  -6 933.127 1164.89
  -1   2  -6 1450.07 1375.58
   1  -2  -6 1954.13 1288.44
  -1  -2   6 2239.19 972.435
   1   2   6 3812.68 955.547
  -2  -1   6 3163.69 999.075
  -1   2  -7 8799.35 1956.90
  -2   1  -7 10516.8 2294.65
  -2   1  -7 7865.69 2085.56
   2   1   8 1565.66 566.568
   1   2   8 1644.97 671.812
   2   1   9 2898.57 611.978
  -2   1  -9 1543.19 630.616
  -1   2 -10 3150.21 444.021
  -2   2   8 715.641 2273.31
  -2  -2  -7 1706.46 1288.93
  -2   2   7 2370.54 1298.05
  -2  -2  -7 1275.76 1288.37
  -2  -2  -6 9734.03 2114.78
   2   2  -6 8714.82 1616.18
  -2  -2  -6 12908.7 2193.69
  -2   2   6 8835.14 1714.40
  -2  -2  -5-81.8198 674.029
   2   2  -5-702.103 585.923
   2   2  -5-1201.38 796.242
  -2   2   5-18.6982 542.745
  -2  -2  -5 1101.40 673.421
  -2   2   4 175403. 5341.55
  -2  -2  -4 174621. 6047.14
   2   2  -4 181740. 5032.65
   2  -2   4 190410. 4387.23
  -2  -2  -4 173461. 5768.78
   2  -2   3 507.182 293.294
  -2  -2  -3 537.612 206.124
  -2  -2  -3 64.2463 672.362
  -2   2   3-3.52481 443.612
   2   2  -3-709.721 485.629
  -2  -2  -3 110.355 761.594
  -2   2   2 299236. 5045.66
   2   2  -2 293184. 3992.09
  -2  -2  -2 294923. 5328.44
   2  -2   2 301679. 3261.08
  -2   2   1-469.643 302.645
  -2   2   1 83.4495 313.528
   2   2  -1-88.9487 154.400
  -2  -2  -1 95.7055 397.421
  -2   2   0 191291. 2236.87
  -2   2   0 179716. 2984.46
  -2   2   0 183001. 2994.30
  -2  -2   0 183930. 2798.08
  -2   2  -1 53.2306 288.518
  -2   2  -1-109.761 333.868
  -2  -2   1 94.9619 344.919
   2  -2  -1-153.268 216.958
  -2   2  -2 272622. 3797.74
  -2   2  -2 278060. 5321.60
  -2  -2   2 273926. 4641.98
   2  -2  -2 286579. 4205.62
   2   2   2 269715. 4274.20
  -2  -2   2 277846. 2662.43
   2   2   3-2.83071 459.775
  -2  -2   3-367.418 481.830
  -2   2  -3 731.921 620.423
   2  -2  -3-1022.60 553.281
  -2   2  -3-193.689 244.247
   2  -2  -4 173428. 5095.65
  -2   2  -4 175878. 5892.93
  -2  -2   4 181252. 5185.28
   2   2   4 181216. 4915.65
   2  -2  -4 177827. 5397.76
  -2   2  -5-1672.17 843.330
  -2   2  -5 510.710 728.078
   2  -2  -5-494.749 694.698
   2   2   5 826.766 529.572
  -2  -2   5-519.819 588.228
   2  -2  -5 348.665 473.009
   2  -2  -6 7658.07 1503.53
  -2   2  -6 9546.28 1886.98
  -2  -2   6 7569.66 1417.29
  -2   2  -6 7228.84 1803.40
   2  -2  -6 4741.20 1335.71
  -2   2  -7 409.234 703.931
  -2   2  -7-3499.13 1592.05
   2   2   8 4540.04 786.843
   2   2   9-57.2220 368.439
  -2   2 -10 28689.0 1206.45
  -3   0   0 25.1697 274.950
  -3   0   0-0.93268 171.395
   0  -3   0-86.2366 208.027
  -3   0   0 175.548 188.664
  -3   0   0 173.225 186.220
   0   3  -1 301923. 4261.98
  -3   0  -1 297266. 4453.69
  -3   0  -1 308180. 4256.33
   0   3   1 294079. 4155.71
  -3   0  -1 301450. 4130.62
   0  -3  -1 307261. 4293.91
  -3   0   1 303232. 4189.40
  -3   0   1 307575. 3725.06
   0  -3  -2 115624. 3242.59
  -3   0  -2 118653. 2782.93
   3   0   2 118007. 2240.93
  -3   0  -2 112695. 3344.68
   3   0  -2 116772. 2439.40
   0   3  -2 113196. 3122.55
  -3   0   2 119656. 2137.39
  -3   0   2 121430. 3298.73
  -3   0  -2 120591. 3582.20
   0  -3   2 120458. 2693.96
   0   3   2 121915. 3233.46
   0   3  -3 180734. 4723.28
  -3   0  -3 189218. 5316.05
   3   0   3 179528. 3562.12
   0  -3   3 177955. 3976.88
  -3   0  -3 178611. 3498.44
  -3   0  -3 181505. 5281.35
  -3   0   3 180709. 4708.09
   0   3   3 181511. 4623.41
   0  -3  -3 182114. 4835.97
   3   0  -3 187360. 4080.46
   3   0  -4 2305.33 854.433
   3   0  -4 3939.31 812.395
  -3   0  -4 2590.91 1002.61
   0  -3  -4 2029.62 935.265
   0   3   4 2493.51 877.060
  -3   0   4 2024.58 766.592
   3   0   4 4455.79 734.211
  -3   0  -4 3995.47 1218.59
   0  -3  -4 4469.26 1066.00
   0   3  -4 3226.40 998.456
   0  -3   4 2427.26 721.968
   0   3  -5 11732.3 1775.98
   3   0  -5 10425.2 1507.82
   0  -3   5 13895.4 1475.20
   0  -3  -5 11047.7 1694.37
   0   3   5 12773.7 1613.01
  -3   0  -5 10521.3 1986.10
   0  -3  -5 9226.54 1744.40
  -3   0  -5 10567.3 1837.35
  -3   0   5 9344.50 1493.13
   3   0   5 10805.4 1372.14
   3   0  -5 9401.97 1396.56
  -3   0   6 64085.4 4184.71
   0  -3  -6 55184.7 4367.38
   0   3  -6 53638.9 4181.08
   0  -3  -6 55680.4 4174.85
   0   3   6 63747.3 4078.52
  -3   0  -6 61716.6 4768.86
   0   3  -6 67320.1 4535.40
  -3   0  -6 66104.2 4835.14
  -3   0   7 5046.00 1406.07
  -3   0  -7-1450.67 1687.64
   0   3   7-737.277 486.098
   0   3  -7 4229.47 1591.92
  -3   0  -7-2847.54 1444.58
   3   0   8-769.301 2693.16
   0   3   8 22270.7 1530.42
   3   0   9 13886.6 1105.25
   0   3 -10 477.751 262.254
  -3  -1  -9 678.936 335.571
   3  -1   9 294.770 386.775
  -3   1   8-21.4113 2538.28
  -1   3   8 4345.13 741.151
  -3  -1  -7 4346.32 1876.50
  -3   1   7 8599.34 1954.51
  -1  -3  -7 12826.1 2748.78
  -1  -3  -7 9502.75 2128.51
  -1   3   7 7918.59 928.480
  -1   3   7 7805.14 1592.60
   1   3  -7 10731.2 2373.22
  -3  -1  -7 7551.04 2049.10
  -1   3   6 24856.4 2701.30
  -1  -3  -6 25175.4 3088.69
   1   3  -6 24806.8 2841.62
  -1  -3  -6 20164.5 2624.74
  -3  -1  -6 30018.1 3364.15
  -3   1   6 25323.9 2709.55
  -3  -1  -6 21671.3 2838.89
  -1  -3  -5 77279.6 4465.45
   1   3  -5 87579.4 4310.92
   3   1  -5 77361.4 3928.85
  -3   1   5 83201.3 4266.64
  -1   3   5 78818.0 4124.69
  -3  -1  -5 90730.8 5088.55
  -3  -1  -5 80241.4 4675.76
  -1  -3  -5 82440.8 4769.77
   1  -3   5 84956.9 3538.43
  -1  -3  -4 138458. 5088.09
   3   1  -4 144426. 4350.67
   3  -1   4 138795. 3656.94
   1   3  -4 135341. 4624.04
  -1  -3  -4 126960. 5112.76
  -1   3   4 130969. 4645.10
  -3   1   4 128207. 4653.21
  -3  -1  -4 123522. 4994.43
  -3  -1  -4 142520. 5529.75
   1  -3   4 139579. 3917.59
  -3  -1  -3 8728.10 879.989
  -3  -1  -3 8872.41 1268.20
   3   1  -3 7639.59 857.403
  -3   1   3 9579.36 1196.21
   3  -1   3 9470.12 807.930
  -1   3   3 8961.92 1149.02
   1   3  -3 8449.54 1065.18
  -1  -3  -3 10209.8 1345.71
  -3  -1  -3 9103.00 1358.84
   1  -3   3 9985.56 928.351
  -1  -3  -2 256807. 5011.71
   3   1  -2 257659. 3275.27
  -3   1   2 264782. 3598.32
  -3  -1  -2 254077. 4226.15
  -3  -1  -2 261953. 5125.79
   3  -1   2 259110. 2834.76
  -1   3   2 254367. 4771.86
   1   3  -2 255086. 4339.38
  -3  -1  -2 258730. 5309.18
  -3   1   2 249707. 4763.93
  -3   1   1 209992. 3495.77
  -3  -1  -1 207138. 3535.86
  -1  -3  -1 201091. 3723.41
   1   3  -1 204202. 3214.28
  -1   3   1 208337. 3553.39
  -3  -1  -1 206097. 3602.13
  -3   1   1 203747. 3222.73
  -3  -1  -1 203082. 3705.80
   1  -3   0 23070.5 1070.73
  -3  -1   0 21711.0 905.191
  -1  -3   0 22626.5 1126.71
  -1   3   0 18950.7 1098.87
  -3   1   0 20561.8 784.943
  -3  -1   0 20515.9 799.050
  -3  -1   0 21316.1 1089.68
  -3   1   0 20808.7 973.220
  -3   1   0 19803.2 1048.01
  -3   1  -1 203468. 3428.18
   1  -3  -1 214096. 3351.86
  -3   1  -1 213102. 3894.31
  -3  -1   1 210112. 3539.08
  -1   3  -1 207666. 3805.65
  -3  -1   2 268948. 3070.95
  -3   1  -2 267143. 5423.60
   3  -1  -2 273716. 3596.67
  -3  -1   2 281214. 4987.64
   1   3   2 274471. 4742.53
  -1  -3   2 265723. 4355.30
  -3   1  -2 269438. 4129.34
  -1   3  -2 262333. 5046.95
   1  -3  -2 279125. 4741.24
   3   1   2 273426. 3865.65
  -3  -1   3 5647.42 934.893
   1   3   3 9940.77 1146.52
  -1   3  -3 8174.71 1165.32
   3  -1  -3 8459.51 973.358
   3   1   3 7152.90 824.336
  -3   1  -3 7287.28 742.040
   1  -3  -3 7356.81 1016.09
  -1  -3   3 7273.26 934.050
  -3   1  -3 8462.52 1284.49
   3  -1  -3 8284.66 946.624
   1   3   4 141224. 4617.76
   1  -3  -4 132211. 4987.33
  -3  -1   4 131222. 4641.53
   1  -3  -4 134408. 4738.75
  -1   3  -4 134147. 4987.45
  -3   1  -4 132340. 5277.35
   3  -1  -4 153653. 4547.13
   3  -1  -4 137942. 4472.37
   3   1   4 142743. 4080.00
  -3   1  -4 134579. 5269.00
  -1  -3   4 138015. 4354.16
   1  -3  -5 79190.0 4464.34
   1   3   5 80866.7 3995.27
  -3  -1   5 81389.6 4147.61
   3   1   5 87157.8 3729.95
  -3   1  -5 86851.9 4875.71
   3  -1  -5 81249.7 3995.75
  -1  -3   5 78074.4 3741.10
   1  -3  -5 78833.7 4276.61
  -3   1  -5 74468.7 4492.16
   3  -1  -5 79594.4 3957.42
  -1   3  -5 86630.0 4605.09
  -3   1  -6 24754.1 2940.61
  -3  -1   6 23607.4 2596.34
   1  -3  -6 24859.9 2839.61
   1   3   6 21774.8 2364.76
  -1   3  -6 21031.3 2810.58
  -1   3  -6 25540.9 3011.34
  -3   1  -6 23330.5 2876.49
   1  -3  -6 22295.9 2498.82
  -3   1  -7 10537.7 2436.65
   1   3   7-743.962 2995.38
   1   3   7 8706.98 1027.26
  -3   1  -7 8064.27 2340.87
   3   1   7 2002.31 3414.94
  -1   3  -7 11146.5 2183.35
   1   3   8 4512.05 814.117
  -3  -1   9 98.8522 2146.03
  -3   1  -9 101.370 511.454
   3   1   9-99.3161 370.585
  -1  -3   9-2353.48 2225.34
  -1   3 -10 1809.63 399.924
  -3   1 -10 2033.83 405.474
  -3  -2  -9 2169.91 501.360
   2  -3   9-696.392 2280.52
   3  -2   8-113.921 2888.31
  -3   2   8-855.933 2720.29
  -3   2   7 33808.1 3381.17
  -2  -3  -7 27223.8 3475.66
  -3  -2  -7 35380.3 4065.62
  -2  -3  -7 32433.3 3759.08
  -3  -2  -7 28152.8 3565.47
  -2   3   7 30360.6 3225.23
  -2  -3  -6 17733.5 2689.66
  -3  -2  -6 22012.7 3066.63
  -3   2   6 18270.0 2284.89
  -2  -3  -6 23060.4 2967.15
  -3  -2  -6 13516.2 2398.52
  -2   3   6 18278.0 2312.12
   2   3  -6 16586.2 2389.55
   3   2  -6 21931.7 2467.16
  -2  -3  -5 54881.2 3930.74
  -3  -2  -5 65445.7 4235.80
  -2  -3  -5 69390.1 4462.41
  -2   3   5 60432.1 3663.31
  -3  -2  -5 68171.1 4553.67
  -3   2   5 65477.2 3863.02
   2   3  -5 65710.3 3586.57
   3   2  -5 63198.7 3682.64
  -3  -2  -4 47352.0 3199.44
  -3  -2  -4 52566.0 3495.02
   3   2  -4 52525.0 2626.89
  -2  -3  -4 43204.4 3129.31
  -2   3   4 50420.4 2974.54
   2   3  -4 48832.5 2676.30
  -2  -3  -4 46214.9 3139.82
   3  -2   4 53278.9 2155.18
  -3   2   4 47325.0 2869.69
   2  -3   4 50972.8 2214.65
  -3  -2  -3 135928. 4520.61
  -2  -3  -3 124189. 3328.23
   3   2  -3 133150. 3270.69
  -2  -3  -3 126044. 4329.33
  -3  -2  -3 127246. 4550.59
  -3   2   3 126635. 4070.24
   3  -2   3 127635. 2636.76
  -2  -3  -3 132850. 4627.82
  -2   3   3 123283. 4040.84
   2  -3   3 136518. 2960.45
  -3  -2  -3 123908. 3321.30
   2   3  -3 123401. 3453.82
   2   3  -2 952119. 7655.85
  -2  -3  -2 951451. 10015.5
   3  -2   2 954275. 4577.56
   3   2  -2 950073. 6185.54
  -3   2   2 955432. 7751.57
  -3  -2  -2 912583. 8497.95
  -3  -2  -2 986116. 10604.7
  -3  -2  -2 953268. 9976.60
  -2   3   2 999999. 9633.80
  -3   2   2 954817. 9430.81
  -2  -3  -1 146653. 3387.12
  -3   2   1 141481. 2970.99
  -3  -2  -1 142667. 3247.61
   2   3  -1 142330. 2418.44
  -3   2   1 148263. 3033.74
  -2   3   1 146764. 3078.80
  -2   3   0 47428.2 1350.92
  -3   2   0 49295.0 1256.66
  -2   3   0 46064.2 1748.81
  -2   3   0 46394.3 1796.70
  -3   2   0 46109.0 1699.74
  -3   2   0 47279.5 1694.78
  -2  -3   0 49033.1 1698.95
  -3  -2   0 48909.1 1564.80
  -3   2  -1 153648. 3133.63
  -2   3  -1 143587. 3405.32
  -3   2  -1 151858. 3498.83
   2  -3  -1 151699. 2604.45
  -3  -2   1 151300. 2839.74
  -2   3  -1 154944. 3148.68
  -3  -2   1 147163. 3105.16
   3  -2  -1 155969. 1844.21
  -2   3  -2 929619. 7724.47
  -3  -2   2 943051. 6291.71
   2   3   2 938858. 8691.20
  -2  -3   2 946741. 8872.34
  -3   2  -2 977983. 10435.6
  -3  -2   2 966441. 9355.17
   3   2   2 969994. 8033.11
  -2   3  -2 954777. 10164.1
  -3   2  -2 932696. 7998.93
   2  -3  -2 956382. 8215.19
   3  -2  -2 948093. 7077.26
  -3   2  -3 126776. 4500.93
   2   3   3 134824. 3828.18
  -2   3  -3 125274. 4365.42
  -2  -3   3 123869. 3763.11
   3   2   3 127114. 3455.49
   3  -2  -3 123121. 3357.75
  -3  -2   3 126658. 3954.74
  -3   2  -3 124747. 2989.05
   2  -3  -3 129783. 3772.56
  -2   3  -4 48744.7 3195.37
   3   2   4 57363.2 2702.21
   2  -3  -4 44384.6 2640.36
   2  -3  -4 48876.4 3007.46
  -2  -3   4 47582.8 2694.12
  -3  -2   4 47946.4 2818.52
   3  -2  -4 47737.2 2752.18
   3  -2  -4 49706.1 2675.63
   2   3   4 50702.0 2742.77
  -3   2  -4 52922.7 3360.66
   3  -2  -5 61760.7 3462.95
  -2   3  -5 69805.3 4339.55
   2  -3  -5 68232.9 4050.25
   2  -3  -5 68298.0 3857.83
  -3   2  -5 62130.8 4140.37
   3   2   5 63159.6 3250.91
  -2  -3   5 62123.9 3490.78
   3  -2  -5 61190.6 3633.70
  -3  -2   5 59338.5 3573.65
   2   3   5 59657.6 3348.39
  -3   2  -5 52542.1 3797.21
  -2  -3   6 18760.1 2231.52
  -3  -2   6 23116.0 2609.68
  -3   2  -6 19284.8 2604.74
   2   3   6 19061.5 2124.12
  -2   3  -6 21621.6 2850.42
  -2   3  -6 20049.6 2659.00
  -3   2  -6 20482.7 2867.45
   2  -3  -6 22006.3 2446.53
  -2   3  -7 34795.5 3911.51
  -3   2  -7 33012.7 4082.43
  -3   2  -7 37692.7 4018.36
   2   3   8 5608.95 866.725
   3   2   8 5181.58 891.237
   2   3   9 1968.34 551.833
  -3   2  -9 1561.16 703.787
   3   2   9 2254.85 596.502
  -2  -3   9 95.5166 2312.89
  -3  -2   9 168.165 2245.65
  -2   3 -10 5582.66 597.562
  -3   2 -10 6168.85 596.919
  -3  -3  -8 8083.03 877.840
  -3  -3  -7 2242.23 1034.86
  -3   3   7-3389.91 1120.38
  -3   3   7 10.3910 2619.27
  -3  -3  -7 1588.57 1072.85
   3   3  -6 44581.4 3594.73
  -3  -3  -6 49203.6 4597.00
  -3  -3  -6 48321.3 4336.70
  -3   3   6 51288.3 3901.22
  -3  -3  -5 409.736 904.751
  -3  -3  -5-678.343 1174.99
  -3   3   5-1019.95 503.604
   3  -3   4 191916. 3876.87
   3   3  -4 182515. 4776.43
  -3  -3  -4 179557. 6167.05
  -3  -3  -4 173018. 6346.23
  -3  -3  -4 180529. 4349.02
  -3   3   4 170116. 5549.08
  -3   3   3-423.923 597.109
   3   3  -3-718.672 348.657
  -3  -3  -3 682.187 669.086
  -3  -3  -3-35.9658 313.490
  -3  -3  -3 568.442 852.014
  -3  -3  -2 702263. 8983.18
   3   3  -2 710819. 5804.05
  -3   3   2 699917. 8415.81
  -3   3   1-2.21596 375.942
  -3  -3  -1 4.99517 463.887
  -3   3   1-50.6023 383.265
  -3   3   0 65593.3 2215.50
  -3   3   0 65565.9 2270.31
  -3   3   0 70634.9 1691.63
  -3  -3   0 63497.8 2034.82
  -3   3  -1 82.1405 89.6637
  -3   3  -1-137.004 375.160
  -3   3  -1 90.9725 480.419
   3  -3  -1-122.353 270.336
   3   3   2 697217. 7511.57
  -3  -3   2 728866. 6177.95
  -3  -3   2 700527. 8157.63
  -3   3  -2 718021. 9296.49
  -3   3  -2 689900. 7378.20
   3  -3  -2 693756. 6519.60
  -3  -3   3-287.235 512.170
  -3   3  -3-334.138 225.326
  -3   3  -3-434.224 584.417
   3   3   3 294.620 464.864
   3  -3  -3-194.716 379.668
  -3  -3   4 174991. 5349.45
  -3   3  -4 178437. 6170.55
   3  -3  -4 171321. 5421.85
   3  -3  -4 186701. 5202.05
   3   3   4 180808. 5045.50
   3  -3  -5-340.807 504.360
   3  -3  -5-741.439 919.416
  -3  -3   5-91.8691 527.237
  -3   3  -5 405.099 915.538
   3   3   5 920.790 543.072
  -3   3  -6 57028.1 4505.46
  -3   3  -6 48693.9 4171.49
  -3  -3   6 52214.7 3630.72
  -3   3  -7 2205.15 1383.57
  -3   3  -7 1875.80 1199.58
   3   3   8 7795.11 997.498
   3   3   9 261.112 386.177
  -3   3 -10 6950.61 657.194
   0  -4   0 256604. 4094.74
  -4   0   0 263715. 3329.78
  -4   0   0 257749. 4164.07
  -4   0   0 268758. 2998.24
  -4   0   0 267811. 3453.37
  -4   0   1 324859. 4509.55
  -4   0  -1 329555. 4714.97
   0   4  -1 326500. 4977.13
   0  -4  -1 325032. 4922.09
  -4   0   1 323283. 4701.14
  -4   0  -1 318957. 4873.34
  -4   0  -1 319487. 5000.38
  -4   0  -2 194515. 4837.69
   4   0   2 202508. 2793.59
  -4   0   2 188977. 3265.87
  -4   0  -2 190741. 3993.15
   0   4  -2 186598. 4224.78
   0  -4  -2 197480. 4502.87
   0   4   2 194601. 4378.13
  -4   0   2 190419. 4357.14
  -4   0  -2 190529. 4589.32
   0   4   3 234.067 528.718
   0   4  -3-647.661 508.276
   4   0  -3-310.899 286.099
  -4   0  -3-159.443 712.596
  -4   0  -3 1062.82 431.647
  -4   0  -3 543.402 685.755
   0  -4  -3-740.997 676.885
  -4   0   3 212.572 514.503
   4   0  -3 287.017 439.781
   4   0   3 500.654 346.122
   0  -4  -4-90.9440 721.996
  -4   0   4-176.147 521.053
  -4   0  -4 1157.32 698.670
   0  -4  -4 667.365 767.009
  -4   0  -4-312.167 752.898
   0   4   4 156.921 602.331
   4   0   4 570.092 313.316
   4   0  -4 472.622 540.422
   4   0  -4 1108.70 562.658
   0   4  -4 758.248 836.624
   0  -4   4-453.245 435.059
   0  -4  -5 82123.4 4779.91
   0   4   5 78684.0 4117.74
   0  -4  -5 77430.5 4407.21
   0   4  -5 87212.9 4549.10
  -4   0  -5 83907.1 4949.01
   4   0  -5 70467.4 3525.33
  -4   0  -5 89955.8 5004.83
  -4   0   5 71575.5 4024.18
   0  -4  -6 4919.81 1533.89
   0   4   6 4480.21 1173.11
  -4   0  -6 3633.80 1404.51
   0  -4  -6 6771.66 1730.14
   0   4  -6 4742.03 1654.40
  -4   0   6 7714.43 1528.48
  -4   0  -6 3962.76 1834.56
   0   4   7 1122.25 577.135
   0   4  -7 3857.94 1393.83
   0  -4  -7-2119.85 2173.44
  -4   0  -7-1643.53 1252.53
  -4   0   7 3216.18 1014.46
  -4   0  -7-2018.26 1740.11
   0   4   8 37640.0 1944.80
  -4   0  -9 457.022 443.863
   4   0   9 690.801 436.573
   0  -4   9 648.338 2151.11
  -4   0 -10 349.013 281.341
   0   4 -10-410.085 397.535
  -4  -1  -9 8963.31 859.015
   4  -1   9 8677.34 900.955
  -4   1   8-1706.34 2605.56
   4  -1   8-3836.19 2803.35
  -4  -1  -7 3759.44 1537.48
  -4  -1  -7 4556.42 1867.21
  -1   4   7 2108.90 603.934
  -1  -4  -7 3735.84 1695.79
  -1  -4  -7 3838.73 1818.26
  -4   1   7 2236.05 1293.57
  -1   4   7-82.1478 2817.94
  -4  -1  -6 9304.56 1888.97
   1   4  -6 4520.75 1475.97
  -4   1   6 11460.3 1968.45
  -1  -4  -6 8455.98 1920.97
  -1  -4  -6 11283.8 2231.36
  -1   4   6 9131.32 1588.69
  -4  -1  -6 9950.34 2535.58
  -1   4   5 10291.5 1568.76
  -4  -1  -5 14298.4 2195.77
  -4  -1  -5 8815.15 1805.15
   4   1  -5 10424.2 1489.91
  -4   1   5 8061.14 1502.92
  -1  -4  -5 10764.6 1800.49
   1   4  -5 10122.4 1786.50
  -1  -4  -5 9431.96 1827.48
  -4  -1  -4 38689.3 3045.31
  -1  -4  -4 33510.0 2638.61
  -1   4   4 31119.4 2390.69
   1   4  -4 32446.1 2308.18
   4  -1   4 37293.1 1796.00
   4   1  -4 36135.7 2266.64
   4   1  -4 37019.4 2085.10
  -4  -1  -4 34008.0 1807.67
  -4   1   4 36986.5 2630.82
  -1  -4  -4 29120.7 2593.85
  -4  -1  -4 42380.1 3011.85
  -1  -4  -3 8021.40 1278.11
   4   1  -3 8752.29 860.895
   1   4  -3 7353.25 1015.85
  -4  -1  -3 9480.42 1464.19
  -4   1   3 7426.77 1121.35
  -1   4   3 8055.38 1183.51
  -4  -1  -3 8911.32 970.090
  -4  -1  -3 8632.89 1373.76
   4  -1   3 9631.82 727.314
   4  -1   2 9716.02 484.792
   1   4  -2 10101.4 1003.38
  -4  -1  -2 10236.9 1222.27
  -4  -1  -2 9929.53 1180.39
  -1   4   2 8674.34 1059.58
  -4   1   2 9083.46 819.679
   4   1  -2 8484.35 508.493
  -4   1   2 8160.13 980.697
  -4  -1  -2 7549.42 911.505
  -1  -4  -2 9108.75 1109.66
  -4  -1  -1 132701. 3118.22
  -4   1   1 134477. 3017.44
  -4  -1  -1 134922. 3238.63
  -1   4   1 136903. 3164.19
  -1  -4  -1 129629. 3297.80
  -4   1   1 130514. 2989.82
  -4  -1  -1 132060. 3214.31
   1   4  -1 134920. 3041.17
  -4  -1   0 32752.1 1539.74
   1  -4   0 31044.5 1437.05
  -4  -1   0 29116.5 1098.99
  -4  -1   0 30045.7 1175.93
  -4   1   0 32356.6 1354.83
  -4   1   0 30872.6 1120.43
  -1  -4   0 33547.0 1562.79
  -4   1   0 33321.8 1553.67
  -1   4  -1 132672. 3401.36
  -4  -1   1 134616. 2942.80
  -4   1  -1 135906. 3191.80
  -4  -1   1 135723. 3117.19
  -4   1  -1 130872. 3315.60
   1  -4  -1 132246. 3010.27
   1   4   2 9414.21 1060.21
  -4  -1   2 9377.70 1063.63
   4   1   2 7946.57 709.331
  -4   1  -2 9080.66 1175.77
   1  -4  -2 9020.37 1021.58
  -1   4  -2 8901.61 1082.39
  -4   1  -2 8096.36 904.407
   4  -1  -2 8934.17 613.604
  -4  -1   2 8951.79 729.530
  -4  -1   3 6901.10 1090.38
   1   4   3 7054.11 1028.07
   4   1   3 7775.37 827.039
  -1  -4   3 7248.32 916.629
  -4   1  -3 7383.96 859.237
   1  -4  -3 7842.41 1102.18
  -4  -1   3 5483.10 391.543
   4  -1  -3 7587.69 910.277
  -4   1  -3 8863.57 1318.04
   4  -1  -3 6848.35 823.310
  -1   4  -3 8720.28 1257.38
  -1  -4   4 42615.5 2455.56
   4   1   4 40394.9 2110.20
  -1   4  -4 38474.0 2748.07
  -4   1  -4 41619.8 3041.94
   1  -4  -4 36527.6 2589.74
   1   4   4 35160.6 2422.98
   4  -1  -4 37276.7 2242.89
  -4   1  -4 37672.8 2990.33
   4  -1  -4 36813.3 2141.92
  -4  -1   4 36336.3 2571.64
  -4  -1   5 13108.2 1767.55
   1  -4  -5 10701.9 1814.44
   1  -4  -5 10665.9 1659.63
  -1  -4   5 11612.2 1443.70
   1   4   5 13125.3 1713.37
  -4   1  -5 9177.50 1681.79
  -1   4  -5 13067.1 1944.12
  -4   1  -5 10506.2 2058.35
   1  -4  -6 8152.00 1805.87
   1   4   6 9548.37 1663.39
  -4  -1   6 7129.39 1442.72
  -1   4  -6 10484.1 1936.58
   1  -4  -6 11224.2 2180.74
  -1   4  -6 9866.03 1793.79
  -4   1  -6 9369.66 2108.36
  -4   1  -6 7571.53 1778.18
  -4  -1   7 4202.29 1661.57
   1   4   7 3269.43 654.736
  -4   1  -7 3729.54 1977.73
  -4   1  -7 6846.39 2609.45
  -1   4  -7 6717.41 1421.57
   1   4   8 32874.8 1878.23
  -4   1  -9 7056.36 914.855
   1   4   9 9282.28 922.295
   4   1   9 9873.90 988.901
  -1   4 -10 4704.69 612.449
  -4   1 -10 7533.40 639.058
  -4  -2  -9 7045.38 761.399
   4  -2   9 7672.14 852.968
  -4   2   8-1939.08 2797.73
  -2  -4  -7 10129.6 2129.82
  -2  -4  -7 12522.2 2862.12
  -4  -2  -7 14168.5 2535.72
  -2   4   7 7565.24 1607.40
  -4  -2  -7 16312.8 3159.60
  -2   4   7 12576.2 1114.31
  -4   2   7 16490.3 2380.17
  -2  -4  -6 16437.0 2474.34
  -2  -4  -6 10797.1 2491.46
  -4   2   6 15334.0 2182.88
  -2   4   6 9911.43 1811.38
   2   4  -6 11983.2 2006.99
  -4  -2  -6 15337.4 2505.30
  -4  -2  -6 12930.2 2509.33
  -2   4   5 44021.0 3267.25
  -4  -2  -5 49024.6 3960.72
   4   2  -5 37134.7 2690.60
  -2  -4  -5 37090.6 3247.42
  -4   2   5 39671.1 3098.33
  -4  -2  -5 36755.1 3384.20
  -2  -4  -5 41753.4 3531.01
  -2  -4  -4 32770.5 1942.21
  -4  -2  -4 34427.9 1991.85
  -4  -2  -4 40026.5 3048.63
   2   4  -4 35197.2 2282.72
  -2  -4  -4 31758.4 2834.35
  -4  -2  -4 35455.4 2975.49
  -2   4   4 32300.1 2456.14
  -4   2   4 32134.2 2536.24
  -2  -4  -4 36609.8 2799.54
   4   2  -3 94809.6 2475.81
  -4  -2  -3 93099.1 3152.75
  -2   4   3 95441.9 3664.98
   2   4  -3 95690.6 3147.36
  -4   2   3 96540.0 3710.22
   4  -2   3 96796.8 1922.28
  -4  -2  -3 96568.2 4029.29
  -2  -4  -3 97808.0 3982.18
  -4  -2  -3 103347. 4290.37
   4   2  -2 267385. 2366.35
  -4  -2  -2 277038. 5687.54
  -4  -2  -2 268103. 5074.44
  -4   2   2 275061. 5300.00
  -2  -4  -2 274396. 5706.36
  -4  -2  -2 276838. 5892.69
  -2   4   2 274503. 5385.26
   2   4  -2 278186. 4557.88
  -4   2   2 276625. 4652.53
  -4  -2  -1 281371. 4901.20
  -2  -4  -1 282360. 5075.61
  -2   4   1 295771. 4721.06
  -4   2   1 287556. 4643.48
  -4  -2  -1 286072. 4822.41
  -4  -2  -1 279360. 4804.06
  -4   2   1 285751. 4478.62
  -2   4   0 150703. 3497.48
  -4   2   0 141986. 3272.68
  -4   2   0 146898. 3188.92
  -4   2   0 145102. 2387.47
  -4  -2   0 147611. 2898.15
  -4  -2   0 146601. 3322.98
  -4  -2   0 148172. 2531.43
  -2  -4   0 144754. 3276.93
  -2   4   0 136746. 3434.78
  -4  -2   1 299668. 4520.96
  -4  -2   1 288139. 4690.79
  -4   2  -1 277703. 5061.57
  -2   4  -1 290807. 5280.28
  -2   4  -1 286983. 4800.86
   2  -4  -1 284189. 4111.70
  -4   2  -1 288574. 4818.21
  -2   4  -2 286744. 5821.55
  -2   4  -2 270684. 4589.45
   4  -2  -2 281403. 3343.87
  -4   2  -2 269206. 5826.01
   2   4   2 282214. 5191.31
  -4  -2   2 281585. 4072.52
   2  -4  -2 280143. 4834.28
  -4   2  -2 279881. 4930.14
  -4  -2   2 271001. 5279.45
  -4  -2   3 106060. 3816.23
  -2   4  -3 104391. 4077.08
   2  -4  -3 108374. 3618.40
   4   2   3 110149. 3159.47
  -4   2  -3 111726. 4370.86
   4  -2  -3 106302. 2998.51
  -2  -4   3 108356. 3556.07
  -2  -4   3 101876. 1756.73
  -4   2  -3 106720. 3124.47
  -4  -2   3 95862.3 1620.24
   2   4   3 101657. 3554.31
  -4  -2   4 35740.4 2578.70
   4  -2  -4 32827.0 2106.90
   4  -2  -4 31092.7 2199.01
   2  -4  -4 38924.8 2579.56
  -4   2  -4 37297.4 2975.09
   2   4   4 36123.1 2445.33
  -2   4  -4 35678.1 2794.60
  -2  -4   4 34931.2 2331.02
   4   2   4 38975.7 2221.45
   2  -4  -5 42394.3 3048.56
   2   4   5 40723.6 2872.03
  -2   4  -5 41892.5 3396.33
  -4  -2   5 33770.1 2822.25
   2  -4  -5 41812.1 3259.71
  -2  -4   5 44489.9 2945.89
   4   2   5 40444.8 2537.19
  -4   2  -5 44994.9 3733.10
  -4   2  -5 40673.7 3444.61
   4  -2  -5 38818.6 2843.75
  -4  -2   6 13195.9 1928.15
   2   4   6 10907.7 1608.65
  -4   2  -6 12186.1 2333.20
  -2   4  -6 11285.3 2349.78
  -2   4  -6 10157.9 2048.72
   2  -4  -6 8804.74 1952.08
  -4   2  -6 11453.1 2167.37
  -4  -2   7 10049.5 1956.90
   2   4   7 10224.1 1113.74
  -4   2  -7 8114.51 2439.66
  -4   2  -7 12303.8 2713.20
  -2   4  -7 13208.9 2704.71
   2   4   8 2400.19 669.547
  -4   2  -9 8193.18 1041.02
   2   4   9 6843.90 835.483
   4   2   9 8083.36 912.914
  -2   4 -10 3361.37 568.274
  -2   4 -10 4269.92 560.687
  -4   2 -10 4061.94 511.760
  -4   3  10 139.208 1370.07
   3  -4   9 77.3329 1850.80
   4  -3   8 8.89675 2524.46
  -4  -3  -8 26438.4 1538.63
  -4  -3  -7 18289.2 3163.70
  -3  -4  -7 16827.6 3363.11
  -4  -3  -7 25796.9 3745.66
  -4   3   7 16932.9 2397.65
  -4   3   7 41.7565 2828.12
  -3  -4  -7 19165.5 3327.08
  -3   4   7 15509.0 2262.98
  -3   4   6 16523.9 2183.58
   3   4  -6 17007.4 2408.17
  -4  -3  -6 16739.0 2733.97
  -3  -4  -6 18593.9 2743.62
  -4   3   6 16846.1 2260.67
  -3  -4  -6 18776.7 2905.13
  -4  -3  -6 19724.6 2926.24
  -3   4   5 16504.9 2048.20
  -3  -4  -5 16511.7 2151.78
  -3  -4  -5 16343.0 2299.88
  -4  -3  -5 17692.1 2694.36
  -4  -3  -5 12350.3 2083.45
  -4   3   5 16575.4 2027.01
  -4  -3  -4 30500.7 2816.96
  -3  -4  -4 25390.7 2552.28
  -4  -3  -4 23220.2 1760.46
  -3  -4  -4 23686.2 1741.70
  -4   3   4 23244.3 2165.43
   3   4  -4 23097.3 1734.16
  -4  -3  -4 25647.2 2471.82
  -3  -4  -4 22659.5 2431.19
  -3   4   4 22703.8 2210.10
  -4   3   3 2689.42 879.197
  -4  -3  -3 3562.97 1025.97
   3   4  -3 2847.12 560.229
  -3  -4  -3 1921.42 926.064
   4   3  -3 2300.66 522.977
  -3  -4  -3 1822.48 848.622
  -3   4   3 2217.51 756.670
  -4  -3  -3 2473.10 686.778
  -4  -3  -3 2804.82 1003.52
  -4  -3  -2 46166.0 2254.93
  -4  -3  -2 49390.7 2613.67
  -4  -3  -2 50054.1 2560.44
  -3   4   2 54445.9 2481.39
  -4   3   2 45071.5 2036.36
   3   4  -2 48133.6 1723.63
  -3  -4  -2 56150.0 2719.98
  -4   3   2 49141.1 2373.09
  -4   3   1 31952.2 1702.49
  -4   3   1 32504.4 1624.11
  -4  -3  -1 30468.6 1759.03
  -3  -4  -1 30483.7 1785.81
  -3   4   1 32863.3 1784.05
  -3   4   1 29419.3 1577.30
  -3   4   0 16224.4 1307.27
  -4   3   0 16635.3 1231.58
  -4   3   0 18382.4 933.249
  -3  -4   0 16455.4 1234.50
  -4  -3   0 16208.0 1158.63
  -4   3   0 16635.4 1283.39
  -3   4   0 17216.8 1286.62
  -3   4   0 16304.4 952.252
  -4   3  -1 32250.8 1739.33
  -3   4  -1 30874.3 1696.40
  -3   4  -1 32724.0 1910.15
  -4   3  -1 30311.6 1850.47
   3  -4  -1 33345.9 1390.62
  -4  -3   1 30842.9 1581.48
  -4  -3   2 50621.3 1869.40
  -4   3  -2 49064.1 2173.04
  -3   4  -2 53020.1 2229.94
  -4   3  -2 44666.1 2508.81
  -4  -3   2 47260.7 2280.69
   3  -4  -2 50342.8 1944.79
   4  -3  -2 52478.4 1609.22
  -3   4  -2 50178.3 2627.22
  -4   3  -3 3094.48 659.726
  -3  -4   3 4337.28 446.589
  -3  -4   3 3244.75 770.473
   4  -3  -3 3292.49 649.063
   3  -4  -3 4151.36 775.281
  -4   3  -3 2756.52 1003.08
   4   3   3 4113.66 783.563
  -4  -3   3 3463.73 405.057
  -4  -3   3 4474.98 896.512
  -3   4  -3 3846.10 670.201
   3   4   3 4689.09 929.046
  -3   4  -3 2665.29 810.209
  -4  -3   4 20236.1 1992.81
   4  -3  -4 22575.9 1789.86
  -3   4  -4 20040.0 2228.87
   4  -3  -4 18300.5 1823.37
  -4   3  -4 22096.3 2338.73
   3  -4  -4 21841.7 1921.77
  -3  -4   4 19221.2 1839.93
   3   4   4 20729.2 1832.86
   4   3   4 18636.5 1648.04
   3  -4  -5 14813.1 2015.49
  -4  -3   5 16190.4 1906.33
  -3  -4   5 12075.2 1617.22
   3  -4  -5 12410.9 1620.47
   3   4   5 15014.4 1698.38
  -4   3  -5 15589.8 2322.61
  -3   4  -5 13094.3 2029.80
   4  -3  -5 13649.9 1995.03
  -4   3  -5 14020.1 2149.07
   4   3   5 13070.2 1510.02
  -4  -3   6 15298.5 2078.08
  -4   3  -6 16100.2 2524.82
  -3   4  -6 15599.0 2638.67
  -4   3  -6 11158.2 2091.50
  -3   4  -6 15917.2 2624.40
  -4   3  -7 15971.0 3119.16
  -4   3  -7 18678.9 3058.02
  -3   4  -7 18189.5 2831.49
   4   3   8 28224.1 1819.79
   3   4   8 25988.2 1708.09
   4   3   9 10433.1 1049.73
  -4   3  -9 8256.37 1081.37
   3   4   9 11129.8 1037.37
  -4   3 -10 2437.67 519.966
  -4   3 -10 2903.12 473.320
  -3   4 -10 1598.59 510.229
  -3   4 -10 2703.17 483.361
  -4  -4  -8 10882.0 999.808
  -4  -4  -7-1822.02 1886.72
  -4   4   7-450.647 2370.18
  -4  -4  -7 705.804 1562.52
  -4   4   7-2272.15 780.719
  -4  -4  -6 29025.9 3428.55
  -4  -4  -6 32817.8 3755.56
  -4   4   6 23521.0 2707.76
  -4   4   5-343.193 296.139
  -4  -4  -5-1023.63 917.861
  -4  -4  -4 21788.8 2367.57
  -4   4   4 23694.5 2241.53
  -4  -4  -4 23150.1 1895.98
  -4  -4  -4 24509.1 2623.27
   4   4  -3-699.226 451.431
  -4  -4  -3-270.388 685.377
  -4  -4  -3 67.8048 805.049
  -4   4   3 45.4388 668.761
  -4  -4  -3 769.282 484.561
  -4   4   2 267578. 5616.12
  -4  -4  -2 281665. 6247.47
  -4   4   1-133.644 481.838
  -4   4   1-14.8007 443.206
  -4  -4  -1 6.34445 566.277
  -4   4   0 121153. 3551.96
  -4  -4   0 125325. 3321.77
  -4   4   0 123246. 2580.38
  -4   4   0 122142. 3482.69
  -4   4  -1 286.346 601.120
  -4   4  -1 129.875 150.440
  -4   4  -1 116.143 449.957
  -4   4  -2 293872. 6526.42
  -4  -4   2 291496. 4799.43
   4  -4  -2 292316. 4222.89
  -4   4  -2 285352. 5516.27
   4   4   3 222.588 504.074
  -4   4  -3-696.482 810.253
   4  -4  -3 652.880 437.230
  -4  -4   3-1418.94 724.884
  -4   4  -3-121.754 251.325
  -4  -4   3 221.246 319.536
   4   4   4 26025.5 2033.92
  -4   4  -4 19779.2 2309.78
  -4  -4   4 22324.2 2090.64
   4  -4  -4 22193.1 1831.12
   4   4   5 1490.13 568.354
  -4  -4   5 86.0626 444.601
  -4   4  -5-1199.87 1017.84
   4  -4  -5-82.4062 532.471
  -4   4  -6 28618.3 3388.77
  -4   4  -6 35848.0 3679.70
  -4   4  -7-749.359 1240.51
  -4   4  -7 4606.18 1889.41
   4   4   8 13078.5 1315.00
  -4   4  -9-92.2479 591.751
   4   4   9-63.3908 445.887
  -4   4 -10 9818.94 786.528
  -4   4 -10 11186.1 800.832
   0  -5   0-90.7422 403.210
  -5   0   0 98.5375 276.350
  -5   0   0 124.516 292.861
  -5   0   0-47.3945 542.421
  -5   0   0 148.867 272.792
  -5   0  -1 202845. 3924.60
   0  -5  -1 197443. 4238.90
  -5   0  -1 202123. 4323.24
  -5   0  -1 201688. 4270.62
   0   5  -1 207148. 4447.27
  -5   0   1 202891. 4049.58
  -5   0   1 203048. 4033.95
  -5   0  -2 275574. 5680.27
  -5   0  -2 260758. 5142.61
   0   5  -2 258825. 5332.79
  -5   0  -2 262035. 5858.68
  -5   0   2 290834. 5691.66
   0  -5  -2 275279. 5641.74
   5   0   2 279369. 3270.54
   0   5   2 285473. 5644.99
  -5   0   2 281137. 4590.19
  -5   0  -3 75841.3 3781.91
   5   0   3 75610.5 2105.30
  -5   0  -3 75671.7 2881.74
  -5   0  -3 79851.0 3700.21
   0  -5  -3 78370.5 3492.07
   0   5  -3 74652.8 3246.91
   0   5   3 83866.0 3469.57
   5   0  -3 74594.9 2222.56
  -5   0   3 72612.3 3315.04
   5   0  -3 76992.9 2329.67
  -5   0   3 76191.0 2156.25
   0   5   4 899.846 595.622
   0  -5  -4 1302.82 826.523
   5   0  -4 1315.42 605.581
  -5   0  -4 227.933 169.853
  -5   0   4 995.129 787.039
  -5   0  -4 1084.54 1084.22
   0   5  -4 2626.42 888.116
  -5   0  -4 1513.23 968.965
  -5   0   5 1422.36 756.136
   0   5  -5 342.042 996.071
   0   5   5 490.884 714.157
  -5   0  -5 2309.27 936.628
  -5   0  -5 799.205 1331.21
   0  -5  -5 529.263 988.297
   0  -5  -5 787.334 583.327
   0  -5  -6 50664.6 4006.68
  -5   0  -6 53369.9 4476.00
  -5   0  -6 58138.6 4885.03
   0   5   6 46549.9 3630.24
  -5   0   6 48509.7 3838.95
   0  -5  -6 47145.7 4371.33
   0   5   7 133.382 501.747
  -5   0   7 1792.06 1023.26
   0   5  -7-384.619 1155.27
   0   5   7 2066.34 766.762
   0  -5  -7-3244.52 1809.87
  -5   0  -7-2397.88 1389.47
  -5   0  -7-2729.34 1891.17
  -5   0  -8 18555.0 1304.82
   0   5   8 18173.9 1401.73
  -5   0  -8 17532.1 1498.30
  -5   0  -9 8671.91 873.619
   5   0   9 7883.05 914.096
  -5   0 -10 19647.7 920.734
   0   5 -10 15853.3 1047.65
   1   5 -10 3317.93 616.628
   5  -1   9 996.403 504.723
  -5  -1  -9-115.036 312.018
   1  -5   9 129.531 1836.08
  -5  -1  -8 3034.70 777.616
  -5  -1  -8 4987.16 772.534
  -1   5   8 2883.50 624.195
  -1   5   7 16750.4 2398.90
  -1   5   7 17356.1 1357.04
  -5   1   7 16433.6 2572.36
   1   5  -7 15545.6 3051.43
  -5  -1  -7 14461.9 2909.62
  -5  -1  -7 22961.6 3370.40
  -1  -5  -7 17008.5 3245.63
  -5  -1  -6 6223.64 1903.73
  -5   1   6 5108.12 1340.25
  -1  -5  -6 3978.98 1545.77
  -5  -1  -6 4900.30 1614.43
  -1  -5  -6 2892.66 1714.60
  -1   5   6 6255.19 1461.86
  -5  -1  -5 15917.0 2382.95
  -1   5   5 14801.8 1983.73
  -1  -5  -5 12774.5 2030.29
  -5  -1  -5 14808.5 2312.32
  -1  -5  -5 14039.8 2250.78
  -5   1   5 16267.7 2080.26
   1   5  -5 15491.8 2111.90
   1   5  -4 42633.8 2743.23
  -1   5   4 41890.6 2836.23
   5   1  -4 48816.8 2458.81
  -5  -1  -4 42771.5 3171.14
  -5  -1  -4 42799.9 3396.54
  -1  -5  -4 38335.4 2960.13
  -1  -5  -4 41022.7 3118.68
  -5   1   4 38809.5 2730.43
  -5  -1  -4 40991.7 2197.65
  -5   1   3 64981.4 2135.11
  -1   5   3 65533.5 3180.10
  -5  -1  -3 68720.7 3456.25
  -1  -5  -3 63521.4 3254.16
   5   1  -3 67502.0 1845.02
  -5  -1  -3 60592.3 2688.24
  -5   1   3 62746.4 3113.66
   5  -1   3 65695.5 1602.19
  -5  -1  -3 64137.3 3501.00
   1   5  -3 65205.4 2908.69
   1   5  -2 74501.1 2750.18
  -5   1   2 59535.4 2630.01
  -5   1   2 72787.2 2438.10
  -5  -1  -2 77663.5 3063.72
  -5  -1  -2 73953.8 3126.25
  -5  -1  -2 77646.6 2872.05
  -1  -5  -2 77191.1 3141.77
  -1   5   2 75712.6 2956.65
   1   5  -1 249670. 4645.81
  -5  -1  -1 238700. 4773.35
  -5  -1  -1 242489. 4452.13
  -1  -5  -1 251549. 4997.15
  -5   1   1 256184. 4643.49
  -1   5   1 252254. 4680.88
  -5   1   1 237986. 4351.61
  -5  -1  -1 239391. 4608.05
  -5  -1   0 421152. 6067.19
  -1  -5   0 420588. 5985.02
   1  -5   0 432343. 5872.41
  -5   1   0 408018. 5964.27
  -5  -1   0 437664. 4756.07
  -5   1   0 417292. 4543.76
  -5   1   0 411797. 5225.30
  -5  -1   0 423677. 4635.35
  -5   1   0 424187. 3958.50
  -5   1  -1 249500. 4896.72
  -1   5  -1 254060. 5196.98
  -5  -1   1 249838. 4514.52
  -5   1  -1 259192. 4915.76
  -5  -1   1 249366. 4544.07
   1  -5  -1 265801. 4684.26
  -5   1  -2 77260.7 3248.91
  -5   1  -2 67383.5 2634.48
   5   1   2 74307.6 2010.53
  -5  -1   2 74860.1 2355.65
   1   5   2 66697.5 2752.89
  -5  -1   2 75812.1 2950.45
   1  -5  -2 69698.2 2767.86
  -1   5  -2 73522.2 3019.94
   5  -1  -2 67285.0 1180.81
  -5   1  -3 74247.9 3552.67
   5  -1  -3 68173.7 2116.40
   5   1   3 69885.3 2297.73
  -5   1  -3 69066.1 3644.85
  -5   1  -3 74552.1 2844.19
   1  -5  -3 72906.9 3240.74
  -5  -1   3 72045.3 1989.02
  -1   5  -3 67873.3 3266.51
   5  -1  -3 68458.5 2399.01
  -5  -1   3 66287.1 3178.48
   1   5   3 73529.2 3249.31
   5   1   4 47437.3 2225.49
   5  -1  -4 40525.6 2275.05
  -1   5  -4 47907.2 3083.55
   5  -1  -4 42721.0 2149.47
   1   5   4 42935.5 2830.80
  -5   1  -4 40087.9 3057.09
  -5  -1   4 41372.7 2853.08
  -5   1  -4 42753.0 3318.35
   1  -5  -4 42362.7 2875.49
  -5  -1   5 14359.5 1928.35
  -5   1  -5 16236.4 2361.85
  -5   1  -5 14151.3 2206.83
   1   5   5 15270.2 1943.19
  -1   5  -5 20763.0 2364.29
   1  -5  -5 12434.2 1895.89
   1  -5  -5 14505.5 2231.35
   1  -5  -6 4790.31 1521.51
   1  -5  -6 3506.06 1469.92
  -5  -1   6 4967.93 1369.14
   1   5   6 5569.21 1270.62
  -1   5  -6 7684.90 1744.29
  -5   1  -6 6372.79 1910.24
  -5   1  -6 4063.17 1705.80
  -5  -1   7 18228.1 2680.88
  -1   5  -7 20823.4 2967.91
   1   5   7 17682.0 1415.94
  -5   1  -7 21407.8 3677.88
  -5   1  -7 19021.1 3201.08
   1   5   8 3766.87 737.866
  -5   1  -8 3174.30 938.812
   1   5   9 1778.94 506.072
  -5  -1   9 43.4035 1997.03
  -5   1  -9 1798.32 624.374
   5   1   9 965.397 488.758
   1   5   9 232.985 2167.58
  -5   1  -9 919.127 496.455
  -5   1 -10 7453.92 623.803
  -1   5 -10 5636.21 692.563
   2   5 -10 981.696 463.572
   2  -5   9 7.22495 1733.07
  -5  -2  -9 4273.50 672.561
  -2   5   8 16977.3 1300.54
  -5  -2  -8 22772.6 1492.57
  -5  -2  -7 38472.3 1913.98
  -2   5   7 29704.5 3311.03
  -2  -5  -7 39967.0 4504.91
  -2  -5  -7 34995.5 4156.80
  -5  -2  -7 37478.7 4130.38
  -5   2   7 41021.1 3939.73
  -5  -2  -7 39333.5 4570.29
  -2   5   7 37677.4 1931.81
  -5  -2  -6 28337.3 3577.36
  -2   5   6 25675.2 2839.53
  -2  -5  -6 32218.9 3620.80
  -5   2   6 27677.3 2991.19
  -2  -5  -6 27121.3 3074.98
  -5  -2  -6 27070.5 3306.95
  -2  -5  -5 58200.4 4335.58
  -2   5   5 59223.7 3830.02
  -2  -5  -5 53509.3 3957.81
  -5  -2  -5 64253.4 4626.52
  -5   2   5 58447.2 3900.09
  -5  -2  -5 54971.0 4130.06
  -2  -5  -4 1249.98 934.056
  -5  -2  -4 533.947 707.157
  -5  -2  -4 735.959 962.162
  -5   2   4 750.364 603.476
  -2  -5  -4 724.101 994.457
   2   5  -4 156.620 748.548
  -5  -2  -4 1242.19 592.174
  -2  -5  -4 1112.00 513.057
  -2   5   4 1904.48 934.110
   2   5  -3 6312.70 890.225
  -5   2   3 7018.60 1209.22
  -2  -5  -3 6037.33 1242.75
  -5  -2  -3 7029.99 1005.04
  -5  -2  -3 4727.87 1132.44
  -5  -2  -3 7067.31 1253.42
  -2   5   3 6203.30 1098.34
  -5  -2  -2 201831. 5203.56
  -5   2   2 211979. 4395.26
  -5   2   2 205601. 4836.37
  -5  -2  -2 207644. 5108.82
  -5  -2  -2 203329. 4792.85
   2   5  -2 207746. 4318.52
  -2   5   2 207516. 4952.11
  -5   2   1 125483. 3178.26
  -2   5   1 123140. 3319.80
  -2  -5  -1 120109. 3634.34
  -5  -2  -1 118925. 3327.86
  -5  -2  -1 118694. 3498.39
  -5   2   1 117379. 3305.13
  -5  -2  -1 120520. 3332.72
  -5   2   0 75287.6 2478.80
  -5  -2   0 81082.2 2778.01
  -5  -2   0 79250.4 2036.03
  -5   2   0 78249.3 1971.32
  -2  -5   0 75377.7 2640.68
  -5  -2   0 81089.5 2303.26
  -5   2   0 78603.6 2707.56
  -5  -2   1 125450. 3346.74
  -5  -2   1 126359. 3281.25
   2  -5  -1 122222. 3103.82
  -5   2  -1 120476. 3559.22
  -5   2  -1 126047. 3527.14
  -2   5  -1 127605. 3827.15
   2   5   2 200842. 4727.97
  -2   5  -2 212304. 5334.12
  -5  -2   2 206981. 3971.74
  -5  -2   2 210943. 4926.41
   2  -5  -2 212209. 4523.28
  -5   2  -2 207649. 5350.41
  -5   2  -2 201203. 4610.38
  -5  -2   3 6051.51 593.619
   2   5   3 5727.26 1029.82
   2  -5  -3 5014.00 921.479
   5   2   3 6639.19 881.570
  -5   2  -3 5058.28 1272.22
  -5  -2   3 5753.62 1091.74
  -5   2  -3 4127.08 808.167
  -2   5  -3 5642.16 1060.11
   5  -2  -3 5485.09 705.137
   2  -5  -4 317.514 683.560
  -5   2  -4 367.003 753.825
  -5   2  -4-35.0545 801.996
   5  -2  -4 1043.26 603.345
  -5  -2   4-300.360 700.791
   5   2   4 485.708 525.590
  -2   5  -4-163.851 596.992
   2   5   4-5.11109 582.106
  -5  -2   5 57474.5 3720.70
  -5   2  -5 58164.4 4323.34
   2   5   5 56039.5 3529.88
  -5   2  -5 57231.8 4235.25
   2  -5  -5 60742.0 4128.86
   2  -5  -5 66125.2 3845.78
  -2   5  -5 59045.1 4063.73
  -2   5  -6 31770.3 3350.97
  -2   5  -6 32067.7 3597.70
   2  -5  -6 19398.1 2765.30
   2   5   6 31882.5 2869.37
  -5   2  -6 28531.4 3528.08
  -5  -2   6 25601.5 2746.11
  -5   2  -6 25967.2 3250.49
  -5   2  -7 33408.7 4136.48
   2   5   7 36785.8 2005.14
  -5   2  -7 37974.7 4323.18
  -2   5  -7 34936.6 4214.09
   2   5   8 20757.0 1522.95
  -5   2  -9 2700.80 719.443
   2   5   9 2516.29 571.562
   5   2   9 3860.18 693.398
  -2   5 -10 1320.98 441.085
  -5   2 -10 2194.39 422.353
  -5  -3  -9 5644.86 700.999
   3  -5   9-762.642 1729.16
  -5  -3  -8 28983.6 1601.96
  -3  -5  -7 14565.3 2439.76
  -3   5   7 10589.3 2043.78
  -3   5   7 12597.3 1132.37
  -5  -3  -7 11833.1 2390.34
  -5   3   7 18112.7 2711.84
  -5  -3  -7 12830.8 3028.59
  -3  -5  -7 9551.60 2640.78
  -5  -3  -7 13119.4 1159.76
  -3  -5  -6 15360.1 2762.82
  -5  -3  -6 8259.43 1846.06
  -5  -3  -6 14373.4 2600.28
  -5   3   6 11413.8 1999.22
  -3  -5  -6 12284.1 2461.38
  -3   5   6 10791.3 1915.41
  -3   5   5 143323. 6079.81
  -5  -3  -5 139581. 6597.41
  -3  -5  -5 149114. 6905.02
  -5   3   5 135161. 5927.15
  -5  -3  -5 161506. 7314.89
  -3  -5  -5 148390. 6637.76
  -5  -3  -4 293379. 8630.47
  -3   5   4 285621. 7647.11
  -5   3   4 288214. 7703.37
  -3  -5  -4 295005. 8307.26
   3   5  -4 304339. 6383.56
  -5  -3  -4 271192. 6235.29
  -3  -5  -4 298997. 8724.39
  -5  -3  -4 294432. 8372.53
  -3  -5  -4 290437. 6417.13
  -3  -5  -3 23112.6 2134.01
   3   5  -3 25122.1 1600.60
  -5  -3  -3 22008.0 1819.18
  -5  -3  -3 22155.8 2182.87
  -5  -3  -3 23570.9 2219.78
  -5   3   3 21236.5 1977.01
  -3   5   3 23251.8 2007.24
  -3   5   2 661.747 508.345
  -5  -3  -2-96.8724 563.046
  -5   3   2 986.983 583.949
  -3  -5  -2 79.0894 750.650
  -5  -3  -2 666.105 643.184
   3   5  -2 986.752 449.990
  -5  -3  -2 485.523 528.671
  -5   3   2 1026.94 521.173
  -5  -3  -1 36254.9 1990.22
  -5  -3  -1 36439.1 1915.21
  -3   5   1 35543.3 1845.74
  -5   3   1 37969.8 1993.19
  -3  -5  -1 37817.5 2151.03
  -5  -3  -1 35848.3 2052.26
  -5   3   1 34470.4 1747.99
  -3  -5   0-59.3293 520.793
  -5   3   0-334.252 418.164
  -3   5   0 264.341 586.714
  -5   3   0 65.5532 268.418
  -5  -3   0 174.778 397.482
  -3   5   0 161.580 593.658
  -5   3   0-32.7005 404.697
  -5  -3   0 159.645 454.044
  -5  -3   0 359.053 319.710
  -3   5   0 168.539 318.744
  -5  -3   1 30379.0 1721.86
   3  -5  -1 31483.0 1553.12
  -3   5  -1 32753.0 1904.43
  -5   3  -1 32672.4 1896.64
  -5  -3   1 32911.9 1532.46
  -3   5  -1 33066.8 2098.87
  -5   3  -1 31476.8 1948.87
   3  -5  -2-30.8346 459.665
  -3   5  -2 170.538 745.542
  -5   3  -2 899.983 529.214
   5  -3  -2 376.637 181.123
  -5  -3   2 70.7489 342.962
  -5  -3   2 242.056 448.112
  -5   3  -2 167.699 638.029
  -3   5  -2-347.440 387.808
  -3  -5   3 23622.9 1261.41
  -5  -3   3 22709.1 1958.91
   5  -3  -3 25306.3 1362.95
  -5   3  -3 24424.5 2222.49
  -5   3  -3 22093.5 1642.45
  -5  -3   3 24275.7 1240.03
   5   3   3 22841.8 1607.06
   3  -5  -3 22059.4 1706.48
  -3   5  -3 22690.6 2121.91
   3   5   3 20566.1 1780.48
   3  -5  -4 300744. 6926.71
  -5   3  -4 311819. 8761.75
  -3   5  -4 287562. 8156.09
   5   3   4 298589. 6274.00
   3   5   4 279541. 6936.68
  -5  -3   4 278581. 7312.33
   5  -3  -4 293772. 6758.43
   3   5   5 149092. 5603.76
  -5  -3   5 142889. 5818.66
  -5   3  -5 159332. 6976.04
   3  -5  -5 153779. 6404.12
  -5   3  -5 154740. 7000.44
  -3   5  -5 166438. 7004.60
  -5   3  -6 6971.59 2124.96
  -5  -3   6 8059.91 1828.55
   3  -5  -6 6858.81 2002.08
  -3   5  -6 9422.05 2171.81
  -5   3  -6 11735.4 2268.06
  -3   5  -6 10659.5 2012.52
   3   5   6 11063.9 1638.49
  -3   5  -7 9280.73 2187.15
   3   5   7 15205.3 1342.18
  -5   3  -7 17972.7 3304.05
  -5   3  -7 18287.9 2894.24
   5   3   8 28672.2 1845.77
   3   5   8 26341.5 1781.50
   5   3   9 5788.00 816.945
  -5   3  -9 6089.97 779.779
  -5   3  -9 3852.11 813.093
   3   5   9 5686.73 793.586
  -5   3 -10 2341.64 465.570
  -5   3 -10 3897.46 507.516
  -3   5 -10 3421.92 557.449
  -3   5 -10 5020.39 583.869
  -5  -4  -8 31700.7 1656.50
  -4  -5  -7 36980.2 4469.47
  -5  -4  -7 39405.2 1880.45
  -5  -4  -7 39458.1 1907.07
  -5  -4  -7 49035.4 4924.30
  -4  -5  -7 36204.2 4046.58
  -4   5   7 37115.0 3751.87
  -5   4   7 41682.9 4091.36
  -5  -4  -7 47252.2 4707.33
  -4   5   6 25614.2 2923.17
  -4  -5  -6 24512.7 3338.45
  -4  -5  -6 23879.2 3270.36
  -5  -4  -6 26230.5 3449.81
  -5  -4  -6 20718.8 3028.47
  -5   4   6 20090.2 2643.89
  -5  -4  -5 28258.3 3012.86
  -4   5   5 29872.7 2881.29
  -5  -4  -5 37203.9 3563.24
  -5   4   5 31716.3 2982.22
  -4  -5  -5 31076.6 3276.46
  -4  -5  -5 30569.4 3132.45
  -4   5   4 34911.1 2767.28
  -4  -5  -4 27820.8 2773.31
  -4  -5  -4 32738.4 2321.16
  -5  -4  -4 31656.3 2939.43
  -5  -4  -4 35553.7 2406.74
  -4  -5  -4 31846.4 3061.80
  -5  -4  -4 38004.3 3258.68
  -5   4   4 28792.0 2566.40
  -5  -4  -3 41395.7 2532.91
  -4  -5  -3 47289.5 3161.03
  -4  -5  -3 41065.1 2844.62
  -5  -4  -3 40610.2 2858.48
  -5  -4  -3 47792.8 3153.65
  -4  -5  -3 44079.4 2627.17
  -5   4   3 41747.1 2696.17
  -4   5   3 40974.3 2686.63
   4   5  -3 48562.1 1975.87
  -4  -5  -2 92285.1 3832.67
  -5  -4  -2 91591.7 3723.53
  -4   5   2 89795.0 3408.86
  -5   4   2 88891.6 3264.86
  -5   4   2 87005.8 3342.17
  -5  -4  -2 87655.9 3453.96
  -5  -4  -2 84063.2 3579.00
  -4  -5  -1 57754.7 2732.54
  -5   4   1 60564.2 2663.88
  -4   5   1 59280.7 2405.44
  -5  -4  -1 61482.7 2722.80
  -4   5   1 61961.9 2742.73
  -5   4   1 62030.7 2404.80
  -5   4   0 2928.56 530.320
  -5   4   0 3351.12 810.740
  -4   5   0 3110.45 799.122
  -4   5   0 3462.63 580.899
  -4  -5   0 3055.81 692.803
  -5  -4   0 2377.37 686.728
  -5   4   0 4051.96 825.723
  -4   5   0 2881.58 778.968
  -5   4  -1 68265.7 3026.39
  -4   5  -1 68246.3 1609.40
  -5  -4   1 65207.6 2395.28
  -4   5  -1 69682.0 3098.72
  -5   4  -1 65177.6 2795.46
  -4   5  -1 65515.7 2788.93
  -5   4  -1 63830.5 1075.35
  -5  -4   1 66474.0 2646.48
  -4   5  -2 86672.4 3744.13
   5  -4  -2 94017.6 2106.02
  -5   4  -2 87241.5 3274.01
  -4   5  -2 88037.9 3293.38
  -5   4  -2 84317.2 3721.95
   4  -5  -2 92679.5 2675.10
  -5  -4   2 91678.2 2946.67
  -4  -5   3 43429.8 1825.51
  -5   4  -3 37558.1 2826.19
  -5  -4   3 45028.0 1859.34
   4  -5  -3 46643.5 2255.24
  -4   5  -3 44648.5 3011.27
   5  -4  -3 45536.0 1918.72
  -4   5  -3 39721.5 2243.35
   5   4   3 40866.6 2275.06
   4   5   3 42922.1 2473.86
  -5  -4   3 47299.5 2796.26
  -5   4  -3 40961.8 2298.84
   4   5   4 31537.4 2317.98
   4  -5  -4 34139.0 2308.97
  -5  -4   4 31828.3 2601.15
   5   4   4 31867.2 2252.06
  -4   5  -4 30457.1 2904.26
  -5   4  -4 27085.5 2748.24
  -5  -4   5 34226.6 2984.67
   4   5   5 35661.5 2757.98
   4  -5  -5 31851.2 2991.34
  -5   4  -5 38714.0 3615.63
  -5   4  -5 34598.3 3348.32
   5   4   5 34876.5 2577.56
  -4   5  -5 37227.9 3551.20
  -5   4  -6 22707.6 3047.24
  -4   5  -6 21496.2 3028.62
  -5   4  -6 26050.2 3440.10
  -4   5  -6 21702.5 3067.81
  -5   4  -7 41411.7 4355.99
   4   5   7 35580.7 2079.45
  -4   5  -7 42819.2 4450.57
  -4   5  -7 46273.7 4915.13
  -5   4  -7 44529.1 4507.09
   5   4   8 36473.4 2073.24
   4   5   8 36292.5 2036.45
  -4   5  -9 3913.86 888.964
  -5   4  -9 3480.76 792.467
  -5   4  -9 4587.42 748.359
   4   5   9 5115.73 801.016
   5   4   9 3862.61 729.859
  -5   4 -10 291.652 357.802
  -4   5 -10 541.860 387.457
  -4   5 -10 979.837 330.246
  -5   4 -10 806.787 372.372
  -5  -5  -8 52019.8 2008.85
  -5   5   7-1403.63 1099.57
  -5  -5  -7-604.466 346.958
  -5  -5  -7-2915.39 2296.75
  -5  -5  -6 77825.1 5642.28
  -5   5   6 78850.0 5144.14
  -5  -5  -6 83995.3 6049.74
  -5  -5  -6 81328.2 2612.23
  -5  -5  -6 78143.4 2494.14
  -5   5   5 106.794 459.074
  -5  -5  -5-1238.16 1094.47
  -5  -5  -5-1450.70 1353.12
  -5  -5  -4 50102.0 3701.51
  -5   5   4 53997.5 3563.96
  -5  -5  -4 52616.8 3902.96
  -5  -5  -4 58642.2 3276.30
  -5  -5  -3-1097.72 722.885
  -5  -5  -3 1159.94 888.974
  -5  -5  -3 2236.17 846.651
  -5   5   3 144.556 593.661
  -5  -5  -2 186705. 5581.89
  -5   5   2 195041. 5174.09
  -5   5   1-591.683 423.439
  -5  -5  -1-39.1053 503.485
  -5   5   1 181.514 486.002
  -5   5   0 135219. 4151.99
  -5   5   0 148322. 4411.10
  -5  -5   0 139108. 3963.37
  -5   5   0 139029. 3079.89
  -5  -5   1 610.232 528.851
  -5   5  -1-194.161 478.898
  -5   5  -1-212.566 183.838
  -5   5  -1 133.366 558.067
  -5   5  -2 192254. 5771.37
  -5   5  -2 185702. 5010.71
  -5  -5   2 199371. 4658.71
   5   5   3 53.8765 488.637
  -5  -5   3 593.569 375.828
  -5   5  -3 168.686 497.438
  -5   5  -3 279.067 658.642
   5  -5  -3-116.833 491.343
   5   5   4 59025.4 3173.88
  -5   5  -4 56509.1 3942.54
  -5   5  -5 9.65911 1002.49
   5   5   5-143.885 279.163
   5  -5  -5 1811.86 1254.02
  -5   5  -6 79530.0 5753.85
  -5   5  -6 73559.5 5617.31
  -5   5  -7 752.064 1972.06
   5   5   7 366.313 497.074
   5   5   8 56516.4 2532.28
  -5   5  -9 193.390 527.996
   5   5   9-850.118 453.325
  -5   5 -10 9366.82 725.376
  -5   5 -10 7342.21 729.626
   0  -6   0 74078.2 2736.41
  -6   0   0 71888.5 1909.46
  -6   0   0 69566.8 2190.09
  -6   0   0 72812.8 2782.03
  -6   0   1 1883.44 620.877
  -6   0   1 2385.02 633.779
  -6   0  -1 1899.82 550.140
   0  -6  -1 1973.34 688.424
  -6   0  -1 2611.64 665.029
   0   6  -1 2673.86 725.145
  -6   0  -1 2284.68 643.196
  -6   0   2 20851.1 1425.84
   0  -6  -2 19587.2 1706.86
   0   6   2 19639.7 1645.27
  -6   0  -2 18987.8 1676.59
  -6   0  -2 23374.8 1885.22
  -6   0   2 19319.1 1600.77
   6   0  -2 18613.7 669.439
   6   0   2 20435.8 915.027
  -6   0  -2 18076.0 1573.71
   0   6  -2 18131.0 1570.07
   0   6   3 27732.4 2222.85
   0   6  -3 28436.3 2130.75
   0  -6  -3 23556.4 2115.99
  -6   0  -3 28301.1 2336.32
   6   0   3 30033.2 1262.58
  -6   0   3 25719.8 1519.62
  -6   0  -3 24437.6 1816.02
  -6   0   3 28712.7 2232.15
  -6   0  -3 25958.7 2275.91
   6   0  -3 25316.7 1204.74
   0   6   4 45433.1 3038.58
  -6   0  -4 42393.2 2476.03
  -6   0   4 43869.7 3057.55
   0  -6  -4 43777.2 3080.45
  -6   0  -4 44032.6 3425.91
   0   6  -4 46620.7 3072.33
  -6   0  -4 45142.9 3338.91
   0  -6  -5 65595.6 4170.46
   0   6   5 55184.7 3698.89
   0   6  -5 72587.5 4272.88
  -6   0  -5 65836.1 4686.83
   0  -6  -5 61549.1 4485.39
  -6   0  -5 57196.9 4340.90
  -6   0   5 62855.4 4057.73
   0  -6  -6 1486.95 1342.69
  -6   0  -6 1367.84 1132.54
   0   6   6 1337.19 512.882
  -6   0  -6 1145.40 901.818
  -6   0   6-2151.88 1012.37
   0   6   6 707.767 801.887
  -6   0  -7 55344.5 5179.06
   0   6   7 44373.8 3850.72
   0  -6  -7 44219.5 4880.14
   0   6   7 48774.5 2306.63
   0   6  -7 41829.3 4506.33
  -6   0   7 50895.3 4318.29
  -6   0  -7 53672.9 5138.49
   0   6   8 610.649 472.093
  -6   0  -8 930.100 676.402
  -6   0  -8 604.874 500.017
   6   0   9 16774.3 1245.93
  -6   0  -9 16569.5 1192.24
  -6   0  -9 14939.1 1171.80
   0   6 -10 4253.88 658.574
  -6   0 -10 7119.60 596.921
  -6  -1 -10 11044.9 679.718
   1   6 -10 7574.69 757.993
  -6  -1  -9 1932.86 506.857
   6  -1   9 1517.34 514.543
  -6  -1  -8 10338.8 1061.67
  -1   6   8 9498.74 1048.30
  -6  -1  -8 10539.1 1181.15
  -1   6   7 9076.72 1998.12
  -1   6   7 15567.7 1282.45
   1   6  -7 13846.1 2904.31
  -1  -6  -7 9708.44 2830.18
  -6  -1  -7 15121.3 1455.94
  -6   1   7 20392.4 2688.70
  -6  -1  -7 13350.9 2865.51
  -6  -1  -7 19848.5 3059.19
  -1  -6  -6 8105.93 1874.73
  -1   6   6 7726.47 927.683
  -1  -6  -6 7080.85 2134.87
  -1   6   6 6846.75 1525.64
  -6   1   6 7506.27 1575.47
  -6  -1  -6 4528.23 1899.05
  -6  -1  -6 6384.86 1459.75
  -1  -6  -5 30482.1 3199.93
  -6   1   5 23132.7 2553.17
  -6  -1  -5 27656.7 3079.27
  -1   6   5 28060.2 2739.75
   1   6  -5 32829.2 2853.96
  -6  -1  -5 27915.7 3250.13
  -1  -6  -5 25204.1 2741.42
  -6  -1  -4 107968. 3935.52
   1   6  -4 114517. 4564.35
  -1  -6  -4 112623. 5036.92
  -6  -1  -4 113041. 5245.14
  -6  -1  -4 111665. 5437.09
  -6   1   4 105825. 4724.12
  -1   6   4 107966. 4713.81
  -1  -6  -3 10126.9 1504.90
  -6  -1  -3 7475.00 1346.43
  -6   1   3 8216.42 1377.98
  -1   6   3 9042.61 1333.19
  -6  -1  -3 7936.74 1183.41
  -6  -1  -3 9180.23 1477.85
   1   6  -3 9644.07 1242.75
  -6   1   3 9856.09 991.741
  -6   1   2 200178. 4997.90
  -1   6   2 201393. 5121.80
  -6  -1  -2 191922. 5038.11
   1   6  -2 193832. 4755.08
  -1  -6  -2 198791. 5304.75
  -6   1   2 202908. 4508.37
  -6  -1  -2 193025. 4952.69
  -6  -1  -2 200536. 5405.45
  -1   6   1 53242.3 2347.35
  -6   1   1 52725.6 2359.30
  -6  -1  -1 55413.6 2554.26
  -6  -1  -1 52755.5 2332.63
  -6   1   1 56042.3 2292.53
  -6  -1  -1 49956.5 2167.35
  -1  -6  -1 54170.8 2547.97
  -6   1   0 13002.1 939.773
  -6   1   0 12156.8 1006.38
   1  -6   0 15717.5 1297.53
  -1  -6   0 14560.6 1333.15
  -6   1   0 14597.9 830.635
  -6  -1   0 11747.9 900.556
  -6   1   0 13894.9 1286.44
  -6  -1   0 12728.1 1277.34
  -6  -1   0 12107.5 920.965
   1  -6  -1 57330.2 2443.36
  -6  -1   1 48545.5 2178.96
  -6  -1   1 56422.9 2399.89
  -6   1  -1 57767.8 2218.91
  -6   1  -1 53150.1 2482.27
  -6   1  -1 53730.5 2442.51
  -1   6  -1 55284.8 2668.73
  -6  -1   2 211878. 4426.19
  -6   1  -2 198159. 4908.93
  -6   1  -2 201895. 5092.29
  -6  -1   2 213675. 5171.59
  -1   6  -2 213621. 5420.71
   1  -6  -2 213262. 5108.73
   1   6   2 212854. 5223.27
  -6   1  -2 205862. 5515.43
  -6   1  -3 10025.6 1477.57
  -1   6  -3 9378.77 1398.73
  -6  -1   3 9126.29 855.688
   6   1   3 10153.5 883.903
  -6   1  -3 9892.00 1218.05
   6  -1  -3 7623.53 795.550
  -6   1  -3 10779.4 1669.33
  -6  -1   3 8651.36 1315.76
   1  -6  -3 7660.57 1167.71
   1   6   3 7706.77 1288.91
  -6   1  -4 105857. 3813.03
  -1   6  -4 114694. 4945.09
   1  -6  -4 110591. 4681.23
  -6   1  -4 119895. 5420.00
   1   6   4 110720. 4675.50
  -6   1  -4 112459. 5438.06
  -6  -1   4 115183. 4861.87
  -1   6  -5 31559.6 3043.13
  -6   1  -5 26168.7 2908.26
  -6  -1   5 26645.0 2628.45
   1   6   5 27476.9 2609.44
   1  -6  -5 29584.5 2820.01
   1  -6  -5 27445.6 3002.65
  -6   1  -5 28047.3 2972.06
   1  -6  -6 3399.16 1770.59
  -6   1  -6 6604.23 1743.05
   1   6   6 5564.61 844.520
  -6  -1   6 4486.50 1292.66
  -6   1  -6 3363.47 1604.29
   1   6   6 5491.28 1273.70
  -6   1  -7 15909.0 3289.71
  -6  -1   7 11172.6 2475.90
  -1   6  -7 13774.5 2784.62
  -6   1  -7 17939.9 3205.07
   1   6   7 13943.4 1314.65
   1   6   8 8070.12 998.658
  -6   1  -8 8318.62 1094.22
   6   1   9 1674.47 531.810
  -6   1  -9 2487.56 605.682
  -6   1  -9 2052.72 551.136
  -6   1  -9 549.024 489.935
   1   6   9 1903.97 483.117
  -6   1 -10 13458.6 822.916
  -1   6 -10 10666.8 890.117
  -6  -2  -9 1470.35 447.468
   2  -6   9 150.422 1763.25
  -2   6   9 483.442 1972.21
  -2   6   8 1992.59 657.347
  -6  -2  -8 1221.52 547.731
  -6  -2  -8 1996.76 640.022
  -2  -6  -7 6730.37 2046.23
  -2  -6  -7 8025.47 2314.23
  -6   2   7 10321.7 2001.10
  -6  -2  -7 10471.2 1085.26
  -6  -2  -7 14470.1 1373.92
  -2   6   7 6920.29 1777.81
  -6  -2  -7 10987.8 2509.24
  -6  -2  -7 10958.3 2758.97
  -2   6   7 7997.79 949.794
  -6  -2  -6 24670.7 3534.42
  -2   6   6 21675.7 1471.54
  -2  -6  -6 24706.3 3403.64
  -6   2   6 18266.4 2468.78
  -2  -6  -6 18498.5 2831.37
  -6  -2  -6 20133.2 3087.86
  -2   6   6 19257.8 2448.15
  -6  -2  -5 12953.9 2240.16
  -6  -2  -5 11439.8 2055.14
  -6   2   5 13187.0 1929.66
  -2   6   5 15839.3 2148.03
  -2  -6  -5 11145.1 2097.98
  -2  -6  -5 13933.7 2134.44
  -6   2   4 28180.9 2518.68
  -2   6   4 27326.1 2475.58
  -6  -2  -4 24559.6 1957.61
  -6  -2  -4 29751.2 2950.21
   2   6  -4 28757.2 2226.97
  -2  -6  -4 25705.2 2616.77
  -6  -2  -4 25664.4 2685.82
  -2   6   3 63658.9 3309.28
  -6  -2  -3 61581.1 3022.90
   2   6  -3 66870.2 2937.47
  -6   2   3 64864.2 3294.18
  -6  -2  -3 65582.8 3702.98
  -2  -6  -3 60108.3 3421.71
  -6  -2  -3 67684.0 3604.13
  -6   2   3 66044.9 2618.13
  -6   2   2 107809. 3705.62
   2   6  -2 109197. 3417.44
  -6  -2  -2 98558.4 3636.46
  -6   2   2 106313. 3409.76
  -6  -2  -2 103354. 3919.74
  -2  -6  -2 106436. 4030.80
  -6  -2  -2 106305. 3840.92
  -2   6   2 104072. 3737.41
  -6  -2  -1 33779.8 1914.22
  -6   2   1 34295.3 1972.62
  -6  -2  -1 32214.7 2024.14
  -6   2   1 36713.6 1869.99
  -6  -2  -1 33930.2 1884.02
  -2   6   1 34992.0 1947.75
  -2  -6  -1 32909.5 2085.62
  -2  -6   0 781.788 538.315
  -6   2   0 145.129 511.123
  -6   2   0 68.6567 465.623
  -6  -2   0 440.878 370.384
  -6  -2   0 593.072 519.408
  -6  -2   0 163.478 265.939
  -6   2   0-108.856 355.337
  -2   6  -1 33181.9 2155.99
   2  -6  -1 31845.6 1778.48
  -6   2  -1 33049.8 2031.24
  -6   2  -1 31853.8 1979.97
  -6  -2   1 33880.8 1373.97
  -6  -2   1 30728.4 1804.29
   2  -6  -2 99879.0 3371.09
  -6   2  -2 99707.6 3552.97
  -6  -2   2 107168. 3758.98
  -6   2  -2 102307. 3963.85
  -6  -2   2 102342. 3132.29
  -2   6  -2 104375. 3987.79
   2   6   3 62454.8 3174.17
  -6   2  -3 63534.0 2893.97
  -6  -2   3 66411.2 2271.79
  -6  -2   3 66481.7 3362.22
  -2   6  -3 64938.7 3466.08
   2  -6  -3 67506.6 3159.72
   6   2   3 66346.7 2438.52
  -6   2  -3 64057.1 3656.85
   2  -6  -4 25595.6 2289.82
  -6  -2   4 29537.4 2518.81
  -2   6  -4 28525.8 2652.35
  -6   2  -4 27304.6 1914.30
  -6   2  -4 28971.7 2867.80
   2   6   4 27908.4 2341.99
  -6   2  -4 28926.3 2755.37
   6   2   4 28566.8 1872.20
   2  -6  -5 12799.3 2061.63
   2  -6  -5 12514.1 1788.87
   2   6   5 10657.8 1601.39
  -6   2  -5 13126.5 2128.85
  -6  -2   5 12609.8 1986.50
  -6   2  -5 15005.2 2303.21
  -2   6  -5 15097.5 2059.14
   2   6   6 21412.5 1518.31
  -2   6  -6 23683.1 3092.16
  -6   2  -6 21090.6 3164.15
   2  -6  -6 16798.2 2884.80
   2   6   6 19433.3 2323.37
  -6   2  -6 16374.1 2754.07
  -6  -2   6 17734.5 2475.26
  -6   2  -7 20726.2 3035.41
  -2   6  -7 9036.38 2437.77
   2   6   7 11547.5 1200.49
  -6   2  -7 17944.1 3178.07
   2   6   8 1222.35 656.697
  -6   2  -8 1428.62 695.074
   2   6   9 2657.42 610.217
  -6   2  -9 2661.58 577.318
  -6   2  -9 2646.92 579.584
  -6   2  -9 3474.53 774.076
   6   2   9 1951.41 555.359
  -6   2 -10 2968.87 436.950
  -2   6 -10 1572.20 503.556
  -6  -3  -9 20454.5 1194.56
  -6  -3  -8 545.625 409.288
  -6  -3  -8 356.619 432.425
  -6  -3  -7 9909.61 987.610
  -6   3   7 11636.1 2489.35
  -6  -3  -7 6451.93 2303.37
  -3  -6  -7 8030.51 2328.65
  -3   6   7 9610.36 1025.88
  -3   6   7 8984.43 2199.90
  -3  -6  -7 6891.32 2383.56
  -6   3   7 1771.14 2726.16
  -6  -3  -7 8864.10 2314.80
  -6  -3  -6 102073. 2983.25
  -6  -3  -6 113203. 6944.86
  -6  -3  -6 102836. 6559.55
  -6   3   6 93058.9 5638.92
  -3  -6  -6 115692. 6968.16
  -3   6   6 108362. 5968.04
  -3   6   6 96119.1 2985.82
  -3  -6  -6 87819.7 5798.22
  -6  -3  -5 4487.30 1589.07
  -3   6   5 3459.43 1001.17
  -6   3   5 4623.67 1254.46
  -6  -3  -5 2988.60 1320.43
  -3  -6  -5 3128.06 1321.20
  -3  -6  -5 1019.18 949.409
  -3  -6  -4 55104.4 3050.20
  -6  -3  -4 52875.2 3758.60
  -6   3   4 51997.3 3457.33
  -3  -6  -4 54102.6 3712.36
  -3   6   4 49256.6 3267.30
  -6  -3  -4 50801.4 2912.52
  -6  -3  -4 59135.3 4086.76
  -3  -6  -4 60902.3 4141.07
  -3  -6  -3 22657.5 2174.72
   3   6  -3 31552.1 1932.67
  -6   3   3 25470.0 2177.68
  -6  -3  -3 23804.0 2290.39
  -3   6   3 26721.3 2218.78
  -6  -3  -3 23814.9 2296.55
  -6  -3  -3 25012.9 1992.80
  -3   6   2 17824.8 1655.37
  -6  -3  -2 17061.7 1659.75
  -6   3   2 17371.5 1613.76
  -6  -3  -2 17059.6 1673.57
  -6  -3  -2 17445.5 1697.44
  -3  -6  -2 19142.1 1875.91
  -6   3   2 18860.2 1534.15
  -3  -6  -1 30212.1 2101.19
  -6   3   1 30860.6 1948.20
  -6  -3  -1 29937.2 1895.02
  -6  -3  -1 28180.4 1966.29
  -6  -3  -1 32779.9 1921.48
  -6   3   1 30502.7 1749.35
  -3   6   1 31441.0 1866.89
  -6  -3   0-120.840 534.367
  -6   3   0 181.851 386.318
  -6   3   0 201.363 488.217
  -6  -3   0 145.397 374.455
  -6   3   0 253.450 325.243
  -3  -6   0-267.390 435.673
  -3   6   0-287.675 391.248
  -6  -3   0 571.682 283.780
  -6  -3   1 35205.9 2006.63
  -6  -3   1 37610.1 1674.21
   3  -6  -1 36725.0 1856.63
  -6   3  -1 33898.9 2092.82
  -3   6  -1 36845.5 2379.13
  -6   3  -1 34479.1 2141.64
  -6   3  -2 14907.3 1479.38
  -6   3  -2 13583.7 1557.15
  -3   6  -2 13412.2 1586.19
   3  -6  -2 13602.2 1269.27
  -6  -3   2 16202.8 1318.42
  -6  -3   2 12021.5 1399.70
  -6  -3   3 28715.5 1542.05
   6   3   3 27764.8 1743.10
  -6  -3   3 30130.9 2336.92
  -6   3  -3 24703.5 2390.62
  -3   6  -3 31186.0 2584.90
   3  -6  -3 29550.7 2090.62
   3   6   3 30400.5 2238.87
  -6   3  -3 26357.7 1921.15
  -3   6  -4 55631.0 3738.88
   3   6   4 53324.9 3186.62
  -6   3  -4 53608.2 3816.51
   3  -6  -4 59338.3 3263.51
   6  -3  -4 50832.8 2782.71
  -6  -3   4 54779.7 3441.51
   6   3   4 57385.6 2784.42
  -3   6  -5 2387.01 1450.41
  -6   3  -5 6353.13 1565.91
   3   6   5 5226.05 1078.01
  -6  -3   5 4968.66 1363.64
  -6   3  -5 2800.61 1180.30
   3  -6  -5 6435.16 1447.80
   3  -6  -6 104622. 6069.39
  -3   6  -6 115550. 6651.97
  -6  -3   6 108069. 5830.63
  -6   3  -6 101857. 6366.28
   3   6   6 109476. 5461.12
  -6   3  -6 111997. 6771.40
   3   6   6 118280. 3445.73
  -6   3  -7 4722.64 2286.98
  -6   3  -7 11714.6 2691.76
  -3   6  -7 9169.68 2260.76
   3   6   7 10002.2 1180.08
  -6   3  -8-102.350 819.141
   3   6   8 579.528 483.821
   3   6   8-56.8775 2353.30
   6   3   8 482.085 549.744
   6   3   9 20459.7 1373.09
  -6   3  -9 18970.0 1249.58
   3   6   9 19460.4 1347.46
  -6   3  -9 19364.8 1400.42
  -3   6 -10 1693.24 460.008
  -6   3 -10 2868.26 475.733
  -6   3 -10 1673.63 421.187
  -6  -4  -9 5511.30 598.556
  -6  -4  -8 9467.46 997.946
  -6  -4  -7 10259.5 1019.62
  -6  -4  -7 11207.1 1110.55
  -4   6   7 8988.57 1960.91
  -4  -6  -7 11032.4 2591.72
  -6   4   7 8032.05 1881.83
  -6  -4  -7 10540.7 2627.45
  -4  -6  -7 6777.93 2358.76
  -4   6   6-1650.81 938.796
  -6   4   6-702.588 672.377
  -4  -6  -6-695.727 1490.91
  -6  -4  -6 414.962 455.050
  -6  -4  -6 1204.89 1227.73
  -6  -4  -6 4460.11 2185.92
  -4  -6  -6 1965.32 1729.85
  -6   4   6-2519.70 2582.51
  -4  -6  -5 26010.7 3179.64
  -6  -4  -5 24246.9 3122.93
  -6  -4  -5 20909.9 2844.79
  -4   6   5 21756.2 2533.86
  -6   4   5 21133.5 2494.93
  -4  -6  -5 18294.1 2559.02
  -4  -6  -4 87183.4 4831.19
  -6  -4  -4 90580.7 4018.06
  -4  -6  -4 90735.4 4029.50
  -6   4   4 93366.9 4663.68
  -4   6   4 90103.0 4603.36
  -6  -4  -4 95821.4 5176.17
  -6  -4  -4 86060.4 4838.03
  -4  -6  -4 92843.7 5162.32
  -4   6   3 2103.66 879.771
  -6  -4  -3 2069.62 807.035
  -6  -4  -3 2410.09 1036.52
  -6  -4  -3 2122.65 902.715
  -4  -6  -3 1503.13 809.142
  -6   4   3 2262.87 873.849
  -6   4   2 111054. 3933.39
  -6  -4  -2 118379. 4375.85
  -4  -6  -2 117175. 4530.75
  -4   6   2 122059. 4164.86
  -6   4   2 113743. 3916.20
  -6  -4  -2 111323. 4112.50
  -6  -4  -2 120001. 4385.00
  -4  -6  -1 4882.49 1005.94
  -6   4   1 4756.03 896.035
  -6  -4  -1 4986.78 876.973
  -4   6   1 5142.61 881.596
  -6   4   1 4640.33 816.282
  -6  -4  -1 6193.18 1033.32
  -6  -4  -1 5059.21 987.599
  -4   6   0 142868. 4377.74
  -6   4   0 147471. 3088.32
  -6   4   0 142612. 4191.23
  -6  -4   0 139254. 3238.11
  -4  -6   0 140809. 4149.91
  -6  -4   0 146122. 3899.24
  -4   6   0 148074. 3450.07
  -6  -4   0 144593. 4320.82
  -6   4   0 151645. 4452.49
  -6  -4   1 6402.50 405.475
  -6  -4   1 8104.81 923.121
  -6  -4   1 6006.50 928.309
  -4   6  -1 7101.80 1141.89
  -4   6  -1 6092.22 1113.99
  -6   4  -1 7899.23 1212.57
  -6   4  -1 6324.33 1029.42
  -4   6  -1 6873.70 658.740
  -6   4  -1 5666.59 332.923
  -6  -4   2 116599. 3626.75
  -4   6  -2 119129. 4628.36
   4  -6  -2 116243. 3333.62
  -6   4  -2 116062. 4030.86
  -4   6  -2 111907. 3949.48
  -6   4  -2 113683. 4488.32
   4   6   3 3271.72 900.686
   6   4   3 3078.59 825.502
  -4  -6   3 3567.00 652.891
  -6   4  -3 2497.05 838.654
  -4   6  -3 1571.65 908.882
   4  -6  -3 2344.92 621.803
  -6  -4   3 2819.21 594.219
  -6   4  -3 1388.60 772.883
  -6  -4   4 88945.7 4401.62
   6   4   4 96344.8 3788.68
  -6   4  -4 86481.3 4927.01
  -4   6  -4 89142.2 4878.88
   4  -6  -4 89481.8 3837.38
   4   6   4 83122.6 3978.68
   4   6   5 24764.1 2376.08
  -4   6  -5 23297.8 2850.95
  -6   4  -5 23891.3 2804.79
   4  -6  -5 29816.2 3036.50
  -6   4  -5 25998.9 3241.37
  -6   4  -6-699.084 1189.29
  -4   6  -6 715.305 1342.41
   4   6   6 2061.35 732.113
  -6   4  -6-265.169 1222.44
  -4   6  -6 295.585 1055.23
  -6   4  -7 9448.72 2525.24
   4   6   7 7952.03 1078.23
   4   6   8 7405.55 1007.31
   6   4   8 9575.18 1213.38
  -6   4  -9 5540.20 866.671
   6   4   9 6421.84 869.149
   4   6   9 6796.07 878.999
  -6   4  -9 6074.15 810.479
  -4   6 -10 500.637 403.711
  -4   6 -10 902.015 350.582
  -6   4 -10 465.988 348.203
  -6   4 -10 1022.19 330.896
  -6  -5  -8 11530.8 1004.09
  -6  -5  -7 5341.60 794.237
  -6  -5  -7 8132.83 955.668
  -5  -6  -6 13637.6 1145.82
  -5  -6  -6 15172.4 1244.75
  -5   6   6 13860.4 2285.35
  -5  -6  -6 17096.0 2935.06
  -6  -5  -6 15414.0 2811.92
  -6  -5  -6 11205.9 1019.09
  -6  -5  -6 15998.0 3054.45
  -6  -5  -6 14663.7 1190.80
  -5  -6  -6 9146.89 2294.31
  -6   5   6 15148.7 2443.66
  -6  -5  -5 50460.1 4319.92
  -5   6   5 47852.6 3824.38
  -6  -5  -5 47719.2 4211.20
  -5  -6  -5 46086.9 4070.44
  -5  -6  -5 56444.1 4652.72
  -6   5   5 46486.4 3763.96
  -5  -6  -4 118750. 5712.41
  -6   5   4 129173. 5583.99
  -5  -6  -4 131489. 5065.68
  -6  -5  -4 130222. 6019.43
  -6  -5  -4 132505. 5103.93
  -6  -5  -4 130872. 6114.12
  -5  -6  -4 128456. 6106.05
  -5   6   4 128377. 5563.17
  -6  -5  -3 64650.7 3876.29
  -5  -6  -3 62270.2 3815.16
  -5   6   3 68571.5 3659.79
  -6  -5  -3 73601.3 3673.63
  -6   5   3 62722.8 3521.21
  -6  -5  -3 62653.4 3745.11
  -5  -6  -3 74230.5 3650.18
  -6  -5  -2 13075.8 1572.15
  -6  -5  -2 11641.5 1551.61
  -6   5   2 12880.6 1440.65
  -5   6   2 12542.3 1509.39
  -5  -6  -2 12470.7 1616.30
  -6   5   2 12850.0 1490.64
  -6  -5  -2 12845.1 1599.54
  -6   5   1 47314.3 2647.13
  -6   5   1 44411.9 2232.59
  -6  -5  -1 46544.4 2716.48
  -5   6   1 48012.2 2708.40
  -5  -6  -1 45824.0 2669.83
  -5   6   1 49646.5 2413.36
  -6  -5  -1 44372.1 2548.79
  -6   5   0 19660.0 1236.51
  -5  -6   0 19090.1 1655.54
  -5   6   0 20746.2 1325.03
  -6   5   0 21396.6 1813.47
  -6   5   0 20754.9 1800.20
  -6  -5   0 16834.5 1428.53
  -5   6   0 18846.6 1712.37
  -6  -5   0 17925.4 1657.81
  -5   6   0 19947.4 1785.40
  -6   5  -1 56218.3 3033.23
  -5   6  -1 58957.2 1661.50
  -6  -5   1 53723.2 2695.48
  -6  -5   1 55658.0 2455.79
  -5   6  -1 56267.0 3107.00
  -6   5  -1 49769.6 2741.64
  -5   6  -1 51893.3 2796.65
  -6   5  -1 50258.1 1213.57
  -5  -6   1 52901.2 2558.46
  -5   6  -2 10958.7 1452.86
  -6   5  -2 9106.24 1307.77
  -6  -5   2 11306.0 1224.98
  -6   5  -2 12345.1 1728.67
   5  -6  -2 12592.4 1110.14
  -5   6  -2 10410.9 1506.63
  -5   6  -3 67549.9 3990.08
   5   6   3 67417.7 3329.48
  -6   5  -3 66777.7 3999.46
   5  -6  -3 71146.5 2783.88
  -5   6  -3 69207.7 3274.53
  -6  -5   3 73913.7 2784.51
  -5  -6   3 68605.2 2686.17
  -6   5  -3 67056.5 3276.41
   6   5   3 66143.2 3112.75
  -5   6  -4 139524. 6241.35
  -6   5  -4 131453. 6121.13
   5   6   4 135373. 5034.38
   6   5   4 132624. 4734.66
  -5   6  -5 46412.1 4124.18
  -6   5  -5 52778.0 4391.14
   5  -6  -5 49401.3 3854.92
   5   6   5 48828.2 3303.40
  -6   5  -6 16122.7 2792.26
  -5   6  -6 11684.2 2379.96
  -6   5  -6 13190.8 2714.91
  -5   6  -6 11574.8 2427.10
   5   6   7 5886.10 993.902
  -5   6  -7 5202.57 2844.57
   5   6   7-271.746 2495.05
   5   6   8 12874.4 1283.82
   6   5   8 11114.9 1265.41
   6   5   9 6664.83 846.297
  -5   6  -9 3651.14 791.368
  -6   5  -9 4577.99 808.131
   5   6   9 4523.45 734.275
  -5   6 -10 2327.24 460.107
  -5   6 -10 3214.29 491.142
  -6   5 -10 3007.89 466.172
   6   5  10 2708.94 457.205
  -6   5 -10 2648.78 502.905
  -6  -6  -7 74.1063 350.803
  -6  -6  -7 356.140 491.450
  -6  -6  -6 50128.7 5021.89
  -6  -6  -6 48798.2 4668.77
  -6  -6  -6 46840.6 1986.75
  -6   6   6 53733.7 4497.75
  -6  -6  -6 47394.4 2081.23
  -6  -6  -5 483.105 978.953
  -6  -6  -5-1433.01 1329.33
  -6   6   5 995.239 989.473
  -6  -6  -4 105304. 4764.55
  -6  -6  -4 103493. 5509.96
  -6   6   4 102717. 5109.92
  -6  -6  -4 107951. 5729.99
  -6  -6  -3 1222.88 725.695
  -6   6   3 1092.10 869.360
  -6  -6  -3-1046.20 1076.47
  -6  -6  -3 143.233 580.779
  -6   6   2 91413.6 3813.60
  -6  -6  -2 89311.5 4185.92
  -6   6   1 172.919 551.611
  -6   6   1 249.651 482.157
  -6  -6  -1 321.467 739.330
  -6   6   0 36065.5 2492.22
  -6   6   0 34219.9 2378.00
  -6   6   0 35498.8 1740.70
  -6  -6   0 33933.4 2240.55
  -6   6  -1-399.491 200.185
  -6  -6   1-434.217 423.431
  -6   6  -1 14.1543 742.467
  -6   6  -1 73.5330 635.319
  -6  -6   2 96223.4 3657.09
  -6   6  -2 94172.7 4002.15
  -6   6  -2 88753.2 4300.77
  -6   6  -3-200.390 787.470
  -6  -6   3-606.161 494.459
   6   6   3 66.9598 503.852
  -6   6  -3-782.370 638.503
   6   6   4 115779. 4692.39
  -6   6  -4 123333. 6137.17
   6   6   5-6.46036 638.340
  -6   6  -5-553.272 888.663
  -6   6  -6 47047.2 4543.76
  -6   6  -6 39785.3 4150.95
   6   6   7 13.6820 553.356
   6   6   8 40995.1 2180.25
   6   6   9-409.559 428.868
  -6   6  -9-15.8959 660.677
  -6   6 -10 3665.73 491.584
  -6   6 -10 2394.40 464.134
   6   6  10 3456.86 439.574
   0  -7   0-275.491 567.171
  -7   0   0 327.423 598.692
  -7   0   0-251.293 287.758
  -7   0   0-101.670 348.935
  -7   0   1 34921.8 1952.73
  -7   0  -1 35867.8 1888.29
  -7   0  -1 34662.6 2175.55
  -7   0  -1 36870.1 2126.06
   0  -7  -1 37777.3 2267.73
  -7   0   1 37882.0 2151.12
  -7   0  -2 19734.0 1735.59
   0   7  -2 17400.3 1665.35
   0   7   2 18785.1 1755.23
  -7   0  -2 20091.5 1772.96
  -7   0   2 16449.1 1417.49
   0  -7  -2 20465.3 1848.59
  -7   0   2 20620.9 1761.51
  -7   0  -2 18500.9 1868.32
  -7   0  -3 236419. 7027.21
  -7   0  -3 219777. 6484.02
  -7   0   3 229656. 4889.79
  -7   0   3 205161. 6022.68
   0  -7  -3 212826. 6206.64
  -7   0  -3 222676. 5818.79
   0   7  -3 221803. 6117.95
   0   7   3 219010. 6248.91
   0   7  -4 178.916 288.713
  -7   0   4 418.358 730.123
   0   7   4-1257.66 750.888
  -7   0  -4-381.483 857.763
   0  -7  -4 373.495 854.177
  -7   0  -4 913.052 468.328
  -7   0  -4 1376.12 1258.46
  -7   0   5 2631.81 933.615
  -7   0  -5 3994.11 1481.18
   0  -7  -5 2838.84 980.080
   0   7  -5 2341.91 1086.30
   0   7   5 3365.70 1164.23
  -7   0  -5 2443.10 905.507
   0  -7  -5 2990.64 1130.69
   0   7   6 8052.23 1589.46
  -7   0   6 9161.28 2032.86
  -7   0  -6 13117.0 2417.50
   0  -7  -6 8579.60 2126.78
   0  -7  -6 9058.75 2060.98
   0   7   6 8801.31 1014.54
  -7   0  -6 8215.55 2279.07
   0  -7  -7 5573.44 2568.35
   0   7   7 3868.64 770.371
   0   7   7 3658.70 1700.08
  -7   0  -7 2624.34 867.240
  -7   0  -7 4329.64 1433.82
  -7   0   7 4485.04 1617.06
  -7   0  -8 14644.2 1239.09
   0   7   8 12050.0 1170.35
  -7   0  -8 14109.7 1327.68
   7   0   9 4287.18 711.491
  -7   0  -9 4034.38 689.628
  -7   0  -9 4106.33 718.491
  -7   0  -9 3905.41 616.966
   0   7 -10 15473.8 1018.28
  -7   0 -10 22215.9 957.259
   1   7 -10 1556.99 454.472
  -7  -1 -10 2083.26 342.913
  -7  -1  -9 160.908 396.981
  -1   7   8 206.598 409.424
  -7  -1  -8 263.404 637.723
  -7  -1  -8 629.685 498.213
  -7  -1  -8 400.528 470.919
  -7  -1  -7 5679.55 990.428
  -1  -7  -7 6140.35 2639.06
  -7   1   7 9131.74 2444.14
  -1   7   7 3863.85 1250.65
  -1   7   7 5431.30 846.691
  -7  -1  -7 4495.41 1897.79
  -7  -1  -6 6404.30 1839.44
  -1   7   6 8318.31 1721.72
  -7  -1  -6 7810.56 2197.04
  -1  -7  -6 5081.42 1828.29
  -1  -7  -6 6588.61 2242.83
  -1   7   6 7357.28 944.561
  -7  -1  -6 7308.93 1008.90
  -7   1   6 3211.86 1330.20
  -1  -7  -5 5485.09 1810.69
  -7   1   5 5055.78 1361.16
  -1  -7  -5 6939.58 1603.28
  -7  -1  -5 5029.71 1346.09
  -7  -1  -5 6259.45 1816.82
  -1   7   5 4142.78 1133.93
  -7  -1  -4 40095.0 2590.03
  -1  -7  -4 36831.4 2971.42
  -7  -1  -4 45713.8 3502.29
  -1   7   4 32996.0 2817.85
  -7  -1  -4 41778.4 3523.17
   1   7  -4 41202.8 2920.64
  -7   1   4 38838.5 2982.71
  -7   1   3 77128.7 3727.90
   1   7  -3 88295.1 3732.48
  -1   7   3 79192.6 3860.97
  -7  -1  -3 77228.0 3538.23
  -7  -1  -3 76550.2 3889.44
  -7  -1  -3 85078.2 4277.34
  -1  -7  -3 80761.2 3982.53
  -7   1   3 86903.6 3181.51
  -7  -1  -2 45449.8 2591.86
  -1   7   2 46606.9 2687.69
  -7   1   2 45421.9 2564.92
  -1  -7  -2 42604.6 2641.82
  -7   1   2 48140.0 2431.85
  -7  -1  -2 47013.5 2654.44
  -7  -1  -2 45313.6 2691.24
   1   7  -2 47444.5 2592.08
  -1  -7  -1 44712.8 2508.01
  -7   1   1 44802.8 2359.56
  -7   1   1 39889.2 2087.12
  -7  -1  -1 40141.6 2069.64
  -1   7   1 42962.2 2287.80
  -7  -1  -1 40639.9 2213.21
  -7  -1  -1 42963.9 2464.66
  -7  -1   0 67441.1 2245.66
  -7  -1   0 75850.4 3097.09
  -1  -7   0 80359.4 3134.67
  -7   1   0 70356.3 2260.82
  -7   1   0 64269.7 2419.69
  -7  -1   0 68426.5 2203.46
  -7   1   0 71479.5 3019.74
  -7   1   0 72194.0 1956.26
  -7   1  -1 46457.8 2120.80
  -7   1  -1 48341.6 2441.96
  -7   1  -1 51185.7 2633.49
   1  -7  -1 46990.1 2400.22
  -1   7  -1 50763.2 2773.43
  -7  -1   1 48688.1 2431.22
  -7  -1   1 49150.3 2325.37
  -7  -1   2 46330.8 2303.30
   1  -7  -2 42044.7 2480.85
  -1   7  -2 43890.9 2723.18
  -7   1  -2 44678.8 2544.80
   1   7   2 44322.2 2596.05
  -7   1  -2 46681.7 2797.41
  -7   1  -2 45512.7 2585.64
  -7  -1   2 42193.6 2529.43
   7   1   3 85475.9 2415.78
  -1   7  -3 81969.6 3916.00
  -7   1  -3 73798.7 3370.36
  -7  -1   3 74525.8 3661.06
  -7   1  -3 79449.6 3913.76
   1   7   3 76366.3 3707.19
  -7   1  -3 78187.6 4114.05
  -7  -1   3 84066.8 2923.34
   1  -7  -3 78859.9 3712.42
  -1   7  -4 47358.7 3307.23
  -7  -1   4 39479.3 3013.57
  -7   1  -4 42611.0 3466.33
  -7   1  -4 41351.8 2559.08
   1   7   4 39876.2 2968.60
  -7   1  -4 39804.7 3217.90
   1  -7  -4 41575.2 3011.05
   1   7   5 4847.54 1361.49
  -7   1  -5 5357.50 1650.01
  -7  -1   5 4555.54 1201.40
  -1   7  -5 6044.10 1700.38
   1  -7  -5 3823.18 1255.88
   1  -7  -5 3705.89 1349.81
  -7   1  -5 5555.76 1708.83
  -7   1  -6 4657.77 2148.40
  -7   1  -6 4407.16 1661.20
   1   7   6 4695.43 849.393
   1   7   6 5995.51 1617.38
  -7  -1   6 5074.06 1324.28
   1  -7  -6 4205.74 1807.66
  -1   7  -7 3247.21 1447.17
  -7  -1   7 3634.86 1218.88
  -7   1  -7 3820.92 966.324
   1   7   7 4421.76 854.956
  -7   1  -8-229.365 442.314
   1   7   8 895.038 547.130
  -7   1  -8 1009.08 655.677
  -7  -1   9-289.630 1774.97
  -7   1  -9-557.909 475.343
   1   7   9 466.146 344.401
  -7   1  -9 11.1828 418.525
  -7   1  -9-249.775 553.828
   7   1   9-99.3830 434.802
  -7   1 -10 2904.31 414.636
  -1   7 -10 1958.58 566.354
  -7  -2  -9 5029.34 686.509
  -7  -2  -8 4207.04 778.619
  -2   7   8 2620.00 616.388
  -7  -2  -8 4696.88 739.461
  -7  -2  -7 9978.10 2423.45
  -2  -7  -7 8311.89 2332.77
  -7  -2  -7 11616.9 1309.43
  -7  -2  -7 10103.6 1104.94
  -2   7   7 11378.2 2036.92
  -7   2   7 6812.84 1590.25
  -2   7   7 10703.8 1118.15
  -2   7   6 19540.1 2657.08
  -7   2   6 19502.2 2580.88
  -2   7   6 20510.8 1434.43
  -2  -7  -6 20863.8 3310.27
  -7  -2  -6 20237.7 1543.95
  -7  -2  -6 21082.4 3080.06
  -2  -7  -6 19109.9 2672.94
  -7  -2  -6 22502.0 3372.71
  -7  -2  -5 3406.55 1339.26
  -2   7   5 6410.50 1301.42
  -2  -7  -5 4615.28 1613.55
  -7   2   5 5255.92 1364.57
  -7  -2  -5 4753.88 1473.47
  -2  -7  -5 4536.45 1640.65
  -7  -2  -4 87292.7 5047.44
  -7  -2  -4 89022.6 3982.12
  -2   7   4 85263.7 4465.04
  -2  -7  -4 86119.4 4654.28
  -7   2   4 88806.2 4550.53
  -7  -2  -4 91993.7 4918.95
   2   7  -4 98853.7 4195.73
  -7  -2  -3 52336.6 3289.99
  -7  -2  -3 51766.4 3354.53
  -7  -2  -3 54266.2 3052.38
  -2  -7  -3 52804.4 3338.32
  -7   2   3 57499.1 2686.24
  -2   7   3 50634.8 3138.73
   2   7  -3 51030.8 2788.91
  -7   2   3 51495.5 3091.46
  -2   7   2 19603.3 1812.70
  -7  -2  -2 18071.3 1723.34
  -7  -2  -2 19092.9 1788.91
  -7   2   2 19588.7 1650.63
  -2  -7  -2 17610.7 1795.90
  -7  -2  -2 18956.9 1845.79
  -7   2   2 16434.4 1602.77
  -2  -7  -1 3860.86 905.251
  -7  -2  -1 3273.61 778.694
  -7   2   1 4063.95 807.897
  -7  -2  -1 3681.82 746.188
  -7  -2  -1 2955.17 888.853
  -7   2   1 3140.38 757.736
  -2   7   1 2380.68 732.635
  -7   2   0 24246.2 1839.69
  -7  -2   0 25056.4 1456.42
  -7   2   0 22846.0 1576.39
  -7  -2   0 23841.2 1336.99
  -2  -7   0 24979.2 1803.88
  -7  -2   0 25452.0 1892.70
  -7   2   0 25200.1 1162.91
  -7   2   0 26998.8 1407.63
  -7   2  -1 3310.14 793.158
  -7  -2   1 4299.09 576.827
  -7  -2   1 3806.27 822.405
  -7   2  -1 4332.21 897.033
  -2   7  -1 3075.61 1023.64
   2  -7  -1 2950.93 758.161
  -7  -2   2 18274.4 1742.42
  -7   2  -2 19775.4 1769.40
  -7   2  -2 17205.3 1840.68
  -7  -2   2 17501.2 1515.13
  -2   7  -2 20846.6 2024.87
   2  -7  -2 19993.5 1664.97
  -7   2  -3 50312.8 3363.21
   2  -7  -3 49940.5 2894.33
  -7   2  -3 50045.8 2825.64
  -2   7  -3 54860.5 3326.68
  -7   2  -3 51347.8 3172.86
  -7  -2   3 56686.6 2409.67
  -7  -2   3 56780.8 3225.53
   2   7   3 59227.7 3252.13
   7   2   3 55209.3 2231.85
  -7  -2   4 98239.4 4668.22
   2   7   4 93732.1 4475.66
  -2   7  -4 100811. 4988.92
  -7   2  -4 98807.2 5063.92
  -7   2  -4 102323. 5360.22
   2  -7  -4 107974. 4680.91
  -7   2  -4 98471.3 3967.47
  -7   2  -5 2974.78 1393.36
   2   7   5 3159.57 1196.84
  -7  -2   5 2665.48 868.152
  -7   2  -5 2992.51 1157.55
   2  -7  -5 2999.10 1302.42
  -2   7  -5 4608.08 1513.10
   2  -7  -5 5991.84 1833.42
  -7   2  -6 25208.2 3497.35
   2  -7  -6 25933.9 3285.52
  -7   2  -6 21886.5 3319.70
  -2   7  -6 24269.1 3223.01
   2   7   6 23269.5 1591.68
   2   7   6 19242.9 2477.94
  -7  -2   6 23161.5 2806.99
  -7   2  -7 8159.77 2562.51
   2   7   7 12204.4 1266.53
  -7   2  -8 2947.74 796.890
   2   7   8 2394.38 675.555
  -7   2  -9 3624.55 679.115
  -7   2  -9 4062.53 703.859
   7   2   9 5074.44 788.281
   2   7   9 5084.13 756.748
  -7   2  -9 4866.49 732.887
  -2   7 -10 880.900 429.366
  -7   2 -10 1226.89 354.234
  -7  -3  -9 13328.4 958.509
   3  -7   9 1038.09 1720.81
  -7  -3  -8 62.2405 417.998
  -7  -3  -8 336.028 498.638
  -3   7   8 954.215 498.166
  -7  -3  -7 1419.57 566.841
  -7  -3  -7 2710.30 812.918
  -3   7   7 1361.81 547.283
  -3  -7  -6 31085.6 3917.10
  -3   7   6 29874.2 1746.19
  -7  -3  -6 31113.5 3869.68
  -7  -3  -6 30538.1 1679.80
  -3  -7  -6 24996.3 3242.69
  -3   7   6 26653.2 3144.63
  -7   3   6 28730.3 3123.87
  -7  -3  -6 30109.0 3740.10
  -7  -3  -5 29980.1 3438.89
  -3   7   5 25906.3 2833.80
  -3  -7  -5 28995.7 3299.71
  -3  -7  -5 34126.0 3692.09
  -7  -3  -5 28733.0 3308.53
  -7   3   5 25285.7 2732.11
  -7  -3  -4 28114.8 2883.13
  -7   3   4 27550.4 2621.27
  -7  -3  -4 24335.9 2648.30
  -3  -7  -4 29898.3 2883.38
  -7  -3  -4 26861.2 2304.74
  -3   7   4 27925.6 2652.29
  -7   3   3 33727.5 2556.65
  -7  -3  -3 32852.9 2426.62
  -7  -3  -3 35905.4 2892.20
   3   7  -3 33648.9 2161.03
  -3   7   3 33351.9 2575.80
  -3  -7  -3 36706.1 2851.42
  -7   3   3 32065.0 2115.41
  -7  -3  -3 32673.4 2715.06
  -3   7   2 66269.6 3229.19
  -7  -3  -2 66287.6 3308.29
  -7  -3  -2 62860.9 3253.07
  -7   3   2 63279.3 3034.15
  -7  -3  -2 65928.8 3280.76
  -3  -7  -2 70811.1 3630.83
  -7   3   2 71410.7 3178.92
  -3   7   1 160329. 4390.78
  -3  -7  -1 160165. 4945.22
  -7  -3  -1 162903. 4501.25
  -7   3   1 158634. 4094.41
  -7  -3  -1 157901. 4846.68
  -7  -3  -1 155640. 4293.99
  -7   3   0 20199.1 1696.50
  -7   3   0 21890.8 1279.27
  -7  -3   0 22224.5 1790.25
  -3  -7   0 20731.3 1737.51
  -7   3   0 22289.8 1689.34
  -7  -3   0 22066.8 1316.83
  -3   7   0 19869.9 1423.26
  -7  -3   0 24604.2 1573.95
   3  -7  -1 157229. 4116.74
  -3   7  -1 156432. 5074.01
  -7   3  -1 153884. 4703.34
  -7  -3   1 154828. 4470.06
  -7  -3   1 159503. 3457.88
  -7   3  -1 162052. 4838.56
  -7   3  -2 63890.4 3436.61
  -3   7  -2 66052.5 3494.97
   3  -7  -2 65299.2 2833.13
  -7  -3   2 68483.3 2898.27
  -7   3  -2 61032.2 3081.32
   7   3   3 33864.6 1952.76
  -7  -3   3 30322.6 2441.19
   3  -7  -3 31155.0 2276.98
   3   7   3 30662.5 2391.01
  -3   7  -3 31791.5 2687.09
  -7   3  -3 28398.9 2600.07
  -7   3  -3 30713.3 2290.93
  -7  -3   3 30850.5 1809.32
  -7  -3   4 27428.4 2571.53
   3   7   4 23890.9 2279.00
  -3   7  -4 28663.0 2839.07
  -7   3  -4 24478.0 2782.15
  -7   3  -4 27037.0 2149.17
   3  -7  -4 23579.1 2287.72
  -7   3  -4 28224.0 2781.36
  -7   3  -5 27561.5 3146.28
  -7   3  -5 22897.8 2969.48
   3   7   5 26296.0 2610.76
  -3   7  -5 24937.0 2912.14
  -7  -3   5 24002.0 2570.59
  -7   3  -6 32519.1 3787.64
   3  -7  -6 30267.8 3583.68
   3   7   6 27964.2 2990.88
  -7   3  -6 35100.3 4066.17
   3   7   6 34989.6 1968.85
  -3   7  -6 30436.0 3575.22
  -7   3  -7-339.216 1004.48
   3   7   7 2252.77 710.858
  -7   3  -8 978.280 720.735
   3   7   8 318.000 503.794
  -7   3  -9 14106.1 1133.90
  -7   3  -9 14362.3 1207.85
   7   3   9 13135.0 1167.88
   3   7   9 13792.7 1144.50
  -7   3  -9 14566.7 1078.85
   7   3  10 8090.87 673.298
  -3   7 -10 6166.95 693.477
  -7   3 -10 6392.08 564.682
  -7  -4  -9 11443.5 859.724
  -7  -4  -8 19424.8 1347.22
  -7  -4  -8 20412.5 1351.92
  -7  -4  -7 24505.6 1539.88
  -4   7   7 24611.8 1617.67
  -7  -4  -7 27000.6 1674.57
  -4  -7  -6 48940.3 4705.16
  -7  -4  -6 53300.3 5042.19
  -7  -4  -6 50853.6 2150.73
  -4   7   6 44996.6 2096.47
  -4   7   6 52115.0 4307.35
  -7  -4  -6 52631.5 2230.74
  -4  -7  -6 53053.8 4989.05
  -7   4   6 42202.1 3933.11
  -7  -4  -6 48138.0 4687.76
  -7   4   5 31766.9 3265.41
  -7  -4  -5 28974.6 3302.21
  -4   7   5 30999.5 3127.26
  -4  -7  -5 32739.6 3548.67
  -4  -7  -5 29915.3 3317.84
  -7  -4  -5 35872.1 3862.30
  -7  -4  -4 29521.1 2556.19
  -7   4   4 24117.8 2518.51
  -7  -4  -4 27564.1 2851.88
  -4  -7  -4 24498.1 2765.50
  -7  -4  -4 27823.5 2886.28
  -4   7   4 28292.0 2727.48
  -4  -7  -4 25116.4 2725.34
  -4  -7  -4 24256.3 2284.45
  -7  -4  -3 68397.5 3920.80
  -4   7   3 67018.5 3710.09
  -7  -4  -3 65800.3 3927.36
  -7   4   3 66398.2 3588.55
  -7  -4  -3 69604.4 3644.80
  -4  -7  -3 64903.4 3935.25
  -7   4   2 13121.5 1488.84
  -7  -4  -2 10876.4 1486.75
  -7  -4  -2 12267.2 1536.11
  -7  -4  -2 9468.68 1412.51
  -4   7   2 11265.1 1471.33
  -4  -7  -2 12552.0 1726.65
  -7   4   2 12536.1 1488.33
  -7  -4  -1 32922.1 2190.76
  -4   7   1 32636.4 2062.16
  -4  -7  -1 33290.0 2375.75
  -7   4   1 31201.0 1877.20
  -7  -4  -1 31070.3 2038.57
  -7   4   1 33497.4 2237.30
  -7  -4  -1 30047.2 2251.37
  -7  -4   0 14786.8 1550.76
  -7   4   0 14915.5 1637.92
  -7   4   0 14611.1 1498.29
  -4   7   0 13629.6 1196.42
  -7  -4   0 14035.6 1315.90
  -4  -7   0 15084.5 1581.31
  -7   4   0 15866.6 1135.89
  -7  -4   0 14034.5 1116.17
  -7  -4   1 35114.1 1852.81
  -7  -4   1 37140.6 2280.30
  -7   4  -1 35177.8 2410.31
  -4   7  -1 34563.0 2510.58
  -4   7  -1 35124.9 1594.68
  -7   4  -1 31782.9 2288.47
  -7  -4   2 11820.3 1306.91
   4  -7  -2 9029.79 1102.60
  -4   7  -2 11729.9 1686.99
  -7   4  -2 10084.9 1315.48
  -7   4  -2 10336.2 1615.18
   7   4   3 62022.3 2831.94
  -4  -7   3 61553.7 2657.37
   4   7   3 60298.3 3316.45
  -7  -4   3 66356.2 2722.79
  -7   4  -3 63750.9 3286.66
  -4   7  -3 64711.6 3902.84
  -7   4  -3 61093.0 3864.67
   4  -7  -3 64732.7 3029.84
   4   7   4 23554.2 2292.25
   7   4   4 28792.7 2145.47
  -7   4  -4 28190.9 2991.10
  -4   7  -4 29072.0 2911.39
  -7   4  -5 32202.0 3528.66
  -4   7  -5 38630.5 3732.45
   4   7   5 31291.8 2840.54
  -7   4  -5 34254.6 3586.53
  -4   7  -6 66898.6 5271.41
   4   7   6 55541.5 2469.69
  -7   4  -6 54744.9 4955.67
  -7   4  -6 57680.9 5088.46
   4   7   6 55138.1 3964.77
   4   7   7 23698.8 1747.98
   7   4   8 21337.0 1649.15
   4   7   8 18345.8 1469.90
  -7   4  -8 19307.4 1679.63
   4   7   9 13519.9 1124.25
  -7   4  -9 13743.3 1064.59
  -7   4  -9 11819.1 1161.85
   7   4   9 13930.4 1157.52
   7   4  10 10264.4 737.166
  -4   7 -10 7735.62 727.732
  -7   4 -10 7381.13 629.969
  -7   4 -10 10429.1 725.463
  -4   7 -10 10392.9 752.338
  -7  -5  -8-222.155 429.096
  -7  -5  -8 985.311 515.748
  -7  -5  -7 4435.56 788.265
  -7  -5  -7 4291.80 788.755
  -7  -5  -6 31218.8 3875.48
  -7  -5  -6 27276.8 3565.00
  -5   7   6 30727.6 3497.09
  -7  -5  -6 30497.4 1717.62
  -7  -5  -6 28716.4 1607.31
  -5  -7  -6 34737.6 4144.10
  -7   5   6 32305.3 3487.61
  -5  -7  -6 24758.5 3279.26
  -5  -7  -6 28383.5 1578.71
  -5  -7  -5 45069.4 4165.03
  -7  -5  -5 41042.9 4141.35
  -7  -5  -5 47770.4 4227.77
  -5   7   5 42097.6 3675.09
  -5  -7  -5 46003.2 4218.75
  -7   5   5 41690.3 3615.05
  -7  -5  -4 12562.4 2193.83
  -7  -5  -4 10677.4 1867.67
  -5  -7  -4 15461.9 2295.06
  -5   7   4 11130.6 1767.88
  -7   5   4 12798.5 1867.91
  -7  -5  -4 12335.4 1704.90
  -5  -7  -4 12233.3 2106.02
  -5  -7  -4 12451.8 1779.93
  -5   7   3 47065.8 3201.62
  -7  -5  -3 47065.8 3389.40
  -5  -7  -3 47480.1 3442.78
  -7   5   3 47497.8 3141.81
  -7  -5  -3 50539.3 3512.90
  -7  -5  -3 42290.6 2925.06
  -7   5   2 137956. 4695.84
  -7  -5  -2 151559. 5353.91
  -5  -7  -2 143186. 5393.63
  -7  -5  -2 143780. 5121.70
  -7   5   2 148429. 4958.30
  -7  -5  -2 140739. 5156.93
  -5   7   2 143437. 4855.48
  -7  -5  -1 37151.6 2262.11
  -7   5   1 39413.6 2181.41
  -7  -5  -1 34734.4 2523.63
  -5  -7  -1 34062.5 2462.82
  -5   7   1 38031.5 2236.70
  -7  -5  -1 39216.1 2503.05
  -7   5   1 37383.2 2486.85
  -7  -5   0 130240. 3441.34
  -7  -5   0 130713. 4114.94
  -5  -7   0 133000. 4455.84
  -5   7   0 133189. 3557.43
  -7   5   0 131338. 4600.99
  -7   5   0 130367. 4484.47
  -7   5   0 130239. 3215.66
  -5   7   0 137365. 4743.87
  -7  -5   0 139681. 4723.76
  -7   5  -1 34484.3 2534.74
  -5   7  -1 35044.9 2486.94
  -7  -5   1 35878.6 2335.84
  -7   5  -1 33693.2 955.471
  -7   5  -1 35965.0 2462.06
  -5   7  -1 39963.0 2823.48
  -7  -5   1 32782.3 1954.31
  -5   7  -1 37330.5 1558.34
  -7  -5   1 30862.2 1053.24
  -5   7  -2 137719. 5397.81
   5  -7  -2 154152. 4045.22
  -7  -5   2 139715. 4468.49
  -7   5  -2 132930. 4821.72
  -5   7  -2 147129. 4984.27
  -7   5  -2 140597. 5377.17
  -7  -5   3 47830.4 2467.07
  -7   5  -3 52083.4 3703.80
   5   7   3 40953.2 2749.11
   5  -7  -3 55756.9 2654.22
  -7   5  -3 53174.7 3081.96
   7   5   3 48611.0 2711.81
  -5  -7   3 47301.8 2430.68
  -5   7  -3 47577.0 3522.48
   7   5   4 8732.87 1287.81
   5   7   4 9079.53 1512.14
  -5   7  -4 11207.8 1981.38
  -7   5  -4 10565.5 2098.74
  -5   7  -5 44840.0 4084.28
  -7   5  -5 50125.4 4306.41
   5   7   5 47643.3 3435.56
  -7   5  -5 50486.6 4518.16
  -5   7  -6 26258.8 3501.80
  -7   5  -6 35066.9 4097.07
  -5   7  -6 39935.0 4303.72
   5   7   6 33590.2 1939.74
  -7   5  -6 36551.4 4174.67
   5   7   7 4141.36 854.332
   7   5   8 798.139 561.147
   5   7   8 919.663 607.938
  -7   5  -8 1081.59 749.785
  -5   7  -9 4322.40 877.790
  -7   5  -9 5462.09 734.971
   5   7   9 5600.14 765.469
   7   5   9 6010.70 819.791
  -7   5  -9 5569.86 894.061
   7   5  10 3144.10 448.703
  -5   7 -10 2718.17 504.995
  -7   5 -10 2704.35 446.203
  -5   7 -10 3234.51 474.901
  -7   5 -10 4243.76 474.350
  -7  -6  -8 566.015 417.679
  -7  -6  -7 22151.9 1432.93
  -6  -7  -7 22127.8 1464.76
  -7  -6  -7 22640.8 1479.38
  -7   6   6 18210.3 2720.09
  -6  -7  -6 20553.8 1450.97
  -6  -7  -6 28272.9 3923.18
  -7  -6  -6 19650.3 3133.25
  -7  -6  -6 29343.2 3841.39
  -7  -6  -6 22535.2 1501.28
  -6  -7  -6 20174.0 1305.44
  -6   7   6 22129.2 3143.63
  -7  -6  -6 23019.8 1456.22
  -6  -7  -6 23694.3 3436.31
  -6  -7  -5 11443.8 2355.26
  -7   6   5 13505.7 2114.97
  -6  -7  -5 13798.6 2275.74
  -6   7   5 12909.1 2129.85
  -7  -6  -5 9795.58 2345.70
  -7  -6  -5 11405.3 2209.25
  -6  -7  -4 9006.44 1818.04
  -7   6   4 11479.3 2080.04
  -6  -7  -4 14092.5 1968.20
  -7  -6  -4 11371.5 2034.12
  -6   7   4 9955.95 1765.84
  -7  -6  -4 11581.7 1857.25
  -6  -7  -4 11027.7 1872.52
  -7  -6  -4 11877.2 2129.50
  -7  -6  -3 51921.5 3733.41
  -6  -7  -3 49350.0 3584.54
  -6  -7  -3 64498.0 3807.94
  -6   7   3 52284.2 3429.42
  -7  -6  -3 52531.7 3669.89
  -6  -7  -3 55377.4 3781.48
  -7  -6  -3 55224.8 3523.57
  -7   6   3 53841.3 3428.05
  -7  -6  -2 24503.6 2379.99
  -7   6   2 22871.7 2029.51
  -7   6   2 27208.8 2295.83
  -7  -6  -2 24814.6 2292.12
  -6  -7  -2 27111.5 2516.64
  -6   7   2 21858.3 2000.55
  -7  -6  -2 27890.9 2367.59
  -6  -7  -1 128363. 4859.96
  -6   7   1 127825. 4121.11
  -7   6   1 128125. 4755.54
  -7  -6  -1 124545. 4830.91
  -7   6   1 117937. 3868.33
  -6   7   1 131115. 4865.60
  -7  -6  -1 133100. 4811.45
  -6  -7   0 2356.92 847.918
  -6   7   0 3917.94 779.569
  -7  -6   0 1411.39 713.338
  -6   7   0 2514.81 887.127
  -7   6   0 2049.52 552.333
  -7   6   0 2782.66 864.624
  -7  -6   0 2540.83 959.146
  -7   6   0 1542.76 929.321
  -7  -6   1 137860. 4742.50
  -7  -6   1 133821. 2732.68
  -6   7  -1 134754. 2762.33
  -7   6  -1 145382. 5141.92
  -6  -7   1 137235. 4455.02
  -6   7  -1 141322. 5349.41
  -6   7  -1 140430. 5038.40
  -7  -6   1 137498. 4255.33
  -7   6  -1 140778. 5271.14
  -6   7  -2 28725.3 2732.16
  -7   6  -2 25322.9 2460.47
  -7   6  -2 27789.6 2345.25
  -6   7  -2 29977.7 2405.22
  -7  -6   2 26296.8 2068.08
  -6  -7   2 27308.5 2091.37
   6   7   3 54411.6 3178.35
  -7   6  -3 55483.3 3325.95
  -6   7  -3 56628.1 3912.58
  -6   7  -3 61176.9 3438.25
  -7  -6   3 58865.5 2815.78
  -7   6  -3 56322.2 3923.01
  -6  -7   3 54877.0 2726.71
   7   6   3 54226.2 3011.82
   7   6   4 9457.33 1444.45
   6   7   4 11281.5 1636.23
  -6   7  -4 8351.04 1936.37
  -7   6  -4 11900.9 2087.19
  -7   6  -5 16308.9 2844.86
  -6   7  -5 12939.9 2301.79
   6   7   5 15159.6 1982.56
  -6   7  -6 18598.3 3043.14
  -6   7  -6 23783.5 3455.45
  -7   6  -6 25457.2 3318.14
   6   7   6 21700.0 1627.73
  -7   6  -6 28053.1 3959.49
   7   6   7 20300.1 1622.20
   6   7   7 18587.6 1559.31
   6   7   8 579.635 576.624
   7   6   8-50.8318 485.393
  -7   6  -8 462.026 631.757
  -6   7  -9 2123.64 756.023
   7   6   9 3678.16 679.592
  -7   6  -9 3058.04 741.611
   6   7   9 3656.23 682.253
  -6   7 -10 511.592 315.041
  -7   6 -10 551.656 343.771
   6   7  10 1088.21 323.758
  -6   7 -10 726.379 316.670
   7   6  10 1220.04 342.217
  -7   6 -10 952.581 314.171
  -7  -7  -7 340.208 429.319
  -7  -7  -7 391.642 333.083
  -7   7   6 111449. 6668.59
  -7  -7  -6 109846. 7205.49
  -7  -7  -6 104097. 2982.41
  -7  -7  -6 121053. 7724.86
  -7  -7  -6 107626. 3182.71
  -7  -7  -5 2341.55 1152.01
  -7   7   5-1370.48 1026.19
  -7  -7  -5 103.363 1322.55
  -7   7   4 49153.1 3811.91
  -7  -7  -4 49006.7 4042.25
  -7  -7  -4 47608.8 4066.15
  -7  -7  -4 50216.8 3623.41
  -7  -7  -3 616.693 759.388
  -7  -7  -3-382.285 905.842
  -7  -7  -3-648.966 737.803
  -7   7   3 138.151 636.827
  -7  -7  -2 219154. 6892.11
  -7  -7  -2 220052. 7033.00
  -7  -7  -2 226737. 6856.30
  -7   7   2 215217. 6229.80
  -7   7   1 348.837 526.106
  -7  -7  -1-583.842 634.879
  -7   7   1 741.745 649.262
  -7  -7   0 133948. 4772.03
  -7   7   0 138031. 5196.99
  -7   7   0 144690. 3750.49
  -7   7  -1 6.32160 544.699
  -7  -7   1-253.160 629.076
  -7   7  -1-103.048 762.881
  -7  -7   1-36.1910 635.245
  -7  -7   2 250222. 6459.70
  -7   7  -2 244937. 7704.92
  -7   7  -2 237263. 6929.60
   7   7   3 71.9299 703.351
  -7  -7   3 96.3792 211.748
  -7   7  -3 1312.05 1019.35
  -7   7  -3-67.2687 592.078
   7   7   4 43937.3 3030.96
  -7   7  -4 45081.0 3936.60
  -7   7  -5-11.7047 1281.90
   7   7   6 107290. 3505.67
  -7   7  -6 115123. 7274.41
  -7   7  -6 97954.5 6651.67
   7   7   7-189.053 599.429
   7   7   8 17738.1 1462.64
  -7   7  -8 18633.3 1612.28
  -7   7  -9-19.6587 503.685
   7   7   9-387.242 407.344
   7   7  10 12080.8 713.012
  -7   7 -10 14645.4 776.891
   0  -8   0 13714.6 1509.88
  -8   0   0 14456.9 1006.56
  -8   0   0 12724.6 1465.62
  -8   0   0 11178.2 1095.08
  -8   0  -1 105568. 3705.02
  -8   0  -1 115307. 3502.20
  -8   0   1 121603. 4123.75
   0  -8  -1 106904. 3954.02
  -8   0   1 113905. 3695.32
  -8   0  -1 109326. 4146.71
  -8   0   2 6488.13 1038.21
   0   8   2 7986.67 1321.07
   0   8  -2 7570.50 1270.97
  -8   0  -2 8116.38 1302.97
  -8   0   2 8489.57 1250.11
   0  -8  -2 6881.97 1289.49
  -8   0  -2 6478.17 1158.44
  -8   0  -2 6851.65 1202.97
  -8   0   3 36573.6 2715.97
   0   8  -3 37104.3 2711.74
   0  -8  -3 30055.8 2503.16
  -8   0  -3 36275.8 3015.04
   0   8   3 37748.1 2817.37
  -8   0   3 34937.4 2137.75
  -8   0  -3 31049.3 2606.87
  -8   0  -3 28225.3 2278.58
  -8   0   4 17078.7 2063.76
  -8   0  -4 14358.2 2063.22
  -8   0  -4 13393.6 2015.70
   0  -8  -4 15577.9 2098.73
   0   8   4 14636.7 1923.64
  -8   0  -4 14764.4 1764.91
   0   8  -4 17403.4 2020.85
  -8   0  -5-478.687 1068.93
   0   8   5 553.820 846.230
   0   8  -5-741.531 1194.97
  -8   0   5 85.1313 729.475
  -8   0  -5 943.679 1143.70
   0  -8  -5-1493.05 1138.46
   0  -8  -5-20.5138 1028.34
  -8   0  -6 917.112 1786.73
   0   8   6-107.677 568.801
  -8   0   6 1466.38 1002.86
   0  -8  -6 4165.37 1692.29
  -8   0  -6-3272.73 1801.06
  -8   0  -6 322.827 706.110
   0  -8  -6-60.3207 922.639
   0   8   6 795.267 470.502
   0   8   7 487.575 514.509
  -8   0  -7-75.9308 673.422
  -8   0  -8 4686.30 923.374
  -8   0  -8 3244.22 727.014
  -8   0  -8 3719.27 754.475
   0   8   8 3722.62 790.026
  -8   0  -9 30538.7 1502.89
   8   0   9 32312.3 1661.48
  -8   0  -9 34343.1 1611.62
  -8   0  -9 32578.5 1519.48
  -8   0 -10 1493.16 319.052
   0   8 -10 493.347 435.696
  -8  -1 -10 1468.90 293.026
   1   8 -10 711.547 446.131
  -8  -1  -9 2035.22 499.008
  -8  -1  -9 2350.00 528.759
  -8  -1  -8 1539.45 636.669
  -1   8   8 202.359 498.046
  -8  -1  -8 756.236 547.006
  -8  -1  -8 746.899 469.694
  -8  -1  -7 1667.37 695.362
  -1   8   7 1510.40 619.588
  -8  -1  -7 2475.01 815.388
  -1  -8  -6 2630.85 1880.51
  -8  -1  -6 3342.56 1557.90
  -8   1   6-532.031 804.682
  -8  -1  -6 3805.83 907.515
  -8  -1  -6 5667.02 1964.82
  -1   8   6 3127.35 746.830
  -1  -8  -6 3335.44 1454.98
  -8  -1  -5 18182.0 2613.01
  -1   8   5 16904.8 2289.91
  -1  -8  -5 16570.2 2483.42
  -1  -8  -5 16345.4 2694.17
  -8  -1  -5 13921.3 2670.25
  -8   1   5 18407.0 2315.07
  -1  -8  -4 1226.16 800.173
  -8  -1  -4-356.780 903.118
   1   8  -4 1180.89 726.285
  -8   1   4 293.353 457.083
  -8  -1  -4-1058.46 937.349
  -8  -1  -4 390.999 537.977
  -1   8   4 291.726 458.776
  -1   8   3 20904.7 2102.92
   1   8  -3 23106.8 2071.29
  -1  -8  -3 21607.7 2335.55
  -8  -1  -3 23968.1 2442.67
  -8  -1  -3 21676.2 2194.44
  -8   1   3 23029.7 1833.86
  -8   1   3 24241.0 2268.58
  -8  -1  -3 21207.9 2035.33
  -1   8   2 39916.2 2672.17
  -8  -1  -2 36125.3 2415.37
  -8   1   2 40586.5 2430.37
  -8  -1  -2 42748.2 2720.94
  -1  -8  -2 41209.5 2778.02
  -8   1   2 42872.6 2628.51
  -8  -1  -2 40550.0 2674.69
  -8   1   1 38956.3 2400.49
  -8  -1  -1 39960.4 2161.59
  -1   8   1 41455.2 2413.58
  -8  -1  -1 36413.9 2422.89
  -8   1   1 38914.2 2151.48
  -8  -1  -1 37612.0 2212.13
  -1  -8  -1 38402.3 2494.82
  -1  -8   0 37199.0 2353.25
  -8   1   0 36192.1 1948.20
  -8   1   0 42101.0 2534.39
  -8  -1   0 35816.7 1770.83
  -8  -1   0 38131.4 2397.16
  -8  -1   0 36000.9 1695.34
  -8   1   0 37402.7 1522.47
  -8  -1   1 42698.5 2466.03
  -8   1  -1 38097.9 2325.41
  -8   1  -1 38383.7 2010.56
   1  -8  -1 36766.2 2306.10
  -8  -1   1 38620.3 2216.55
  -8   1  -1 40318.0 2589.79
  -8   1  -2 37332.9 2404.20
  -1   8  -2 37693.3 2633.41
   1  -8  -2 36617.7 2462.12
   1   8   2 38736.4 2592.28
  -8  -1   2 40862.3 2370.88
  -8  -1   2 36474.0 2453.30
  -8   1  -2 35739.1 2582.70
  -8   1  -2 37750.0 2535.56
   1   8   3 20465.4 2078.65
  -1   8  -3 18709.4 2082.40
  -8  -1   3 21946.5 1699.77
   1  -8  -3 21683.4 2142.32
  -8   1  -3 17432.2 2054.09
  -8  -1   3 20573.5 2108.63
  -8   1  -3 15764.8 1781.35
  -8   1  -3 24316.0 2500.73
   1   8   4 2921.16 1084.60
  -1   8  -4 2666.58 881.007
  -8   1  -4 2171.10 770.423
   1  -8  -4 633.598 760.988
  -8   1  -4 1570.10 959.220
  -8  -1   4 577.071 591.230
  -8   1  -4 1495.49 849.547
   1   8   5 15693.8 2110.69
  -8   1  -5 15526.2 2595.30
  -8  -1   5 17823.2 2410.42
  -1   8  -5 13433.7 2195.85
   1  -8  -5 13956.6 2293.88
  -8   1  -5 15608.5 2450.99
  -8   1  -6 2348.52 1142.35
   1   8   6 2787.95 1256.34
  -8   1  -6 6099.93 1742.91
   1  -8  -6 2304.96 1874.81
  -8  -1   6 3100.70 1105.82
  -8   1  -6 3101.25 797.170
   1   8   6 3038.01 725.035
   1   8   7 1617.61 714.201
  -8   1  -7 1647.76 775.627
   1   8   8 536.924 476.617
  -8   1  -8-550.733 494.194
  -8   1  -8 167.264 625.854
  -8   1  -9 2632.51 584.084
   1   8   9 2142.33 513.017
   8   1   9 2475.05 621.442
  -8   1  -9 2329.42 525.447
  -8   1  -9 2567.31 580.647
  -1   8 -10 585.815 409.541
   8   1  10 1146.56 317.922
  -8   1 -10 1641.65 385.063
  -8  -2  -9 9362.51 847.241
  -8  -2  -9 9894.31 863.099
  -2   8   8 1608.76 558.383
  -8  -2  -8 2052.02 634.851
  -8  -2  -8 2734.69 635.670
  -8  -2  -7 30671.1 1925.27
  -8  -2  -7 27698.8 1741.06
  -8  -2  -7 30933.3 1802.84
  -2   8   7 28445.1 1750.23
  -8   2   6 3726.18 1434.53
  -2  -8  -6 6224.90 1753.53
  -8  -2  -6 3606.87 1489.26
  -2  -8  -6 4199.19 1969.62
  -2   8   6 5185.55 904.193
  -2   8   6 6982.22 1721.77
  -8  -2  -6 8832.34 2476.81
  -8  -2  -6 4502.54 919.512
  -8   2   5 8341.12 1786.14
  -8  -2  -5 10445.3 2152.78
  -2   8   5 8696.05 1788.29
  -2  -8  -5 11942.8 2252.82
  -2  -8  -5 9622.77 2088.27
  -8  -2  -5 11087.5 2156.63
  -8  -2  -4 3548.83 1297.49
  -8  -2  -4 4581.99 1161.48
  -2  -8  -4 4669.26 1488.03
   2   8  -4 810.412 763.695
  -8  -2  -4 1767.82 786.683
  -2   8   4 3072.40 1024.40
  -8   2   4 4546.45 1198.09
  -8  -2  -3 52667.8 3556.59
   2   8  -3 49832.6 2908.31
  -8   2   3 47275.2 3112.55
  -2   8   3 44424.7 3072.45
  -2  -8  -3 47450.5 3346.99
  -8  -2  -3 48772.9 3265.56
  -8   2   3 49367.7 2646.34
  -8  -2  -3 47517.1 2989.63
  -8   2   2 6326.05 1088.28
  -8   2   2 5380.93 1114.04
  -8  -2  -2 4570.53 1091.78
  -8  -2  -2 5310.19 1136.98
  -8  -2  -2 4316.53 1084.96
  -2  -8  -2 4528.79 1140.36
  -2   8   2 6912.23 1250.42
  -8   2   1 284241. 6453.59
  -2   8   1 267270. 6039.27
  -8  -2  -1 260760. 5737.63
  -2  -8  -1 268456. 6614.11
  -8  -2  -1 262421. 5670.51
  -8  -2  -1 264942. 6577.23
  -8   2   1 267096. 5574.81
  -8   2   0 14912.3 973.481
  -8  -2   0 15530.6 1230.68
  -8   2   0 14521.2 1128.83
  -8  -2   0 14744.4 1567.84
  -8   2   0 14425.2 1569.73
  -8   2   0 15473.1 1387.95
  -8  -2   0 12732.4 1043.82
  -2  -8   0 14611.3 1541.63
  -8   2  -1 278717. 5373.87
  -8   2  -1 283867. 6392.80
  -8  -2   1 283028. 4112.01
  -8   2  -1 272919. 6564.37
  -8  -2   1 275440. 6301.86
  -2   8  -1 273441. 6996.40
  -8   2  -2 4815.12 998.872
  -8   2  -2 5699.73 1089.73
   2  -8  -2 6027.41 1090.30
  -8   2  -2 5578.55 1196.72
  -2   8  -2 5761.25 1336.47
  -8  -2   2 5998.11 1052.63
  -8  -2   2 6870.93 1205.75
  -8  -2   3 59517.5 2678.17
  -8   2  -3 59855.2 3827.93
   2   8   3 57271.4 3378.50
  -2   8  -3 60339.8 3645.31
   2  -8  -3 59657.4 3332.92
  -8   2  -3 55113.2 3407.46
   8   2   3 58705.1 2328.04
  -8   2  -3 59834.8 3336.29
  -8  -2   3 59754.8 3476.11
  -8   2  -4 4825.67 1430.15
   2  -8  -4 4348.35 1103.25
  -8  -2   4 3379.45 908.498
  -8   2  -4 3495.57 1105.26
  -8   2  -4 3904.06 1207.59
  -2   8  -4 4208.90 1348.18
   2   8   4 6116.50 1369.20
  -8  -2   5 8284.03 1571.13
   2   8   5 6587.45 1535.43
  -8   2  -5 8752.75 2012.03
  -8   2  -5 6567.42 1598.89
   2  -8  -5 5888.94 1576.89
  -2   8  -5 5220.63 1685.89
  -8  -2   6 7275.83 2002.21
   2   8   6 1790.63 1146.57
   2  -8  -6 6811.78 1702.70
  -8   2  -6 8054.12 1613.04
  -8   2  -6 6277.57 1663.28
   2   8   6 6464.66 914.459
  -8   2  -7 32824.5 2089.79
   2   8   7 28463.0 1869.26
   2   8   8 2212.02 670.395
  -8   2  -8 2863.24 882.394
   2   8   9 8025.92 904.039
  -8   2  -9 8495.91 902.009
  -8   2  -9 7648.39 840.421
   8   2   9 8472.04 926.366
  -8   2  -9 7501.22 919.575
  -8   2 -10 2142.32 354.826
   8   2  10 1163.37 338.832
  -2   8 -10 1076.64 453.161
  -8  -3  -9 1562.42 428.153
   3  -8   9 483.776 1590.84
  -8  -3  -8 8312.98 923.306
  -3   8   8 7001.95 883.239
  -8  -3  -8 9679.89 1032.12
  -3   8   7 10420.2 1119.64
  -8  -3  -7 8430.28 963.747
  -8  -3  -7 8363.22 1041.07
  -8  -3  -6 26202.2 1733.75
  -8  -3  -6 22334.4 1509.86
  -8  -3  -6 26337.3 3417.91
  -3   8   6 22278.8 1543.18
  -8   3   6 19089.4 2718.89
  -3  -8  -6 20427.8 3146.74
  -8  -3  -6 22415.1 1507.54
  -3  -8  -6 25748.5 3609.95
  -3   8   6 21896.7 2945.27
  -8  -3  -6 24622.1 3703.60
  -3  -8  -5 2783.82 1296.49
  -8   3   5 745.950 1069.40
  -3   8   5 2298.39 1062.69
  -8  -3  -5 1863.50 1285.59
  -3  -8  -5 749.177 1038.65
  -8  -3  -5 2026.60 884.683
  -8  -3  -4 46593.8 3809.87
  -3  -8  -4 47905.5 3698.20
  -8   3   4 46290.1 3459.43
  -8  -3  -4 44212.7 3074.91
  -8  -3  -4 48481.4 3824.93
  -3   8   4 45561.5 3446.49
  -8  -3  -3 3317.05 1130.25
  -8   3   3 944.246 561.872
  -8  -3  -3 1397.58 803.880
  -8  -3  -3 214.090 681.807
  -3  -8  -3 685.876 671.024
  -3   8   3 1957.50 793.334
  -8   3   3 699.470 745.998
  -8  -3  -2 110316. 4447.38
  -3   8   2 106698. 4296.22
  -8   3   2 102314. 4043.38
  -8   3   2 106655. 4093.38
  -3  -8  -2 102095. 4553.43
  -8  -3  -2 102811. 4232.21
  -8   3   1 96849.4 3396.33
  -8  -3  -1 97031.2 3625.64
  -3   8   1 98765.9 3707.03
  -3  -8  -1 99055.8 4175.46
  -8  -3  -1 101248. 4137.44
  -8  -3  -1 95441.2 3531.87
  -8   3   1 97148.0 3891.00
  -8   3   0 429508. 5856.64
  -8   3   0 435310. 5166.70
  -8   3   0 438903. 8301.15
  -8  -3   0 410174. 5763.80
  -8  -3   0 436873. 8337.70
  -3  -8   0 411864. 7956.39
  -8   3   0 397158. 7190.40
  -3   8   0 426490. 6830.02
  -8  -3   0 431913. 6673.99
  -3   8  -1 99177.3 4375.49
   3  -8  -1 96932.9 3541.43
  -8   3  -1 93052.6 3862.09
  -8  -3   1 103927. 3947.45
  -8  -3   1 100647. 2859.11
  -8   3  -1 98968.7 4055.84
   3  -8  -2 102107. 3811.86
  -3   8  -2 110914. 4770.23
  -8  -3   2 113921. 4036.96
  -8   3  -2 107356. 4323.25
  -8   3  -2 100277. 4434.28
  -8   3  -3 536.258 822.352
  -8   3  -3 959.374 842.456
   3  -8  -3 281.008 454.647
   8   3   3 16.2764 366.378
   3   8   3 972.673 670.797
  -8  -3   3 325.385 358.396
  -8   3  -3-569.651 694.726
  -3   8  -3 1091.62 936.098
  -8  -3   3 2041.69 885.502
   3   8   4 48553.0 3371.48
   3  -8  -4 49550.0 3327.46
  -8   3  -4 47124.7 3631.36
  -8  -3   4 45178.0 3350.37
  -8   3  -4 44363.3 2892.59
  -8   3  -4 51883.8 4037.85
  -3   8  -4 51963.8 3796.33
   3   8   5 3282.66 1020.60
  -8   3  -5 1508.42 839.325
  -8  -3   5 3708.40 1182.73
  -8   3  -5 3323.30 1589.52
  -3   8  -5 3839.71 1291.19
   3  -8  -6 22441.1 3273.67
   3   8   6 24189.6 2732.17
   3   8   6 23783.6 1635.51
  -8   3  -6 20774.9 2998.84
  -8   3  -6 23997.6 3279.85
  -3   8  -6 27018.7 3377.94
   3   8   7 9142.47 1112.64
  -8   3  -7 9980.24 1289.65
   3   8   8 8385.44 1031.24
  -8   3  -8 6729.15 1109.36
  -8   3  -9 892.170 470.655
  -8   3  -9 1286.82 594.555
  -8   3  -9 1309.37 569.447
   8   3   9 1375.58 524.597
   3   8   9 797.182 432.668
  -3   8 -10 705.159 418.059
  -8   3 -10 811.812 284.150
   8   3  10 838.139 303.233
  -8  -4  -9 1654.25 352.833
  -8  -4  -8 13046.0 1121.67
  -8  -4  -8 15225.8 1174.73
  -4   8   7 5553.84 871.522
  -8  -4  -7 5810.70 875.100
  -8  -4  -7 6489.32 913.377
  -4  -8  -6 4104.26 2008.26
  -4   8   6 4386.67 673.524
  -4  -8  -6 7455.15 2406.55
  -8  -4  -6 10073.2 2199.09
  -8   4   6 3995.96 1349.72
  -8  -4  -6 2963.14 2148.31
  -8  -4  -6 6039.43 875.616
  -4   8   6 6541.56 1716.90
  -8  -4  -6 6636.12 930.712
  -4  -8  -5-364.621 1247.15
  -8   4   5 1573.99 1083.46
  -8  -4  -5-238.923 555.376
  -4  -8  -5 1803.99 1210.83
  -8  -4  -5-11.1806 837.253
  -4   8   5 2340.93 908.278
  -4   8   4 24980.3 2750.48
  -8  -4  -4 22451.2 2741.43
  -8  -4  -4 27899.4 2598.04
  -4  -8  -4 27535.5 2554.22
  -8  -4  -4 30019.1 3090.40
  -4  -8  -4 26839.5 3066.04
  -4  -8  -4 23886.2 2764.81
  -8   4   4 26583.5 2772.43
  -8  -4  -3 26186.8 2432.66
  -8   4   3 25397.5 2444.93
  -8  -4  -3 22276.4 2414.87
  -8  -4  -3 24724.5 2440.86
  -8   4   3 25903.5 2132.35
  -4   8   3 23832.4 2409.49
  -4  -8  -3 24786.1 2529.20
  -8  -4  -2 28150.8 2335.24
  -8  -4  -2 28218.0 2416.94
  -4   8   2 25410.5 2111.97
  -8  -4  -2 26347.5 2252.63
  -8   4   2 28168.1 2232.06
  -4  -8  -2 26449.9 2433.99
  -8   4   2 29058.1 2317.66
  -8   4   1 2246.55 896.962
  -8  -4  -1 3059.47 856.847
  -8  -4  -1 3119.11 1010.42
  -4   8   1 3680.00 890.751
  -8   4   1 3973.32 916.834
  -8  -4  -1 2376.26 877.012
  -4  -8  -1 3287.35 1020.50
  -8  -4   0 28597.9 1902.12
  -8  -4   0 27538.0 2204.30
  -8   4   0 27645.0 2272.44
  -8   4   0 28904.5 1599.38
  -8   4   0 29622.5 2121.57
  -4   8   0 31124.8 1868.55
  -4  -8   0 28380.0 2212.69
  -8  -4   0 23982.4 1483.69
  -4   8  -1 2696.73 1012.12
  -8   4  -1 4098.34 1055.48
  -8   4  -1 3218.97 1018.33
  -8  -4   1 3166.56 619.483
  -8  -4   1 3028.11 808.889
  -4   8  -1 4736.91 754.910
  -8   4  -2 25295.0 2397.70
  -4   8  -2 24520.5 2420.22
  -8  -4   2 24543.2 1976.61
  -8   4  -2 23139.4 2183.20
   4  -8  -2 23223.2 1804.96
   4   8   3 28438.5 2449.70
   8   4   3 27162.9 1929.80
  -8   4  -3 25043.4 2584.33
  -8  -4   3 26341.2 1900.35
  -4   8  -3 22316.8 2478.67
   4  -8  -3 24904.8 2052.52
  -8   4  -3 24620.4 2226.77
  -8   4  -4 23751.5 2273.72
   4   8   4 26027.5 2497.91
  -8   4  -4 25647.9 2820.89
  -8   4  -4 29010.3 3104.01
  -4   8  -4 27174.4 3013.22
  -8   4  -5-115.518 650.882
   4   8   5 1664.76 944.474
  -8   4  -5 145.099 772.413
  -4   8  -5 2127.86 1410.37
   4   8   6 7362.78 946.015
   4   8   6 13530.0 2043.95
  -4   8  -6 8446.42 2336.89
  -8   4  -6 8965.40 1955.26
  -8   4  -6 8567.45 2335.92
  -8   4  -7 5190.82 1028.51
   4   8   7 5354.14 884.578
  -8   4  -8 12934.5 1418.57
   8   4   8 16863.6 1447.87
   4   8   8 14472.1 1334.23
  -8   4  -9 2135.63 656.665
  -8   4  -9 1831.46 522.043
   8   4   9 2685.75 617.288
  -8   4  -9 1920.66 584.018
   4   8   9 1679.66 559.242
  -8   4 -10 8930.27 648.209
  -4   8 -10 9785.35 706.827
  -8  -5  -9 8904.51 744.572
  -8  -5  -8 6746.00 832.937
  -8  -5  -8 6185.60 824.816
  -8  -5  -7 59794.8 2430.01
  -8  -5  -7 59739.5 2365.75
  -5  -8  -6 18401.5 3339.45
  -5   8   6 18286.9 2703.62
  -5   8   6 19874.8 1470.83
  -8  -5  -6 22479.7 3523.16
  -8  -5  -6 20279.7 1518.43
  -8  -5  -6 21952.5 3583.37
  -8  -5  -6 19189.8 1389.14
  -8   5   6 17392.7 2534.91
  -5  -8  -6 18159.3 2965.86
  -5   8   5 985.479 744.469
  -5  -8  -5 644.229 1339.92
  -8  -5  -5 491.234 678.215
  -8   5   5 9.61408 1273.85
  -8  -5  -5 985.234 1510.20
  -5  -8  -5 285.561 1398.29
  -5  -8  -4 3802.47 1153.53
  -5   8   4 4951.61 1502.75
  -5  -8  -4 5716.26 1486.26
  -8   5   4 4759.65 1665.29
  -8  -5  -4 3911.66 1282.07
  -8  -5  -4 5884.79 1397.09
  -5  -8  -4 5077.35 1594.75
  -8  -5  -4 2763.42 1212.86
  -8   5   3 17304.1 2054.99
  -8  -5  -3 18094.5 2228.37
  -8  -5  -3 18529.4 2144.05
  -8  -5  -3 18070.5 2275.15
  -5  -8  -3 19744.2 2452.04
  -5   8   3 16688.2 2103.07
  -8  -5  -2 12553.6 1715.03
  -8  -5  -2 8323.29 1407.66
  -5  -8  -2 14848.7 1996.43
  -5   8   2 10845.0 1566.11
  -8   5   2 12205.2 1572.04
  -8  -5  -2 10376.5 1628.15
  -8   5   2 11776.0 1521.48
  -8  -5  -1 124737. 4894.53
  -5   8   1 130896. 4304.85
  -8   5   1 128193. 4815.14
  -5  -8  -1 115490. 4746.53
  -8  -5  -1 127558. 4591.15
  -8   5   1 128222. 4059.66
  -8  -5  -1 125893. 4227.57
  -8   5   0 14888.6 1186.27
  -8   5   0 16145.0 1731.72
  -5   8   0 14627.8 1339.03
  -8  -5   0 16153.9 1578.71
  -8  -5   0 14147.0 1726.08
  -5  -8   0 13609.0 1674.00
  -8   5   0 14153.2 1761.72
  -8  -5   0 14963.0 1232.29
  -5   8  -1 129807. 3210.93
  -8  -5   1 119405. 4497.00
  -8   5  -1 128689. 4959.70
  -8   5  -1 125816. 4840.20
  -8  -5   1 125853. 3830.20
  -5   8  -1 132880. 5343.54
  -8   5  -2 11037.8 1768.61
  -5   8  -2 11457.2 1767.80
  -8   5  -2 12699.5 1711.56
  -8  -5   2 12851.9 1512.82
   5   8   3 23615.2 2240.23
   8   5   3 23431.4 1885.96
  -8  -5   3 26054.7 1969.86
  -8   5  -3 18493.9 2307.77
  -8   5  -3 21348.7 2174.63
  -5   8  -3 21095.3 2505.78
  -5  -8   3 21063.0 1719.78
   5   8   4 7522.05 1445.40
  -8   5  -4 7845.00 1859.94
   8   5   4 7584.96 1265.37
  -8   5  -4 4713.22 1263.47
  -5   8  -4 5998.17 1446.43
  -8   5  -5-1310.20 1350.57
  -5   8  -5 965.883 1087.11
   5   8   5 1904.96 821.499
  -8   5  -5 1482.72 1096.97
   5   8   6 17249.6 1470.43
  -8   5  -6 20621.7 3262.89
  -5   8  -6 19864.4 3287.56
  -8   5  -6 19435.9 3018.87
   5   8   7 54867.0 2587.62
   8   5   8 6324.70 977.372
   5   8   8 6426.10 1006.59
  -8   5  -8 5327.54 1053.51
  -8   5  -9 9693.96 905.772
  -5   8  -9 8933.30 1073.33
   8   5   9 9949.93 989.502
  -8   5  -9 10345.2 954.450
   5   8   9 9784.22 954.248
  -8   5  -9 9358.91 1026.06
  -8   5 -10 1042.92 317.671
  -8   5 -10 680.487 338.660
  -5   8 -10 393.732 370.107
   8   5  10 553.058 272.137
  -5   8 -10 742.184 307.750
  -8  -6  -8 4419.06 695.013
  -8  -6  -8 3668.88 666.297
  -8  -6  -7 15046.2 1305.88
  -8  -6  -7 14937.4 1244.29
  -8  -6  -6 48473.0 4898.71
  -8   6   6 53001.2 4592.64
  -6   8   6 42337.4 2092.40
  -8  -6  -6 51018.4 2260.45
  -8  -6  -6 46911.5 2105.62
  -6  -8  -6 49047.3 5106.67
  -6  -8  -6 45900.5 2055.69
  -6   8   6 45298.9 4245.57
  -6  -8  -6 43889.1 4578.30
  -8  -6  -6 49011.2 4961.94
  -8   6   5 8942.28 1939.78
  -8  -6  -5 10669.4 2329.55
  -8  -6  -5 10660.2 1023.54
  -6  -8  -5 8907.45 2087.54
  -8  -6  -5 5764.93 1652.06
  -6   8   5 7706.53 1892.27
  -6  -8  -5 11832.5 2527.50
  -6   8   4 14159.9 2186.84
  -6  -8  -4 16505.1 2488.00
  -8  -6  -4 18475.4 2325.46
  -8  -6  -4 15497.5 2275.27
  -8   6   4 13648.4 2105.85
  -8  -6  -4 15612.7 2287.92
  -6  -8  -4 16531.7 2195.22
  -6  -8  -4 14956.8 2252.41
  -8  -6  -3 248.872 691.577
  -6  -8  -3 2125.58 1227.16
  -6  -8  -3 2300.54 938.413
  -8  -6  -3 154.533 781.186
  -6  -8  -3 619.775 736.875
  -8   6   3 552.619 843.469
  -6   8   3 1546.63 869.869
  -8  -6  -3 1139.63 849.695
  -8  -6  -2 129184. 5327.04
  -8   6   2 118078. 4628.03
  -8   6   2 132131. 5166.66
  -8  -6  -2 116261. 4895.02
  -6  -8  -2 128180. 5490.78
  -6   8   2 120314. 4727.71
  -8  -6  -2 127374. 5291.79
  -6   8   1 49051.1 2708.22
  -6  -8  -1 49566.7 3220.94
  -8  -6  -1 46521.9 3001.84
  -8  -6  -1 46469.6 3106.62
  -8   6   1 51230.6 3187.55
  -8  -6  -1 52965.4 2912.09
  -8   6   1 48420.5 2600.68
  -8   6   0 1779.61 604.991
  -6   8   0 1670.64 664.446
  -8   6   0 2601.56 899.198
  -8  -6   0 1882.46 890.955
  -8   6   0 747.880 746.678
  -8  -6   0 606.528 538.755
  -6  -8   0 2096.06 799.066
  -8  -6   0 2564.09 574.777
  -8   6  -1 54831.7 3434.53
  -8  -6   1 49247.2 3039.21
  -8  -6   1 50852.6 2672.48
  -6   8  -1 48441.7 3389.53
  -8   6  -1 49384.2 3167.57
  -6   8  -1 51103.1 1930.04
  -6   8  -1 50522.0 3224.49
  -8  -6   2 136880. 4851.40
  -6   8  -2 132916. 5798.19
  -8   6  -2 128787. 5165.59
  -8   6  -2 123642. 5517.24
   6   8   3 1525.43 782.548
  -8   6  -3 1934.57 975.096
  -6  -8   3 2102.14 712.256
  -8  -6   3 532.560 378.055
  -6   8  -3 3134.21 1525.18
   8   6   3 1820.30 736.920
  -8   6  -3 370.027 670.576
   6   8   4 17006.6 2004.15
   8   6   4 20521.6 2073.91
  -8   6  -4 13506.2 2198.31
  -6   8  -4 17898.3 2607.14
  -8   6  -5 10552.2 2167.15
   6   8   5 8377.24 1618.61
   6   8   5 8351.13 1064.80
  -8   6  -5 7342.38 2010.57
  -6   8  -5 7192.86 2016.17
  -8   6  -6 53946.2 5217.37
  -8   6  -6 48787.7 4935.57
  -6   8  -6 46549.0 4660.87
  -6   8  -6 48711.2 4942.97
   6   8   6 44784.7 2276.89
   8   6   7 16931.3 1530.26
   6   8   7 18582.4 1560.65
   8   6   8 3908.03 783.381
  -8   6  -8 4864.61 1023.19
   6   8   8 5054.87 898.195
  -8   6  -9 6454.64 913.683
  -8   6  -9 4282.63 715.058
  -6   8  -9 3382.86 839.483
   8   6   9 5173.94 783.870
  -8   6  -9 4434.44 698.146
   6   8   9 4419.83 698.038
  -6   8 -10 1251.01 375.842
   8   6  10 2081.60 358.776
   6   8  10 2379.31 370.787
  -8   6 -10 1728.91 344.564
  -6   8 -10 2080.06 353.686
  -8  -7  -8 4589.11 694.463
  -8  -7  -8 5377.96 693.287
  -7  -8  -7 14312.8 1204.96
  -8  -7  -7 13477.0 1212.82
  -8  -7  -7 12474.8 1081.15
  -8  -7  -6 26340.4 3824.12
  -8  -7  -6 22950.4 3406.78
  -7  -8  -6 23222.7 1531.91
  -8   7   6 21908.3 3059.57
  -7  -8  -6 28295.7 4218.32
  -7  -8  -6 27222.6 1509.79
  -8  -7  -6 23358.3 1549.15
  -7  -8  -6 21893.7 3358.39
  -8  -7  -6 23896.0 1504.62
  -7   8   6 25730.3 1657.36
  -7   8   6 28253.2 3532.59
  -8  -7  -5 34377.7 3834.21
  -7   8   5 24903.3 3103.01
  -8   7   5 26146.2 3114.48
  -7  -8  -5 25092.2 1450.29
  -7  -8  -5 29836.5 3543.40
  -7  -8  -5 25325.1 3311.39
  -7  -8  -5 27175.7 1586.89
  -8  -7  -5 25605.4 1513.95
  -8   7   5 25039.1 1579.50
  -8  -7  -5 24696.6 1573.99
  -8  -7  -5 23243.9 3258.83
  -8  -7  -4 10338.8 1969.31
  -7  -8  -4 10365.3 1932.77
  -8  -7  -4 8224.87 1843.46
  -7   8   4 11875.6 2060.23
  -7  -8  -4 12697.4 2228.30
  -8   7   4 12052.1 2076.62
  -7  -8  -4 9041.14 2123.57
  -8  -7  -4 16595.3 2534.46
  -8  -7  -3 71178.4 4446.33
  -7  -8  -3 69457.2 4246.07
  -8   7   3 65052.3 3952.31
  -7  -8  -3 64452.7 4343.41
  -7  -8  -3 66762.4 4316.76
  -7   8   3 65275.8 4028.04
  -8  -7  -3 66140.6 4349.14
  -8  -7  -3 64803.1 4134.07
  -8   7   2 2000.46 781.584
  -7   8   2 889.013 742.091
  -8  -7  -2 737.446 796.586
  -8  -7  -2 1766.61 1135.16
  -7  -8  -2 1735.19 1025.64
  -8  -7  -2 496.832 780.125
  -7  -8  -2 688.006 912.305
  -8  -7  -1 147998. 5717.96
  -7  -8  -1 145647. 5608.50
  -7   8   1 151546. 4803.65
  -8   7   1 154784. 4763.16
  -8  -7  -1 159470. 5149.47
  -8  -7  -1 146514. 5484.07
  -8   7   1 147888. 5643.20
  -7   8   0 49846.2 2368.49
  -7  -8   0 41692.1 2809.89
  -8  -7   0 46027.2 2897.05
  -8   7   0 47285.2 2208.51
  -8  -7   0 47237.6 2380.37
  -8   7   0 49419.3 3324.08
  -7   8   0 47941.0 3280.87
  -8  -7   0 43051.0 3045.90
  -8   7  -1 151266. 5987.28
  -8  -7   1 152857. 4908.71
  -8   7  -1 149843. 5724.47
  -8  -7   1 159065. 5569.23
  -7   8  -1 142724. 5902.55
  -7   8  -1 146092. 5657.13
  -7   8  -2 2598.48 1135.85
  -8   7  -2 907.355 1164.26
  -7  -8   2 2462.21 860.495
  -7   8  -2 1017.07 1025.83
  -8  -7   2 1527.27 747.659
  -8   7  -2 2574.39 978.684
   8   7   3 64199.3 3516.54
  -7   8  -3 66230.2 4599.23
  -8   7  -3 57935.9 4305.78
  -7  -8   3 63908.8 3301.26
  -8   7  -3 69468.8 3956.59
   7   8   3 64088.8 3704.79
  -8  -7   3 65226.9 3320.77
   8   7   4 11961.2 1559.57
  -8   7  -4 13443.0 2278.85
   7   8   4 11042.8 1690.34
  -7   8  -4 13637.3 2536.72
   7   8   5 29564.4 1772.67
  -7   8  -5 31529.5 3790.24
   7   8   5 24174.9 2478.92
  -8   7  -5 30781.4 3713.42
  -7   8  -6 24876.7 3750.08
   7   8   6 22639.3 1688.35
  -7   8  -6 25085.2 3742.14
  -8   7  -6 27211.6 3586.01
   8   7   6 22843.2 1671.61
  -8   7  -6 29704.0 4025.19
   7   8   7 15063.6 1434.49
   8   7   7 14484.9 1421.63
  -8   7  -8 4301.91 986.268
   8   7   8 4916.40 862.722
   7   8   8 4772.76 859.006
  -7   8  -8 4988.01 1001.70
  -8   7  -9 2937.84 684.884
  -7   8  -9 3007.16 702.233
   8   7   9 2322.86 511.447
   7   8   9 4241.87 697.196
   8   7  10 439.372 238.559
  -8   7 -10 261.088 238.194
  -7   8 -10 64.2248 168.302
   7   8  10 279.481 216.985
  -8  -8  -7 540.971 376.803
  -8  -8  -7-1138.23 506.636
  -8  -8  -6 152686. 3580.45
  -8  -8  -6 172485. 9159.59
  -8  -8  -6 159243. 8896.59
  -8   8   6 148114. 3800.53
  -8  -8  -6 149806. 3775.93
  -8   8   6 159219. 8200.02
  -8  -8  -5-204.562 366.402
  -8  -8  -5 224.543 1367.49
  -8   8   5-760.205 498.057
  -8  -8  -5-169.514 503.401
  -8  -8  -5-1735.93 890.955
  -8   8   5 1857.00 1426.01
  -8   8   4 21649.8 2697.92
  -8  -8  -4 22034.8 2795.38
  -8  -8  -4 21538.1 2839.57
  -8  -8  -4 21392.3 2732.82
  -8  -8  -3-1571.75 949.652
  -8   8   3 1467.65 892.440
  -8  -8  -3-756.546 758.594
  -8  -8  -3-26.6045 822.621
  -8  -8  -2 208778. 7368.56
  -8  -8  -2 226421. 7175.09
  -8   8   2 206666. 6469.87
  -8  -8  -2 205413. 7195.19
  -8  -8  -1-20.5828 855.063
  -8   8   1 13.5195 567.101
  -8  -8  -1 13.1342 650.201
  -8   8   1 914.990 535.457
  -8  -8   0 234717. 7237.70
  -8  -8   0 217335. 6532.20
  -8   8   0 225749. 7260.14
  -8   8  -1-1098.03 803.008
  -8  -8   1-123.523 809.888
  -8   8  -1 41.0675 725.823
  -8   8  -2 221977. 7337.36
  -8   8  -2 227197. 8079.79
  -8  -8   2 236361. 6894.16
  -8   8  -3-917.458 938.526
  -8   8  -3 833.464 1023.06
  -8  -8   3 966.773 632.352
   8   8   4 22403.9 2403.67
  -8   8  -4 27824.3 3511.27
  -8   8  -5 1742.59 1946.29
   8   8   5-3.02215 491.406
  -8   8  -6 149686. 8739.30
   8   8   6 141789. 4076.17
  -8   8  -6 138901. 8079.08
   8   8   7-277.854 607.706
   8   8   8 2250.58 758.098
  -8   8  -8 599.344 755.704
  -8   8  -9-234.438 526.856
   8   8   9 235.112 385.308
  -9   0   0 315.584 348.342
   0  -9   0 455.200 687.378
  -9   0   0 405.065 456.822
  -9   0   0 411.783 582.077
  -9   0   1 21865.7 1754.44
  -9   0  -1 22213.5 1839.97
  -9   0   1 22306.3 1934.08
  -9   0  -1 20627.8 2044.15
  -9   0  -1 19581.2 1545.58
   0  -9  -1 18931.0 1869.78
   0   9   2 4060.51 1110.15
  -9   0  -2 2544.97 937.644
   0  -9  -2 4377.41 1091.43
  -9   0   2 3430.80 950.162
  -9   0  -2 2402.75 954.134
  -9   0   2 4427.79 961.926
  -9   0  -2 3494.40 932.302
   0   9  -3 2846.66 998.097
  -9   0   3 3660.97 945.824
   0   9   3 3921.51 1132.05
  -9   0  -3 2797.93 1063.04
  -9   0  -3 2909.60 993.953
   0  -9  -3 1454.22 832.636
  -9   0   3 2703.85 853.019
  -9   0  -3 3706.19 1040.97
  -9   0  -4 3080.65 1166.15
   0   9   4 1075.38 680.980
  -9   0  -4 124.243 626.635
   0  -9  -4 852.997 801.441
  -9   0   4 2595.67 1115.76
   0   9  -4 1745.27 1229.01
  -9   0  -4 617.214 897.947
  -9   0  -5 3196.09 1227.48
   0   9   5 798.276 1047.86
   0  -9  -5 1281.56 1215.61
  -9   0   5 671.149 700.531
  -9   0  -5 1696.66 1057.93
  -9   0  -6 10137.8 1257.03
   0  -9  -6 12226.7 2385.94
  -9   0   6 6676.05 1513.46
   0   9   6 11133.2 1191.61
  -9   0  -6 9663.11 2480.44
  -9   0  -6 8340.95 2090.57
   0   9   6 11411.6 2064.19
   0   9   7 29146.7 1861.50
  -9   0  -7 32719.9 2013.91
  -9   0  -8 301.954 566.097
  -9   0  -8 1528.49 652.771
   0   9   8 460.989 453.708
  -9   0  -8 295.089 480.157
  -9   0  -9 956.917 386.406
  -9   0  -9 976.080 479.203
  -9   0  -9 1515.94 471.030
   9   0   9 698.055 428.893
  -9   0 -10 9513.78 600.784
   9   0  10 8986.17 622.760
  -9  -1 -10 2637.57 345.875
   1   9 -10 1305.04 444.539
  -9  -1  -9 1823.52 521.390
  -9  -1  -9 2039.51 555.095
  -9  -1  -8 1370.69 522.750
  -9  -1  -8 883.359 554.863
  -1   9   8 715.097 473.014
  -9  -1  -8 2460.90 744.003
  -9   1   8-46.7200 2292.60
  -9  -1  -7 5504.21 1027.28
  -9  -1  -7 5803.93 900.682
  -1   9   7 4520.29 810.580
  -9  -1  -7 6106.20 927.166
  -9  -1  -6 31499.8 3998.86
  -9   1   6 24145.9 3032.65
  -1   9   6 23690.1 2972.87
  -1   9   6 21731.6 1599.67
  -1  -9  -6 25568.7 3456.49
  -1  -9  -6 23348.0 3139.08
  -9  -1  -6 19668.9 3123.04
  -9  -1  -6 22498.8 1679.08
  -9  -1  -5 9712.71 1932.89
  -1  -9  -5 7071.91 2000.95
  -1  -9  -5 10571.6 2325.00
  -1   9   5 7197.08 1780.54
  -9   1   5 7241.98 1613.88
  -9  -1  -5 8876.86 1995.99
  -9   1   4 40279.2 3335.78
  -9  -1  -4 42287.8 3621.41
  -9  -1  -4 42787.2 3738.48
  -1   9   4 39186.0 3317.97
  -9  -1  -4 41414.2 3066.11
  -1  -9  -4 39579.2 3341.11
   1   9  -4 41885.4 3154.77
  -9   1   3 5057.01 891.447
  -9   1   3 3961.23 1059.39
  -1  -9  -3 3917.01 1203.79
  -9  -1  -3 5159.97 1175.72
  -1   9   3 6316.66 1334.24
  -9  -1  -3 4285.68 1171.32
   1   9  -3 4737.54 1152.20
  -9  -1  -3 3727.39 947.278
  -9  -1  -2 13714.5 1735.38
  -9  -1  -2 10589.1 1608.65
  -9   1   2 13515.0 1675.12
  -1   9   2 11964.7 1619.69
  -1  -9  -2 8637.43 1497.35
  -9   1   2 12085.6 1533.02
  -9  -1  -2 10390.6 1458.23
  -1   9   1 15911.6 1676.03
  -9   1   1 14684.7 1431.58
  -9   1   1 16108.8 1706.46
  -9  -1  -1 15182.3 1438.33
  -9  -1  -1 13579.8 1664.84
  -9  -1  -1 15465.5 1512.68
  -1  -9  -1 15040.5 1784.96
  -9   1   0 3911.11 978.691
  -9   1   0 4345.95 829.893
  -9  -1   0 5181.58 777.500
  -1  -9   0 4098.93 995.880
  -9  -1   0 4097.88 674.317
  -9  -1   0 3268.54 926.673
  -9   1   0 4140.52 567.914
  -9   1  -1 13535.6 1546.00
  -9   1  -1 12541.1 1241.49
  -9  -1   1 13081.8 1576.44
   1  -9  -1 12749.3 1581.50
  -9   1  -1 15178.7 1726.47
  -9  -1   2 15152.0 1725.61
   1   9   2 17240.9 1935.16
  -9  -1   2 16129.5 1632.14
  -1   9  -2 17405.8 2080.60
   1  -9  -2 14180.1 1732.50
  -9   1  -2 12878.0 1658.69
  -9   1  -2 14843.4 1632.77
  -9   1  -2 16216.8 1859.73
   1  -9  -3 4715.66 1274.97
  -9   1  -3 5649.75 1235.66
  -9   1  -3 3950.75 1022.30
   1   9   3 4989.23 1252.88
  -9  -1   3 5172.19 920.452
  -9   1  -3 4349.42 1439.86
  -1   9  -3 4667.79 1267.03
  -9  -1   3 4248.55 1240.04
   1  -9  -4 38000.7 3199.49
  -1   9  -4 33795.1 3133.04
   1   9   4 34801.9 3062.76
  -9   1  -4 32404.3 3095.92
  -9   1  -4 40266.8 2920.11
  -9  -1   4 34920.6 3077.15
  -9   1  -4 39063.1 3496.74
  -1   9  -5 6838.72 1723.01
  -9  -1   5 5467.51 1406.16
   1  -9  -5 5999.68 1616.62
  -9   1  -5 4516.41 1243.54
  -9   1  -5 5889.63 1678.22
   1   9   5 3310.54 992.678
   1   9   6 23623.9 1645.11
  -9   1  -6 24697.3 1820.03
  -9   1  -6 23506.7 3432.46
   1   9   6 21473.5 2757.65
  -9  -1   6 25190.5 3048.25
   1  -9  -6 23549.9 3630.52
  -9   1  -6 19987.0 3309.62
  -9   1  -7 6028.31 1058.42
   1   9   7 4733.20 915.128
  -9   1  -8 1437.92 620.398
   1   9   8 1284.29 560.454
  -9   1  -8 1342.28 686.829
  -9   1  -8 1763.84 616.848
   1   9   9 2636.58 591.010
   9   1   9 2248.55 571.516
  -9   1  -9 2256.29 584.739
  -9   1  -9 2607.03 568.119
  -9   1  -9 2282.49 551.164
   9   1  10 2249.14 361.948
  -9   1 -10 2262.18 354.134
  -1   9 -10 2194.30 481.950
  -9  -2  -9 2276.69 485.731
  -9  -2  -9 3465.18 574.518
  -9  -2  -8 6613.51 940.975
  -9  -2  -8 5497.08 827.281
  -9  -2  -8 6821.66 913.351
  -2   9   8 6109.77 853.125
  -9  -2  -7 810.270 756.992
  -9  -2  -7 1019.35 475.685
  -2   9   7 1930.23 603.737
  -9  -2  -7 931.245 559.924
  -9  -2  -6 14127.8 1364.52
  -9  -2  -6 17139.0 1350.49
  -9   2   6 12280.6 2303.57
  -9  -2  -6 18339.6 2985.31
  -2   9   6 9696.33 1877.80
  -2  -9  -6 13125.6 3149.95
  -2   9   6 15987.0 1356.26
  -2  -9  -6 18473.1 2812.85
  -9  -2  -6 14250.6 2866.50
  -2  -9  -5 7832.30 1986.56
  -2   9   5 11283.1 2025.02
  -9  -2  -5 10085.9 2046.85
  -2  -9  -5 8020.98 1921.61
  -9  -2  -5 7681.72 1908.20
  -9   2   5 7470.09 1539.07
  -9   2   4 8048.46 1592.67
  -9  -2  -4 5313.91 1466.19
  -9  -2  -4 4601.97 1414.71
  -2  -9  -4 3859.00 1374.86
  -9  -2  -4 4458.61 1249.56
  -2   9   4 4478.18 1448.13
  -9  -2  -3 31108.4 2662.47
  -2   9   3 30262.6 2728.03
  -9   2   3 31236.0 2318.50
  -2  -9  -3 31870.0 2878.57
  -9  -2  -3 34958.5 3012.69
  -9  -2  -3 32804.0 2826.88
  -9   2   3 30283.9 2581.66
  -2  -9  -2 2962.25 1127.90
  -2   9   2 3060.51 1021.32
  -9   2   2 4064.80 1015.01
  -9  -2  -2 3045.87 1076.40
  -9  -2  -2 2470.40 929.524
  -9  -2  -2 2165.44 851.918
  -9   2   2 3392.98 905.053
  -2   9   1 21798.0 1902.05
  -9   2   1 18637.8 1598.98
  -9  -2  -1 19450.8 2004.72
  -9   2   1 22551.6 2040.15
  -2  -9  -1 18420.5 1961.59
  -9  -2  -1 17838.0 1596.64
  -9  -2  -1 19503.0 1697.93
  -9   2   0 20537.3 1657.32
  -9   2   0 18848.2 1894.20
  -2  -9   0 22917.1 2130.76
  -9   2   0 21698.9 1442.35
  -9  -2   0 21081.5 1408.87
  -9  -2   0 22441.8 2035.99
  -9  -2   0 21328.5 1492.31
  -9   2   0 21350.8 1199.71
  -9  -2   1 20563.7 1920.97
  -9   2  -1 19198.0 1834.68
  -9   2  -1 18135.3 1904.85
  -9   2  -1 18665.9 1509.38
   2  -9  -1 18240.4 1778.99
  -9   2  -2 3072.05 921.075
  -9  -2   2 1669.76 779.745
  -9   2  -2 2627.64 957.550
  -2   9  -2 3479.46 1112.43
  -9  -2   2 2294.16 820.917
  -9   2  -2 1897.80 887.025
   2  -9  -2 2529.63 878.805
  -2   9  -3 30049.7 2805.62
  -9   2  -3 27265.3 2479.25
   2   9   3 35300.8 2872.74
   2  -9  -3 29898.9 2528.03
  -9  -2   3 33928.3 2217.40
  -9   2  -3 31160.0 2641.03
  -9  -2   3 37354.7 2886.39
  -9   2  -3 31580.3 2903.96
  -9  -2   4 6732.37 1399.30
   2   9   4 5024.42 1310.91
  -9   2  -4 5285.27 1253.47
  -9   2  -4 6783.63 1259.76
  -2   9  -4 5829.22 1707.90
  -9   2  -4 6076.51 1502.80
   2  -9  -4 5086.73 1589.96
  -2   9  -5 11210.9 2221.92
   2   9   5 10852.2 1868.80
  -9   2  -5 9060.38 1902.06
  -9   2  -5 7454.87 1761.26
  -9  -2   5 9220.43 1709.15
  -9   2  -6 17935.3 1555.96
  -9   2  -6 12559.7 2307.32
   2   9   6 16591.6 2456.79
   2  -9  -6 18518.2 3136.43
  -9   2  -6 14284.8 2984.82
   2   9   6 17080.5 1444.95
   2   9   7 1506.93 580.085
  -9   2  -7-111.803 764.816
  -9   2  -8 6851.11 1071.01
  -9   2  -8 8462.13 1028.84
   2   9   8 9053.20 1077.45
  -9   2  -8 7645.55 968.427
  -9   2  -9 2727.93 680.759
   2   9   9 3814.44 656.580
  -9   2  -9 3429.80 624.528
  -9   2  -9 2658.57 589.691
   9   2   9 3156.31 684.813
  -2   9 -10-634.245 400.174
   9   2  10-88.5641 227.659
  -9   2 -10 154.733 224.887
  -9  -3  -9 250.255 349.681
  -9  -3  -9 313.528 354.749
  -9  -3  -8 3063.53 674.433
  -9  -3  -8 3090.26 744.615
  -3   9   8 3655.07 709.172
  -9  -3  -7 3094.43 742.132
  -3   9   7 3021.91 745.630
  -9  -3  -7 2795.61 756.775
  -9  -3  -7 3554.32 847.919
  -9  -3  -6 13975.5 1328.00
  -9  -3  -6 15367.0 1290.66
  -3   9   6 13643.6 1269.30
  -3   9   6 12611.8 2251.16
  -9   3   6 12944.4 2107.29
  -3  -9  -6 11175.9 2541.40
  -3  -9  -6 12189.8 2579.63
  -9  -3  -6 14070.6 2684.27
  -9  -3  -6 12540.7 1217.70
  -9  -3  -6 17146.5 3346.49
  -3  -9  -5 1351.11 1248.07
  -3   9   5 4280.24 1492.43
  -9  -3  -5 6063.70 1879.37
  -9  -3  -5 3406.01 1321.37
  -3  -9  -5 3016.60 1150.27
  -9   3   5 4880.10 1756.42
  -3  -9  -4 60592.5 4344.45
  -9  -3  -4 59356.3 4419.81
  -9  -3  -4 56875.6 4235.29
  -9  -3  -4 59605.5 3787.57
  -9   3   4 59286.8 4049.82
  -3   9   4 58459.6 4047.79
  -9  -3  -3 8617.84 1586.92
  -9   3   3 7266.19 1171.63
  -3   9   3 6175.10 1292.35
  -9  -3  -3 7132.98 1426.48
  -9  -3  -3 5855.82 1336.17
  -3  -9  -3 7018.32 1518.26
  -9   3   3 5788.14 1271.10
  -9  -3  -2 7575.15 1340.15
  -9   3   2 8170.12 1276.33
  -9  -3  -2 8356.39 1372.54
  -9   3   2 10608.3 1499.21
  -9  -3  -2 6335.96 1308.02
  -3   9   2 9508.17 1480.90
  -3  -9  -2 9602.58 1677.89
  -9  -3  -1 229208. 6626.75
  -9   3   1 243759. 6611.03
  -9  -3  -1 233239. 5754.09
  -3  -9  -1 226256. 6650.36
  -9  -3  -1 226862. 5739.75
  -9   3   1 225512. 5405.40
  -3   9   1 227622. 5947.01
  -9   3   0 105920. 2625.74
  -9  -3   0 107868. 3484.95
  -9  -3   0 115131. 4587.39
  -3   9   0 111522. 3769.53
  -9   3   0 100493. 3819.49
  -9  -3   0 101160. 3009.41
  -9   3   0 105192. 3125.67
  -3  -9   0 100502. 4250.32
  -9   3   0 114647. 4561.78
  -9   3  -1 232544. 6355.56
  -9   3  -1 235600. 5221.09
  -9   3  -1 233343. 6574.57
  -9  -3   1 243635. 6436.91
  -9  -3   1 232700. 4439.28
  -9  -3   2 8857.57 1328.74
  -3   9  -2 9046.02 1524.28
  -9   3  -2 6922.85 1306.45
  -9   3  -2 9817.22 1557.70
   3  -9  -2 6921.98 1283.01
  -9   3  -2 11027.5 1422.66
   3   9   3 3637.04 1096.89
  -9   3  -3 5752.55 1279.62
   9   3   3 4306.22 689.031
  -9   3  -3 6364.25 1277.25
  -9   3  -3 4951.97 1456.95
  -9  -3   3 6183.88 1148.55
  -3   9  -3 7525.38 1465.75
   3  -9  -3 6889.64 1239.87
  -9  -3   4 51055.5 3726.17
  -9   3  -4 61491.9 4475.60
  -3   9  -4 66263.0 4522.94
   3  -9  -4 60817.0 3668.39
   3   9   4 58429.1 3913.03
  -9   3  -4 63959.9 3681.78
  -9   3  -4 64093.8 4355.61
  -9   3  -5 1504.24 1229.80
   3   9   5 2997.83 1116.01
  -9   3  -5 3483.23 1308.68
   3   9   6 17522.8 2696.74
   3  -9  -6 10760.8 2739.11
  -9   3  -6 18570.6 2863.95
  -9   3  -6 12249.7 2341.31
   3   9   6 13655.4 1255.68
  -3   9  -6 15724.0 2962.15
  -9   3  -6 12070.3 1429.12
   3   9   7 2898.55 788.654
  -9   3  -7 2587.18 916.730
   3   9   8 4049.03 801.460
  -9   3  -8 4336.19 894.518
  -9   3  -9 254.275 466.782
   9   3   9 548.079 452.195
  -9   3  -9 218.846 418.071
  -9   3  -9 38.7006 372.617
   3   9   9 839.895 435.090
  -9   3 -10 631.202 251.392
  -3   9 -10 496.480 370.806
   9   3  10 252.584 238.170
  -9  -4  -9 5213.24 642.163
  -9  -4  -9 3647.59 527.485
  -9  -4  -8 16783.3 1259.24
  -9  -4  -8 18579.5 1303.50
  -9  -4  -7 4598.13 835.333
  -9  -4  -7 6092.09 900.891
  -4   9   7 6307.56 939.841
  -9  -4  -6 21477.5 3333.61
  -9  -4  -6 22773.7 3519.76
  -9  -4  -6 19454.3 1469.81
  -4  -9  -6 20210.8 3076.01
  -4   9   6 19220.7 1497.90
  -9  -4  -6 20347.1 1463.46
  -4   9   6 18472.2 2695.56
  -4  -9  -6 21451.7 3347.82
  -9   4   6 14942.3 2530.66
  -4  -9  -5 468.458 1447.83
  -4  -9  -5 624.893 1072.70
  -9  -4  -5 453.503 494.901
  -9   4   5-1281.00 1001.94
  -4   9   5 774.143 680.345
  -9  -4  -5 399.802 494.217
  -9  -4  -5-968.220 1191.87
  -9  -4  -5 174.756 448.284
  -9   4   4 52944.7 3946.90
  -9  -4  -4 57693.6 4303.74
  -4   9   4 50790.0 3793.03
  -9  -4  -4 59950.5 3841.06
  -4  -9  -4 48977.9 4002.91
  -9  -4  -4 59434.5 4494.35
  -9  -4  -3 28494.9 2637.43
  -9   4   3 24312.7 2412.64
  -9  -4  -3 29954.6 2851.92
  -4   9   3 24180.3 2459.39
  -4  -9  -3 25845.9 2779.74
  -9   4   3 27010.3 2238.30
  -9  -4  -3 25901.8 2647.99
  -4  -9  -2 54685.8 3630.89
  -9  -4  -2 49304.2 3203.38
  -9  -4  -2 55224.8 3550.49
  -9   4   2 59944.8 3371.49
  -9  -4  -2 56257.9 3390.11
  -4   9   2 56546.5 3349.52
  -9   4   2 53748.7 3153.30
  -9  -4  -1 245854. 7038.62
  -4   9   1 248708. 6200.41
  -9   4   1 254669. 5843.71
  -4  -9  -1 257362. 7234.49
  -9  -4  -1 250306. 6351.27
  -9  -4  -1 248965. 6008.01
  -9   4   1 257744. 6965.12
  -9   4   0 7537.75 919.409
  -9   4   0 8127.52 1456.19
  -9   4   0 6458.49 1222.85
  -4   9   0 8024.78 1062.38
  -9   4   0 8571.24 824.974
  -9  -4   0 6570.00 1227.27
  -4  -9   0 7097.91 1294.14
  -9  -4   0 6964.69 844.142
  -9  -4   0 7510.77 1046.61
  -4   9  -1 263376. 5183.06
  -9   4  -1 248729. 6992.95
  -4   9  -1 257989. 7672.31
  -9  -4   1 265427. 5215.46
  -9  -4   1 260577. 6846.70
  -9   4  -1 242315. 6763.10
  -9   4  -2 59300.5 3721.05
  -9  -4   2 65721.5 3347.56
  -4   9  -2 61705.9 3928.33
  -9   4  -2 57424.3 3490.85
  -9   4  -3 27991.2 2583.70
   9   4   3 24474.2 1863.53
  -4   9  -3 30232.8 3028.60
   4  -9  -3 31740.6 2418.03
  -9   4  -3 34266.8 3170.13
  -9   4  -3 25606.3 2455.88
   4   9   3 28218.0 2561.82
  -9  -4   3 27245.6 2077.78
  -9   4  -4 55027.2 4115.41
   4   9   4 56587.2 3845.25
  -9   4  -4 55977.5 4376.98
  -4   9  -4 53059.5 4197.51
  -9   4  -4 54570.4 3507.03
   4   9   5 109.891 542.308
  -9   4  -5 1109.68 1166.91
   4   9   5 2863.51 992.987
  -9   4  -5 406.024 558.172
  -9   4  -6 26102.9 3519.56
   4   9   6 20210.7 1573.21
   4   9   6 21533.7 2706.50
  -4   9  -6 17831.6 3299.32
  -9   4  -6 22561.8 3363.80
  -9   4  -6 18808.5 1650.83
   4   9   7 3977.34 867.385
  -9   4  -7 4517.33 1012.61
   9   4   8 20362.3 1563.24
   4   9   8 16850.6 1420.08
  -9   4  -8 21147.7 1651.21
  -9   4  -9 3210.80 589.421
  -9   4  -9 2892.93 607.326
  -9   4  -9 2948.81 656.137
   4   9   9 3242.72 611.608
   9   4   9 4217.38 717.998
  -4   9 -10 187.542 345.591
   9   4  10 985.578 296.595
  -4   9 -10 831.218 290.350
  -9   4 -10 839.552 270.073
  -9  -5  -9 7009.96 639.850
  -9  -5  -8 5417.84 739.757
  -9  -5  -8 4454.79 714.414
  -9  -5  -7 1563.10 682.335
  -9  -5  -7 875.697 525.283
  -9  -5  -6-2361.79 1780.72
  -9  -5  -6 3916.57 804.704
  -5   9   6 8460.15 2240.16
  -5  -9  -6 315.701 1497.17
  -9  -5  -6 3757.23 1723.82
  -5  -9  -6-3564.43 2041.63
  -5   9   6 1905.85 622.317
  -9   5   6-1840.43 980.909
  -9  -5  -6 2471.76 709.987
  -5   9   5 23226.3 2870.74
  -9  -5  -5 22909.8 1417.49
  -5  -9  -5 21357.6 2992.22
  -5  -9  -5 18341.7 3002.23
  -9  -5  -5 20935.3 2935.19
  -9   5   5 19994.1 2740.86
  -9  -5  -5 18776.4 1327.78
  -9  -5  -5 21570.4 3049.42
  -9   5   4 13399.7 2152.67
  -9  -5  -4 20216.5 2395.67
  -9  -5  -4 16848.0 2654.32
  -9  -5  -4 16772.4 2477.72
  -5  -9  -4 16138.3 2110.71
  -5   9   4 15502.4 2340.00
  -5  -9  -4 17475.3 2605.94
  -5  -9  -4 21040.0 2638.44
  -9   5   3 4903.83 1113.18
  -9  -5  -3 5697.32 1392.57
  -5   9   3 3900.91 1115.06
  -9  -5  -3 5484.38 1327.08
  -9  -5  -3 5542.56 1415.25
  -9   5   3 6525.96 1427.16
  -5  -9  -3 4584.00 1638.71
  -9   5   2 80102.5 3825.52
  -9   5   2 82927.9 4134.48
  -9  -5  -2 85224.2 4502.46
  -5   9   2 70955.6 3768.72
  -9  -5  -2 80338.8 4124.88
  -9  -5  -2 78534.7 4131.32
  -5  -9  -2 81725.0 4469.08
  -9  -5  -1 128739. 4441.52
  -9  -5  -1 125746. 5192.53
  -5   9   1 122983. 4447.10
  -5  -9  -1 135625. 5427.79
  -9  -5  -1 130853. 4810.55
  -9   5   1 131513. 5127.65
  -9   5   1 126956. 4244.22
  -9   5   0 53796.1 2286.44
  -5   9   0 48942.2 2539.05
  -9  -5   0 55437.7 3377.40
  -9   5   0 46619.5 2963.47
  -9  -5   0 51034.0 2765.63
  -9   5   0 51274.3 3265.67
  -5  -9   0 48395.8 3100.53
  -9  -5   0 52289.1 2297.14
  -9   5  -1 125827. 5106.41
  -5   9  -1 134082. 5727.91
  -9  -5   1 132476. 4034.00
  -9   5  -1 133162. 5274.71
  -9  -5   1 129024. 4945.81
  -5   9  -1 134314. 3596.55
  -9  -5   2 84443.2 3925.52
  -5   9  -2 79547.0 4601.85
  -9   5  -2 86610.8 4607.06
  -9   5  -2 91564.2 4501.77
  -9   5  -3 6307.95 1293.69
   5   9   3 7384.25 1374.15
  -9  -5   3 7629.00 1124.28
  -5   9  -3 7228.95 1737.65
   9   5   3 4169.29 951.871
  -9   5  -3 7818.69 1512.63
  -5  -9   3 8299.94 1121.68
  -9   5  -4 19155.0 2434.39
   5   9   4 20544.0 2340.63
  -9   5  -4 18312.9 2684.07
  -5   9  -4 21164.3 2726.38
  -9   5  -4 19172.5 2229.05
  -9   5  -5 23182.9 3057.59
  -5   9  -5 27882.8 3475.01
   5   9   5 21338.9 2525.76
  -9   5  -5 23342.3 3417.52
   5   9   5 23330.4 1609.31
  -9   5  -6 120.382 785.816
  -5   9  -6 4211.42 1717.67
  -9   5  -6 3555.24 2083.85
   5   9   6 4204.72 864.250
   5   9   7 2076.57 753.867
  -9   5  -7 1519.43 785.138
  -9   5  -8 7356.49 1098.26
   5   9   8 7980.53 1022.19
   9   5   8 7841.65 1032.97
   5   9   9 7684.45 849.938
   9   5   9 9868.82 969.234
  -5   9  -9 7651.63 990.184
  -9   5  -9 8670.30 841.858
  -9   5  -9 7884.41 816.760
  -9   5  -9 8301.38 934.313
   9   5  10 5405.75 484.990
  -5   9 -10 5573.26 487.941
  -9   5 -10 5964.91 496.444
  -9  -6  -8 3461.50 636.857
  -9  -6  -8 4011.48 647.741
  -9  -6  -7 39669.4 1985.19
  -9  -6  -7 39638.3 1945.66
  -9  -6  -6 18407.8 1360.33
  -9   6   6 19540.0 2949.56
  -9  -6  -6 18452.6 1481.85
  -6  -9  -6 16292.0 3109.49
  -9  -6  -6 16219.4 3057.59
  -6  -9  -6 16914.8 3291.20
  -9  -6  -6 20168.4 3373.75
  -6   9   6 17853.9 1420.80
  -6  -9  -6 18898.4 1361.94
  -6   9   6 17035.6 2779.81
  -9  -6  -5 6120.69 1920.17
  -6  -9  -5 4895.93 1625.32
  -6  -9  -5 2796.56 593.074
  -9  -6  -5 2183.87 1422.74
  -9  -6  -5 2956.99 666.600
  -6  -9  -5 5754.49 1529.86
  -6   9   5 3761.15 1547.97
  -6   9   5 4164.30 676.140
  -9   6   5 1566.70 1308.08
  -9  -6  -5 3934.58 733.487
  -9   6   4 5872.81 1515.45
  -6  -9  -4 11225.4 1738.01
  -6  -9  -4 11071.4 2205.62
  -6   9   4 8057.64 1557.19
  -9  -6  -4 10768.8 2065.80
  -6  -9  -4 11912.6 2380.40
  -9  -6  -4 8617.05 1897.63
  -9  -6  -4 9586.81 2037.49
  -9   6   3 16457.2 2094.58
  -6   9   3 18140.7 2255.89
  -9  -6  -3 19319.9 2420.82
  -6  -9  -3 17448.0 2453.57
  -9  -6  -3 21430.4 2440.61
  -9  -6  -3 21532.6 2478.21
  -9   6   2 32762.3 2513.26
  -9  -6  -2 42277.2 3164.28
  -9  -6  -2 40983.3 2993.59
  -6  -9  -2 40296.1 3303.89
  -9  -6  -2 42764.8 3268.33
  -9   6   2 40091.7 3030.69
  -6   9   2 33497.7 2646.26
  -9  -6  -1 138960. 5625.74
  -9   6   1 131809. 4388.26
  -6  -9  -1 140357. 5674.51
  -9  -6  -1 144334. 4814.28
  -9  -6  -1 139074. 5232.20
  -9   6   1 138675. 5511.54
  -6   9   1 135493. 4704.72
  -9  -6   0 21111.7 2200.87
  -6   9   0 21918.8 1717.94
  -9   6   0 21559.3 2265.78
  -6  -9   0 20497.3 2117.29
  -9  -6   0 21880.3 1581.19
  -9  -6   0 21105.0 1941.69
  -9   6   0 18676.2 2019.61
  -9   6   0 20743.4 1507.23
  -9   6  -1 148280. 5844.00
  -9  -6   1 153896. 5564.44
  -6   9  -1 162557. 6431.33
  -9  -6   1 151658. 4683.47
  -9   6  -1 151044. 5815.63
  -9   6  -2 43199.2 3199.31
  -9  -6   2 38129.3 2773.84
  -6   9  -2 39788.3 3392.08
  -9   6  -2 37299.3 3230.12
  -6   9  -3 15352.9 2315.92
  -9   6  -3 18658.2 2446.02
  -9  -6   3 21042.0 1881.16
  -9   6  -3 23052.5 2491.13
  -6  -9   3 21545.0 1866.93
   6   9   3 17735.1 2104.65
  -6   9  -4 10325.0 2092.11
  -9   6  -4 10228.9 2155.92
  -9   6  -4 6305.22 1602.20
   6   9   4 9186.44 1608.08
  -6   9  -5 1128.35 1373.05
  -9   6  -5 2141.24 1987.35
  -9   6  -5 4733.73 1880.34
   6   9   5 5881.61 1287.14
   6   9   5 3981.26 860.074
  -6   9  -6 25068.8 3479.06
  -9   6  -6 15982.1 3092.95
  -9   6  -6 19377.4 3158.42
   6   9   6 16679.5 1467.60
  -9   6  -7 39958.1 2351.08
   9   6   7 41763.2 2279.23
   6   9   7 40824.2 2268.61
   6   9   8 2667.54 690.090
  -9   6  -8 2169.89 771.288
   9   6   8 2576.05 769.957
  -6   9  -9 1760.69 657.424
  -9   6  -9 1921.79 516.906
  -9   6  -9 1001.24 495.226
  -9   6  -9 683.463 588.788
   9   6   9 2089.99 535.744
   6   9   9 1734.05 491.994
   9   6  10 2441.88 331.904
  -9   6 -10 2240.10 335.294
  -6   9 -10 2537.51 352.360
  -9  -7  -8 799.445 503.273
  -9  -7  -8 1627.39 501.819
  -9   7   8 8.36254 1776.11
  -9  -7  -7 13348.0 1135.08
  -9  -7  -7 13758.0 1212.49
  -7  -9  -7 11908.7 1087.45
  -9  -7  -6 43055.4 4720.60
  -7  -9  -6 37955.6 1908.33
  -7  -9  -6 46407.9 4877.75
  -9   7   6 28704.4 3542.60
  -7   9   6 35645.6 1947.29
  -7  -9  -6 42731.6 4821.03
  -9  -7  -6 40205.2 4614.70
  -9  -7  -6 35264.0 1840.18
  -7   9   6 38516.6 4115.50
  -9  -7  -6 39045.8 2013.36
  -9   7   5-1472.31 1270.57
  -7   9   5 793.421 1340.91
  -9   7   5 1465.89 531.196
  -7  -9  -5 555.675 505.780
  -9  -7  -5 1160.68 588.076
  -9  -7  -5 646.342 790.725
  -9  -7  -5 773.728 482.713
  -7  -9  -5-561.367 1233.20
  -7  -9  -5 1542.71 575.279
  -7  -9  -5-200.129 526.372
  -9  -7  -4 10630.4 2161.87
  -7  -9  -4 10542.9 2104.37
  -7   9   4 8221.00 1809.53
  -9  -7  -4 12804.0 2238.84
  -9  -7  -4 8253.99 1830.77
  -7  -9  -4 5973.84 1813.07
  -7  -9  -4 8373.70 1906.50
  -9   7   4 6964.39 1743.89
  -7  -9  -3 3444.59 1229.27
  -7   9   3 2219.08 938.079
  -9  -7  -3 1920.65 1089.94
  -7  -9  -3 3344.27 1122.76
  -7  -9  -3 3087.77 1352.00
  -9   7   3 3860.55 1119.97
  -9  -7  -3 1669.25 777.893
  -9  -7  -3 3450.18 1315.39
  -9  -7  -2 17247.9 2139.30
  -9  -7  -2 17565.1 2325.16
  -7  -9  -2 14396.8 2031.29
  -9  -7  -2 16978.5 2145.98
  -7   9   2 13286.6 1678.76
  -9   7   2 14268.3 1829.82
  -9   7   2 14858.4 1950.97
  -7   9   1 92911.2 3953.53
  -9   7   1 94734.8 4746.29
  -7  -9  -1 89824.1 4653.23
  -9  -7  -1 89892.1 4430.33
  -9   7   1 91260.7 3799.50
  -9  -7  -1 91118.2 4768.96
  -9  -7  -1 91622.5 4025.69
  -9  -7   0 282493. 5825.18
  -9   7   0 277558. 8097.15
  -9   7   0 287992. 5551.42
  -9  -7   0 284114. 8054.67
  -7   9   0 283528. 5917.25
  -7  -9   0 271743. 7559.01
  -9  -7   0 270673. 7061.33
  -9   7  -1 89973.7 4791.21
  -7   9  -1 94944.8 5096.61
  -9  -7   1 86686.9 3806.53
  -9   7  -1 92625.0 4724.08
  -9  -7   1 98013.3 4648.86
  -9   7  -2 13367.6 1823.04
  -7   9  -2 15638.0 2339.46
  -9   7  -2 17773.9 2322.70
  -7  -9   2 17975.9 2030.65
  -9  -7   2 15207.5 1890.21
  -7  -9   3 1461.55 769.489
  -9   7  -3 4187.23 1117.02
  -9   7  -3 3087.94 1543.13
   7   9   3 2182.34 964.980
  -7   9  -3 3729.40 1351.86
  -9  -7   3 3400.00 1038.11
   9   7   4 10336.4 1581.35
   7   9   4 10255.5 1763.13
  -9   7  -4 7923.98 1957.08
  -7   9  -4 6412.17 1879.30
   7   9   5-183.917 758.890
  -7   9  -5 2522.22 1130.01
  -9   7  -5 2292.59 1510.01
   7   9   5 1233.78 591.489
  -9   7  -5 777.693 1190.95
  -7   9  -6 40133.6 4726.33
  -9   7  -6 36844.3 4268.39
  -9   7  -6 33596.9 4638.00
  -7   9  -6 31962.9 4015.32
   9   7   6 36274.3 2111.61
   7   9   6 33780.4 2048.29
   9   7   7 15382.6 1462.99
  -9   7  -7 14630.9 1540.89
   7   9   7 13624.9 1396.26
   9   7   8 1618.52 684.812
   7   9   8 620.949 531.808
  -9   7  -8 913.288 698.710
  -7   9  -8 948.363 668.133
   9   7   9 2.09287 356.381
  -9   7  -9 68.7300 411.887
  -9   7  -9-105.752 537.856
   7   9   9 807.846 444.851
  -7   9  -9 519.494 563.202
  -9   7  -9 722.164 412.563
  -9  -8  -8 10839.9 846.922
  -9  -8  -8 10219.2 900.925
  -9  -8  -7 26823.7 1514.06
  -8  -9  -7 25235.8 1520.56
  -9  -8  -7 23954.1 1518.56
  -8   9   6 19240.5 1469.49
  -8  -9  -6 22680.7 1542.58
  -9  -8  -6 21184.1 1520.79
  -9   8   6 20774.7 1494.28
  -9  -8  -6 20557.4 1395.67
  -8  -9  -6 20782.5 1371.42
  -8   9   5 12527.6 1241.27
  -8  -9  -5 13108.4 1132.00
  -9  -8  -5 13789.8 2758.94
  -9   8   5 12613.6 1173.85
  -8  -9  -5 12232.6 2353.89
  -8   9   5 9889.97 2210.10
  -9   8   5 14444.3 2372.31
  -8  -9  -5 13368.3 1196.80
  -8  -9  -5 12548.7 2793.36
  -9  -8  -5 13770.2 1155.66
  -9  -8  -5 13633.2 1250.37
  -9  -8  -5 12378.0 2639.16
  -8   9   4 40846.4 3835.91
  -8  -9  -4 37633.6 3849.30
  -8  -9  -4 29942.0 3497.69
  -9  -8  -4 34389.6 3787.47
  -9  -8  -4 37623.7 3758.72
  -9   8   4 34526.7 3399.39
  -8  -9  -4 35092.1 3475.99
  -9  -8  -4 39840.8 3580.05
  -9  -8  -3 5895.74 1603.14
  -8   9   3 4276.31 1347.28
  -8  -9  -3 5665.06 1339.30
  -9   8   3 4629.14 1580.83
  -9  -8  -3 3550.49 1175.34
  -9  -8  -3 4165.52 1290.94
  -8  -9  -3 1945.59 1072.66
  -8  -9  -3 3627.40 1507.71
  -9  -8  -2 8326.38 1733.08
  -9  -8  -2 9716.24 1811.90
  -8  -9  -2 8754.12 1667.65
  -8  -9  -2 8160.26 1759.00
  -8  -9  -2 6753.77 1563.91
  -9  -8  -2 6668.92 1327.49
  -9   8   2 8235.15 1396.52
  -8   9   2 6550.73 1294.77
  -9   8   1 48606.2 2835.20
  -8   9   1 48483.7 2901.11
  -8  -9  -1 50820.7 3603.61
  -9  -8  -1 46915.0 3376.14
  -9  -8  -1 52172.3 3744.52
  -8  -9  -1 50208.3 3640.02
  -9   8   1 43312.9 3350.47
  -9  -8  -1 50551.1 3128.36
  -8  -9   0 161.971 624.413
  -8   9   0 1177.71 714.279
  -9  -8   0 1804.83 631.734
  -9   8   0 697.508 786.566
  -8  -9   0 1194.02 732.758
  -9  -8   0 922.795 560.550
  -9  -8   0 1459.82 822.570
  -8   9  -1 51220.5 3861.93
  -8   9  -1 59958.9 3919.30
  -9   8  -1 50519.8 3661.76
  -9   8  -1 56109.7 3925.85
  -9  -8   1 55364.6 3621.60
  -8  -9   1 53045.7 3528.20
  -9   8  -2 9289.09 1732.91
  -8  -9   2 8214.80 1500.44
  -9  -8   2 9700.56 1669.92
  -9   8  -2 12287.9 1973.10
  -8   9  -2 8166.28 1746.52
  -9   8  -3 5501.12 1373.09
   8   9   3 4706.03 1145.50
  -9   8  -3 3280.07 1188.54
  -8   9  -4 38692.8 3984.38
   8   9   4 34172.2 3073.05
   9   8   4 36970.7 2969.57
  -9   8  -4 36596.9 3910.20
   8   9   5 13035.9 1262.42
   9   8   5 14952.8 1339.53
  -9   8  -5 15735.6 2611.38
  -9   8  -5 10774.1 2837.89
   9   8   6 21120.6 1652.85
   8   9   6 19295.0 1577.32
  -9   8  -7 22152.4 1814.06
   8   9   7 23850.5 1749.69
   9   8   7 22253.5 1690.62
  -8   9  -8 8872.89 1183.87
  -9   8  -8 9073.37 1166.28
   8   9   8 10444.9 1104.09
   9   8   8 11602.1 1197.20
   9   8   9 11101.3 947.990
   8   9   9 10508.7 907.089
  -9   8  -9 11109.6 869.295
  -9   8  -9 10569.0 987.908
  -8   9  -9 10632.9 997.766
  -9   8  -9 10148.2 839.115
  -9  -9  -8 10997.1 871.219
  -9  -9  -7 538.018 533.650
  -9  -9  -7-152.192 467.359
  -9  -9  -6 3248.07 764.024
  -9  -9  -6 3347.63 656.971
  -9   9   6 3034.52 764.172
  -9  -9  -5 2406.83 1717.86
  -9   9   5 1747.78 1599.36
  -9  -9  -5-459.786 563.418
  -9  -9  -5-326.168 735.354
  -9   9   5 353.677 486.091
  -9  -9  -5 1457.53 849.380
  -9  -9  -4 27976.3 1533.21
  -9   9   4 24613.3 3113.41
  -9  -9  -4 26621.4 3114.15
  -9  -9  -4 22923.0 3076.28
  -9  -9  -4 27083.6 1630.37
  -9   9   4 27384.6 1702.17
  -9  -9  -4 27923.3 3219.24
  -9  -9  -3 1645.78 1106.41
  -9  -9  -3 1160.25 1083.53
  -9   9   3 334.927 842.751
  -9  -9  -2 7209.80 1648.24
  -9  -9  -2 5835.89 1359.06
  -9  -9  -2 4782.79 1487.76
  -9   9   2 5497.51 1220.36
  -9  -9  -1 56.0938 795.280
  -9   9   1-870.014 838.152
  -9  -9  -1-1129.29 736.826
  -9  -9  -1 897.060 474.818
  -9  -9   0-47.2342 743.361
  -9  -9   0 30.4974 415.152
  -9  -9   1-588.726 826.525
  -9   9  -1 8.07681 864.579
  -9   9  -1-734.534 619.907
  -9  -9   2 5276.34 1292.02
  -9   9  -2 4737.67 1232.83
  -9   9  -2 4889.95 1282.71
  -9   9  -3-367.539 939.790
   9   9   4 35330.4 3100.54
   9   9   4 28352.2 1723.01
  -9   9  -4 32711.1 3829.33
  -9   9  -5-3307.30 1734.20
   9   9   5 732.949 590.082
   9   9   6 2965.70 774.722
  -9   9  -7 205.867 684.921
   9   9   7-474.950 591.120
  -9   9  -8 8100.96 1063.31
   9   9   8 10704.7 1077.60
  -9   9  -9 286.572 334.302
   9   9   9 68.4678 319.626
  -9   9  -9 334.515 437.680
  -9   9  -9 274.129 375.615
 -10   0   0 391649. 8636.63
 -10   0   0 396529. 6728.07
 -10   0  -1 59193.5 3106.52
   0 -10  -1 53069.4 3205.77
 -10   0  -1 61800.3 3551.24
 -10   0   1 62478.1 3444.30
 -10   0  -1 55247.4 2709.89
 -10   0   2 54600.8 3233.58
   0  10   2 53374.2 3328.77
 -10   0  -2 52677.8 3322.78
 -10   0  -2 52150.8 3390.78
   0 -10  -2 57600.3 3502.20
 -10   0   2 56121.6 3236.50
 -10   0  -2 50430.9 3050.62
 -10   0   3 514.427 468.627
   0  10   3 35.5199 645.275
   0  10  -3 712.212 791.969
 -10   0  -3 361.803 588.200
   0 -10  -3 447.207 569.970
 -10   0  -3 1484.17 831.174
 -10   0  -3-581.091 795.762
 -10   0   3 654.540 788.764
 -10   0  -4 10239.5 1899.15
 -10   0  -4 4918.85 1540.38
 -10   0   4 8404.24 1747.99
   0 -10  -4 7203.08 1726.80
   0  10  -4 7509.70 1673.89
   0  10   4 5775.45 1353.07
 -10   0  -4 11275.6 1646.34
 -10   0  -5 20444.3 2863.70
 -10   0   5 18669.5 2625.29
   0  10   5 13909.8 2326.59
 -10   0  -5 16457.8 2618.35
 -10   0  -5 16777.0 1458.22
   0 -10  -5 16390.5 2462.15
   0  10   5 17475.6 1389.86
   0  10   6 7113.43 1654.17
   0  10   6 2512.54 641.307
   0 -10  -6 2832.03 1959.70
 -10   0   6 1548.70 1399.07
 -10   0  -6 1898.10 798.905
 -10   0  -6 2820.42 1783.71
 -10   0  -6 241.694 1362.53
 -10   0  -7 4167.16 891.920
   0  10   7 3977.85 770.865
 -10   0  -7 4061.77 784.801
 -10   0  -7 3177.02 965.649
 -10   0  -8 9203.61 1025.21
 -10   0  -8 7239.08 953.633
 -10   0  -8 8638.42 1079.79
   0  10   8 6700.44 893.825
 -10   0  -9 6747.25 789.742
  10   0   9 7165.61 824.652
 -10   0  -9 6197.60 715.914
 -10   0  -9 5550.60 697.996
   0  10 -10 247.012 351.033
  10   0  10 897.739 255.050
  10  -1  10 1442.89 294.042
   1  10 -10-19.6636 356.727
  10  -1   9 409.869 365.803
 -10  -1  -9 1102.95 405.709
 -10  -1  -9 1720.20 466.186
 -10  -1  -8 98.7562 548.124
  -1  10   8 416.232 441.808
 -10  -1  -8 60.6168 508.035
 -10  -1  -8 373.186 650.371
  -1  10   7 7447.55 1016.73
 -10  -1  -7 6970.78 916.502
 -10  -1  -7 8391.01 1087.35
 -10  -1  -7 6965.96 1040.21
  -1  10   6 3648.79 762.686
 -10   1   6 3198.61 1225.51
  -1  10   6 4535.16 1588.36
 -10  -1  -6 2892.72 758.183
  -1 -10  -6 2550.69 1617.94
 -10  -1  -6 3828.34 1765.07
 -10  -1  -6 4452.59 934.034
 -10  -1  -6 2790.55 1814.21
 -10   1   5-1282.42 1250.77
  -1  10   5 2754.44 561.008
 -10  -1  -5 4332.43 1494.08
  -1 -10  -5 1577.79 1034.77
  -1  10   5 1735.83 1003.87
 -10  -1  -5 1812.62 1327.51
 -10  -1  -5 2042.86 839.641
 -10  -1  -4 15808.2 2044.89
 -10  -1  -4 15831.7 2402.06
 -10   1   4 10231.9 1831.38
   1  10  -4 12717.3 1904.16
  -1  10   4 13545.1 2039.67
 -10  -1  -4 14331.4 2242.52
  -1 -10  -4 15046.3 2277.22
 -10   1   3 11083.9 1793.70
  -1  10   3 9776.53 1640.07
 -10  -1  -3 10603.9 1664.39
 -10  -1  -3 12827.4 2010.64
  -1 -10  -3 8159.20 1647.60
 -10   1   3 11612.1 1523.10
 -10  -1  -3 11440.6 1762.96
 -10  -1  -2 149855. 5526.92
 -10  -1  -2 155859. 5813.66
  -1 -10  -2 156489. 5908.62
 -10  -1  -2 155240. 5325.01
 -10   1   2 146728. 5187.52
  -1  10   2 148110. 5537.43
 -10   1   2 163534. 5541.16
 -10  -1  -1 17700.9 2025.38
 -10  -1  -1 14762.6 1559.77
 -10  -1  -1 18598.6 1644.17
  -1  10   1 17941.3 1874.23
  -1 -10  -1 19168.2 2025.47
 -10   1   1 18030.7 1886.98
 -10   1   1 20733.1 1814.60
 -10   1   0 1540.10 795.905
 -10  -1   0 1259.47 504.156
 -10  -1   0 2046.55 575.943
 -10  -1   0 2505.21 910.882
  -1 -10   0 2050.88 960.950
 -10   1   0 2359.72 550.047
 -10   1   0 1908.38 571.292
 -10   1  -1 17740.1 1794.94
 -10   1  -1 17519.7 1588.85
 -10   1  -1 15687.9 1925.81
   1 -10  -1 16155.0 1800.31
 -10  -1   1 17623.0 1907.65
 -10  -1   2 161638. 5527.24
   1  10   2 156647. 5785.85
 -10   1  -2 153982. 5717.79
 -10   1  -2 159955. 5823.58
 -10  -1   2 164681. 5446.66
   1 -10  -2 153265. 5546.10
 -10   1  -2 148587. 5085.62
 -10   1  -3 13557.5 1932.04
 -10  -1   3 11572.1 1490.47
 -10  -1   3 9035.54 1625.64
   1 -10  -3 9960.73 1669.79
   1  10   3 12382.8 1874.81
 -10   1  -3 11163.1 1692.52
  -1  10  -3 11354.5 1820.90
 -10   1  -3 11794.2 1732.23
   1  10   4 13796.0 2177.65
 -10   1  -4 13585.1 2214.42
 -10   1  -4 12831.7 1836.32
   1 -10  -4 12917.0 1993.01
  -1  10  -4 13890.3 2141.47
 -10   1  -4 14230.5 2291.20
 -10  -1   4 13757.7 2125.47
   1 -10  -5 4554.09 1453.31
 -10   1  -5 2109.02 1343.33
 -10  -1   5 3561.12 1083.74
 -10   1  -5 2536.27 760.185
   1  10   5 4499.05 1290.21
   1  10   5 3793.92 708.125
 -10   1  -5 4856.97 1719.21
  -1  10  -5 5673.19 1895.22
 -10   1  -6 3361.64 1762.00
   1 -10  -6 3147.00 1686.90
 -10  -1   6 2183.93 1252.03
   1  10   6 2004.98 1151.54
 -10   1  -6 2959.51 956.840
   1  10   6 2495.54 651.547
 -10   1  -6 2505.65 1044.23
 -10   1  -7 7481.37 1173.82
   1  10   7 7890.98 1056.84
 -10   1  -7 7961.64 1066.40
 -10   1  -8 282.618 450.098
 -10  -1   8-26.4170 2130.81
 -10   1  -8 218.985 627.605
   1  10   8 281.957 461.045
 -10   1  -8-206.637 495.607
 -10   1  -9 1847.57 535.753
   1  10   9 1695.48 447.557
 -10   1  -9 1146.95 460.071
  10   1   9 1245.08 503.568
 -10   1  -9 1583.46 485.692
  10   1  10 1273.29 277.282
  -1  10 -10 455.304 334.039
 -10   1 -10 1355.14 289.105
   2  10 -10 2159.51 422.312
  10  -2  10 5243.00 433.805
 -10  -2  -9 3904.07 605.584
 -10  -2  -9 3459.38 524.121
 -10  -2  -8 445.578 574.841
 -10  -2  -8 817.330 506.684
 -10  -2  -8 92.2732 405.729
  -2  10   8 19.3948 457.756
 -10  -2  -7 2556.92 742.445
 -10  -2  -7 2267.27 855.846
  -2  10   7 2461.70 580.104
 -10  -2  -7 1574.45 596.665
 -10   2   6 98696.4 6168.43
  -2  10   6 106911. 6490.58
 -10  -2  -6 110904. 7326.50
 -10  -2  -6 100850. 3245.49
  -2 -10  -6 94271.8 6275.12
 -10  -2  -6 99411.0 3279.93
 -10  -2  -6 95670.8 6762.96
 -10  -2  -6 94710.0 3063.31
  -2 -10  -6 100265. 6991.81
  -2  10   6 96663.4 3260.47
  -2  10   5 1931.76 573.804
  -2  10   5 2039.02 1039.34
 -10  -2  -5 1499.21 950.799
  -2 -10  -5 799.717 1364.11
 -10  -2  -5 2497.99 1245.50
  -2 -10  -5 1428.15 1238.04
 -10   2   5 2083.53 1063.71
 -10  -2  -5 3230.19 677.449
  -2  10   4 43544.6 3611.37
  -2 -10  -4 40669.9 3733.08
 -10   2   4 44708.7 3665.88
 -10  -2  -4 43549.3 3887.36
 -10  -2  -4 49191.1 4138.83
 -10  -2  -4 45755.3 3464.38
 -10   2   3 13824.3 1861.44
 -10   2   3 14839.4 1663.71
 -10  -2  -3 16304.0 2069.37
  -2 -10  -3 14722.9 2118.31
 -10  -2  -3 15751.9 2051.52
 -10  -2  -3 14206.4 2093.67
  -2  10   3 14876.1 2044.35
 -10   2   2 32490.1 2530.61
  -2  10   2 28485.0 2497.53
 -10  -2  -2 29857.3 2542.70
 -10  -2  -2 30893.5 2677.58
  -2 -10  -2 30299.5 2698.43
 -10   2   2 36247.1 2668.99
 -10  -2  -2 27936.3 2398.14
 -10  -2  -1 12091.0 1424.32
 -10   2   1 11052.4 1329.05
 -10  -2  -1 11848.0 1770.29
 -10  -2  -1 11129.1 1432.57
  -2  10   1 11597.4 1532.79
 -10   2   1 9466.42 1487.05
  -2 -10  -1 10870.0 1663.96
 -10   2   0 2679.34 992.093
 -10   2   0 2984.49 762.255
 -10   2   0 3154.73 550.677
 -10  -2   0 3680.79 713.511
 -10  -2   0 3216.94 1031.92
  -2 -10   0 1888.06 876.528
 -10  -2   0 2535.16 671.599
 -10   2  -1 10658.2 1240.82
 -10  -2   1 11338.1 1563.00
 -10   2  -1 11292.2 1507.91
 -10   2  -1 12263.6 1808.54
   2 -10  -1 10235.5 1411.68
 -10   2  -2 27149.5 2497.24
  -2  10  -2 28260.8 2740.76
 -10   2  -2 29192.3 2340.86
   2 -10  -2 24945.6 2242.53
 -10   2  -2 26725.0 2527.77
   2  10   2 26626.3 2457.32
 -10  -2   2 29220.1 2360.69
 -10  -2   3 17193.9 2109.83
   2  10   3 16827.8 2116.23
   2 -10  -3 15440.7 1990.84
  -2  10  -3 16632.5 2216.58
 -10  -2   3 13294.3 1552.42
 -10   2  -3 17016.5 2066.90
 -10   2  -3 13665.2 1858.45
 -10   2  -3 16063.2 2215.68
   2  10   4 47197.8 3717.90
 -10  -2   4 44724.3 3621.78
 -10   2  -4 42170.0 3679.53
  -2  10  -4 45916.4 3824.25
 -10   2  -4 52830.2 3636.58
   2 -10  -4 43592.7 3414.29
 -10   2  -4 41580.4 3745.31
 -10  -2   5 2364.11 878.003
   2  10   5 1251.01 676.233
 -10   2  -5 2488.36 816.314
  -2  10  -5 3885.34 1625.90
   2  10   5 2161.40 613.638
 -10   2  -5 12.0329 959.505
 -10   2  -6 105562. 7028.86
 -10   2  -6 109795. 7406.86
   2  10   6 91130.2 5816.68
   2  10   6 100009. 3387.35
   2 -10  -6 99610.0 7022.31
 -10   2  -6 94544.9 3397.76
   2  10   7 2161.33 664.662
 -10   2  -7 1659.33 791.789
   2  10   8 145.513 504.510
 -10   2  -8 799.885 669.696
 -10   2  -8 201.185 554.868
 -10   2  -8 540.761 559.897
 -10   2  -9 3292.33 638.280
 -10   2  -9 3110.19 585.562
   2  10   9 3215.00 612.706
  10   2   9 4102.83 662.239
 -10   2  -9 2388.20 508.537
 -10   2 -10 6681.20 492.824
  10   2  10 6577.75 522.625
 -10  -3  -9 3932.66 560.296
 -10  -3  -9 3523.40 534.948
 -10  -3  -8 1459.52 498.241
 -10  -3  -8 2546.16 645.814
  -3  10   7 6840.45 966.628
 -10  -3  -7 7167.51 964.109
 -10  -3  -7 7225.89 1003.65
 -10  -3  -7 7840.52 1009.76
  -3 -10  -6 48538.1 4966.80
 -10   3   6 40693.2 4121.63
 -10  -3  -6 54077.0 5075.20
 -10  -3  -6 49266.6 2299.22
 -10  -3  -6 43814.1 2184.52
  -3 -10  -6 40346.7 4430.47
 -10  -3  -6 48017.4 4865.94
 -10  -3  -6 40157.5 2012.63
  -3  10   6 46673.2 2295.84
  -3  10   6 48096.9 4366.84
  -3 -10  -5 3179.79 1653.72
 -10  -3  -5 6808.29 1035.06
 -10  -3  -5 6173.58 880.422
  -3  10   5 1571.49 2568.26
 -10  -3  -5 6717.04 867.596
 -10  -3  -5 3792.09 1230.25
  -3 -10  -5 6211.03 1580.70
  -3  10   5 6196.54 874.616
 -10   3   5 5978.80 1632.63
  -3  10   5 6538.57 1601.27
 -10  -3  -5 5781.99 2090.48
 -10   3   4 83628.1 4981.31
  -3 -10  -4 85037.8 5308.38
 -10  -3  -4 84073.9 5283.65
  -3  10   4 77905.7 4877.57
 -10  -3  -4 88379.3 4810.74
 -10  -3  -4 94497.4 5740.83
 -10  -3  -3 12282.1 1927.68
  -3  10   3 12163.4 1728.32
 -10  -3  -3 13470.3 1970.04
  -3 -10  -3 11754.4 2036.52
 -10   3   3 11725.8 1736.00
 -10   3   3 13089.3 1604.50
 -10  -3  -3 12166.8 1931.24
 -10   3   2 3207.91 951.248
 -10   3   2 1874.95 662.341
  -3 -10  -2 4422.64 1316.29
 -10  -3  -2 1820.14 721.253
  -3  10   2 2207.05 898.770
 -10  -3  -2 2596.03 1090.08
 -10  -3  -2 1783.06 817.126
 -10  -3  -1 20574.2 1808.13
  -3  10   1 16887.3 1766.72
 -10  -3  -1 20272.4 2184.20
 -10  -3  -1 21896.3 1887.19
  -3 -10  -1 17990.2 1983.71
 -10   3   1 21080.7 1822.52
 -10   3   1 20623.7 2090.05
 -10  -3   0 3340.14 772.272
 -10  -3   0 4534.09 711.461
 -10   3   0 3452.93 714.491
 -10   3   0 4473.55 1230.25
 -10  -3   0 3977.47 1153.28
 -10   3   0 2821.21 864.203
  -3 -10   0 2781.76 916.813
  -3  10   0 4736.14 963.570
 -10  -3   1 24064.0 2215.36
 -10   3  -1 22261.6 2285.96
 -10   3  -1 24560.7 2217.57
 -10   3  -1 22973.2 1752.06
   3 -10  -2 3490.70 1041.77
 -10  -3   2 4304.34 952.114
  -3  10  -2 3603.91 1254.49
 -10   3  -2 3487.43 969.969
 -10   3  -2 3189.81 1193.98
 -10   3  -2 4138.23 1211.14
   3 -10  -3 11598.8 1691.63
 -10   3  -3 16224.3 2011.38
 -10  -3   3 13000.2 1529.42
 -10   3  -3 12735.3 1850.27
  -3  10  -3 15010.7 2225.44
   3  10   3 13498.8 1944.79
 -10   3  -3 12722.3 2064.28
 -10   3  -4 96381.8 4906.42
 -10   3  -4 88894.8 5566.40
  -3  10  -4 97677.3 5657.28
   3 -10  -4 82986.0 4526.75
   3  10   4 84677.6 4876.67
 -10   3  -4 84364.9 5161.40
   3  10   5 6975.19 1676.89
 -10   3  -5 6546.31 1032.50
 -10   3  -5 7033.73 2024.23
   3  10   5 6332.29 918.860
  -3  10  -5 3172.31 1555.16
 -10   3  -5 5107.14 1668.76
 -10   3  -6 43929.1 2398.73
 -10   3  -6 42779.2 4822.16
   3 -10  -6 36602.9 4349.31
   3  10   6 37160.5 2111.59
   3  10   6 43165.0 4034.84
 -10   3  -6 43456.7 4559.12
   3  10   7 5495.09 948.663
 -10   3  -7 6490.70 1172.87
   3  10   8 1290.56 584.061
  10   3   8 2344.48 714.245
 -10   3  -8 1342.28 726.919
 -10   3  -8 1218.53 599.529
 -10   3  -9 3153.53 652.319
   3  10   9 4007.56 666.863
 -10   3  -9 3649.81 593.179
 -10   3  -9 4146.70 656.282
  10   3   9 3732.73 678.071
  10   3  10 1114.15 274.107
 -10   3 -10 1182.66 290.358
  -3  10 -10 649.297 341.258
 -10  -4  -9 6081.31 647.844
 -10  -4  -9 6802.29 649.288
 -10  -4  -8 770.596 470.428
 -10  -4  -8 1391.10 517.003
  -4  10   7 2137.32 536.977
 -10  -4  -7 843.988 494.239
 -10  -4  -7 865.095 619.390
  -4  10   7 1283.41 505.820
 -10  -4  -6 10573.9 1144.63
  -4  10   6 9646.75 1088.74
 -10   4   6 7461.17 2021.87
  -4  10   6 16845.1 2633.35
 -10  -4  -6 9916.21 1092.08
  -4 -10  -6 10816.1 2541.86
 -10  -4  -6 9961.61 2269.18
 -10  -4  -6 11517.0 2722.93
  -4 -10  -6 8107.01 1941.35
 -10  -4  -6 10049.8 1054.29
 -10  -4  -5 28286.2 1687.34
  -4  10   5 26314.4 3166.19
  -4  10   5 25565.2 1645.40
 -10  -4  -5 26072.6 3420.75
 -10  -4  -5 23832.4 1571.00
  -4 -10  -5 25918.0 3478.33
  -4 -10  -5 20132.6 2945.31
 -10   4   5 26464.7 3163.15
 -10  -4  -5 26156.5 1573.47
 -10  -4  -5 21053.4 3168.02
 -10  -4  -4 6261.78 1450.94
 -10  -4  -4 4241.99 1446.57
 -10  -4  -4 7017.57 1743.00
  -4  10   4 9087.85 1941.58
  -4 -10  -4 7183.06 1809.36
 -10   4   4 4353.26 1353.16
 -10   4   3 55401.0 3676.18
 -10  -4  -3 53289.9 3893.21
 -10  -4  -3 53967.8 3812.04
  -4  10   3 52567.1 3700.39
  -4 -10  -3 48587.6 3937.69
 -10  -4  -3 50827.9 3750.06
 -10   4   3 63184.4 3660.59
  -4 -10  -2 13226.8 2057.92
  -4  10   2 11011.9 1625.66
 -10   4   2 10525.6 1561.91
 -10  -4  -2 12146.3 1768.94
 -10  -4  -2 15432.8 2044.66
 -10  -4  -2 11060.9 1729.86
 -10   4   2 14163.9 1820.97
 -10  -4  -1 46340.7 2725.40
 -10  -4  -1 46371.2 2886.64
 -10   4   1 49521.8 2730.23
 -10  -4  -1 56378.8 3630.68
  -4 -10  -1 49826.8 3425.43
 -10   4   1 56838.8 3521.77
  -4  10   1 52449.4 3024.17
 -10   4   0 15649.4 1360.78
 -10   4   0 14748.8 1890.33
  -4 -10   0 10976.6 1574.17
 -10   4   0 11756.1 1533.48
 -10  -4   0 13671.7 1519.87
 -10  -4   0 12871.8 1795.81
  -4  10   0 15659.3 1590.52
 -10  -4   0 13357.6 1206.48
 -10  -4   1 48569.7 2292.66
  -4  10  -1 49794.6 2522.37
 -10  -4   1 42220.9 2971.58
 -10   4  -1 45862.4 3279.05
 -10   4  -1 46709.1 2504.84
 -10   4  -1 46687.1 3149.62
 -10   4  -2 12736.8 1879.30
  -4  10  -2 14742.3 2116.38
 -10   4  -2 14377.0 1963.07
 -10  -4   2 11694.3 1602.02
   4 -10  -2 12215.7 1553.46
 -10   4  -2 11565.0 1552.31
  -4  10  -3 55617.9 4212.46
 -10   4  -3 62368.1 4375.36
 -10   4  -3 55126.7 3724.47
   4 -10  -3 57517.1 3387.42
 -10   4  -3 54914.2 3700.94
 -10  -4   3 57480.2 3172.58
   4  10   3 50841.5 3610.91
 -10   4  -4 8017.91 1773.08
 -10   4  -4 7491.72 1608.01
   4  10   4 8717.87 1639.79
  -4  10  -4 10489.2 2218.12
 -10   4  -4 10221.4 1852.17
   4  10   5 27551.5 3101.63
   4  10   5 26692.3 1752.68
 -10   4  -5 23465.0 1764.25
 -10   4  -5 22116.8 3223.45
  -4  10  -5 23256.0 3182.86
 -10   4  -5 22493.8 3231.44
  -4  10  -6 11932.4 2818.55
 -10   4  -6 10023.1 1355.86
 -10   4  -6 12760.7 3113.30
   4  10   6 7320.24 1649.44
   4  10   6 9411.83 1194.40
 -10   4  -6 10319.4 2305.02
   4  10   7 929.059 536.042
 -10   4  -7 85.1834 699.287
 -10   4  -8 1365.11 604.488
 -10   4  -8 1273.64 697.234
   4  10   8 1083.71 567.035
  10   4   8 1152.24 604.788
  10   4   9 8709.23 876.308
 -10   4  -9 6318.52 758.661
   4  10   9 7708.70 832.816
  -4  10  -9 6409.50 941.706
 -10   4  -9 7516.38 816.091
 -10   4  -9 6830.91 841.294
  -4  10 -10 370.947 223.162
  10   4  10 351.330 174.633
 -10   4 -10 454.001 207.610
 -10  -5  -9 4777.21 552.339
 -10  -5  -9 3586.19 485.068
 -10  -5  -8 8487.10 847.693
 -10  -5  -8 7399.68 891.577
  -5  10   7 6198.81 898.177
 -10  -5  -7 7692.84 961.199
 -10  -5  -7 8715.39 1082.51
 -10   5   6 50711.7 4636.74
  -5 -10  -6 48794.7 4963.49
  -5  10   6 49225.7 4466.40
 -10  -5  -6 44816.7 4872.50
 -10  -5  -6 44132.9 4649.36
  -5  10   6 41753.0 2165.26
  -5 -10  -6 47431.3 5121.22
 -10  -5  -6 46705.8 2165.96
 -10  -5  -6 43518.2 2164.53
  -5  10   5 8661.67 1053.50
 -10   5   5 9893.55 2131.97
  -5 -10  -5 6481.82 2080.28
 -10  -5  -5 9546.67 1071.42
  -5 -10  -5 7853.32 859.251
  -5 -10  -5 10332.8 2547.70
 -10  -5  -5 7226.79 1807.56
 -10  -5  -5 9957.05 1022.97
  -5  10   5 7072.75 1831.91
 -10  -5  -5 10680.9 2312.43
 -10   5   4 52605.2 4085.22
 -10  -5  -4 53761.8 4404.90
  -5  10   4 52760.0 4157.56
 -10  -5  -4 54720.9 4009.98
  -5 -10  -4 49852.4 4305.79
 -10  -5  -4 55484.8 4492.90
  -5 -10  -4 60314.0 4682.97
  -5 -10  -4 59294.1 4108.37
 -10  -5  -3 22797.5 2637.05
  -5  10   3 18800.8 2304.70
 -10  -5  -3 21805.7 2531.44
  -5 -10  -3 22328.0 2756.11
 -10   5   3 21444.5 2422.30
 -10   5   3 17125.1 2044.39
 -10  -5  -3 13443.7 1992.91
 -10  -5  -2 18505.7 2158.59
 -10   5   2 19534.4 2060.84
 -10  -5  -2 22381.9 2297.37
  -5  10   2 18544.0 2043.33
 -10  -5  -2 23215.8 2553.79
  -5 -10  -2 16505.6 2323.34
 -10   5   2 25820.1 2465.78
 -10   5   1 74986.1 3438.43
 -10  -5  -1 73687.6 3516.14
 -10  -5  -1 76617.4 4337.17
 -10  -5  -1 63952.4 3494.65
  -5 -10  -1 68198.7 4109.68
 -10   5   1 74087.3 4109.11
  -5  10   1 68929.6 3535.87
 -10   5   0 16781.5 1388.58
 -10  -5   0 18532.2 2125.06
 -10  -5   0 16142.3 1303.26
  -5 -10   0 15916.8 1959.00
 -10  -5   0 15348.3 1604.86
 -10   5   0 16419.8 1854.40
 -10   5   0 19083.2 2161.03
  -5  10   0 18126.6 1691.17
 -10  -5   1 73964.6 3997.11
  -5  10  -1 87645.3 3198.44
 -10   5  -1 78183.3 4229.30
 -10  -5   1 71501.2 3021.92
 -10   5  -1 76120.6 4282.80
 -10  -5   2 22968.8 2225.63
 -10   5  -2 22283.9 2414.63
  -5  10  -2 25863.5 2876.82
 -10   5  -2 24846.0 2571.43
 -10  -5   3 17444.8 1788.98
  -5  10  -3 20084.2 2688.80
 -10   5  -3 23417.9 2483.58
 -10   5  -3 19300.4 2286.54
 -10   5  -3 17313.9 2323.32
   5  10   3 18806.3 2228.28
  10   5   3 21827.8 1888.93
 -10   5  -4 54696.5 3819.36
 -10   5  -4 61263.2 4759.48
  -5  10  -4 58708.2 4683.05
 -10   5  -4 59107.1 4399.86
   5  10   4 54302.6 3916.63
   5  10   5 8052.76 1718.06
 -10   5  -5 8007.34 1967.91
 -10   5  -5 10186.8 1211.67
  -5  10  -5 8839.68 2303.07
   5  10   5 10108.1 1173.24
 -10   5  -5 13281.5 2700.26
 -10   5  -6 47209.7 2484.27
  -5  10  -6 47459.9 4944.70
 -10   5  -6 58250.2 5389.87
 -10   5  -6 47118.7 4856.93
   5  10   6 42980.1 2288.82
   5  10   7 6077.96 986.776
 -10   5  -7 7103.99 1167.49
 -10   5  -8 9931.45 1215.94
   5  10   8 8668.05 1055.80
  10   5   8 9146.69 1120.20
 -10   5  -9 3834.90 666.668
 -10   5  -9 3043.31 562.559
   5  10   9 4107.94 660.172
 -10   5  -9 3018.13 550.100
  -5  10  -9 3395.44 739.239
  10   5   9 3865.17 616.640
 -10  -6  -9 248.285 261.914
 -10  -6  -8 16850.3 1157.32
 -10  -6  -8 20851.1 1309.09
 -10  -6  -7 4254.51 786.132
 -10  -6  -7 4857.99 814.371
  -6  10   7 4811.19 748.863
 -10  -6  -6 18419.7 3381.60
  -6 -10  -6 21952.6 3630.26
  -6 -10  -6 16908.6 1256.53
 -10  -6  -6 16650.8 1442.09
 -10  -6  -6 18054.2 1374.86
  -6  10   6 14424.2 1298.76
 -10  -6  -5 18959.1 1422.74
 -10  -6  -5 20913.5 3048.97
  -6 -10  -5 15542.1 1289.92
  -6  10   5 16839.1 2708.83
  -6 -10  -5 14929.6 2955.31
  -6 -10  -5 15925.2 3051.03
 -10  -6  -5 15716.0 2784.33
 -10  -6  -5 18753.9 1359.27
 -10   6   5 18846.6 2921.51
 -10   6   5 18467.1 1396.74
 -10  -6  -4 50606.3 3968.60
  -6 -10  -4 59504.4 4205.86
 -10  -6  -4 54989.0 4592.72
  -6 -10  -4 57982.3 4651.54
 -10  -6  -4 54152.1 4520.64
  -6  10   4 48674.9 4036.25
 -10   6   4 50426.6 4003.81
  -6 -10  -4 51752.3 4455.36
 -10  -6  -3 14192.7 2200.55
 -10  -6  -3 9920.48 1885.52
 -10   6   3 9982.09 1828.50
 -10  -6  -3 12761.7 1947.53
  -6  10   3 12221.0 1843.31
  -6 -10  -3 13513.1 2358.94
 -10  -6  -2 56808.5 3658.19
  -6  10   2 48320.8 3309.30
 -10   6   2 63402.9 3936.63
  -6 -10  -2 59116.0 4177.24
 -10  -6  -2 51156.9 3623.17
 -10  -6  -2 56302.8 3908.99
 -10   6   2 56084.9 3429.62
 -10   6   1 54707.0 2983.10
 -10  -6  -1 50281.4 3704.28
  -6  10   1 59334.9 3298.73
 -10  -6  -1 51115.3 3285.69
  -6 -10  -1 56889.5 3825.65
 -10   6   1 59365.4 3852.69
 -10  -6  -1 57119.1 3175.21
 -10  -6   0 66459.6 3432.92
  -6  10   0 68535.4 3202.77
 -10   6   0 73394.7 4238.06
 -10   6   0 68187.5 3869.04
  -6 -10   0 69151.7 3994.37
 -10  -6   0 70051.3 4080.74
 -10  -6   1 63137.6 3834.69
 -10   6  -1 57463.3 3804.22
 -10   6  -1 61029.3 3890.59
 -10  -6   2 53515.8 3425.30
  -6  10  -2 53241.9 4125.95
 -10   6  -2 55093.9 3931.48
 -10   6  -2 53863.1 3744.86
 -10   6  -3 13146.4 1949.36
  -6  10  -3 12359.4 2207.42
 -10   6  -3 13555.6 2130.92
  -6 -10   3 14664.7 1759.48
   6  10   3 12708.8 1834.75
 -10   6  -4 49566.0 3649.61
  -6  10  -4 57148.2 4866.89
 -10   6  -4 53013.0 4567.52
 -10   6  -4 54637.5 4319.11
   6  10   4 52436.2 3946.96
 -10   6  -5 20694.4 3076.50
  -6  10  -5 21237.0 3337.91
   6  10   5 15747.6 2240.96
 -10   6  -5 19887.8 1576.77
 -10   6  -5 16741.3 2720.53
   6  10   5 18433.9 1468.01
   6  10   6 16370.8 1493.33
 -10   6  -6 14363.5 1491.82
 -10   6  -6 13396.2 3197.81
  -6  10  -6 18009.2 3535.02
   6  10   7 5229.29 976.743
 -10   6  -7 4876.77 1050.45
  10   6   7 3482.38 840.590
   6  10   8 18012.0 1410.53
  10   6   8 17827.0 1445.06
 -10   6  -8 17000.4 1457.13
   6  10   9 429.788 424.586
 -10   6  -9 816.403 478.215
 -10   6  -9 1128.10 475.519
 -10   6  -9 691.180 473.431
  10   6   9 707.476 420.578
 -10  -6   9 586.551 1400.94
  -6  10  -9 947.685 590.632
 -10  -7  -8 7887.27 839.669
 -10  -7  -8 7875.19 817.946
 -10  -7  -7 6594.98 881.445
 -10  -7  -7 6371.36 937.110
  -7 -10  -7 5494.46 791.263
  -7  10   7 5201.47 819.898
 -10  -7  -6 45653.8 2200.45
  -7 -10  -6 42791.8 2016.42
  -7  10   6 44785.2 2192.60
 -10  -7  -6 41645.7 2021.80
 -10  -7  -5 25131.2 3206.48
 -10   7   5 21657.5 3072.86
 -10  -7  -5 23223.5 1556.88
  -7 -10  -5 18810.1 3084.70
 -10  -7  -5 20266.3 3086.33
  -7  10   5 22207.4 3132.39
 -10  -7  -5 19703.6 1372.39
  -7 -10  -5 24457.9 3634.95
  -7 -10  -5 20221.7 1449.95
 -10   7   5 22049.8 1535.46
  -7 -10  -4 50894.3 4378.06
 -10   7   4 46858.2 4012.88
 -10  -7  -4 46201.8 4192.38
  -7  10   4 48477.0 4075.94
 -10  -7  -4 49251.9 4035.41
  -7 -10  -4 50203.7 4611.45
  -7 -10  -4 54723.0 4271.83
 -10  -7  -4 49423.3 4467.66
  -7 -10  -3-1028.97 1109.66
  -7  10   3 587.224 666.377
  -7 -10  -3 858.031 1073.51
 -10  -7  -3 472.514 1092.73
  -7 -10  -3 381.292 1095.06
 -10  -7  -3 952.011 883.214
 -10   7   3-958.871 913.376
 -10  -7  -3 764.674 742.398
 -10  -7  -2 26812.9 2551.37
  -7 -10  -2 27629.8 2981.52
 -10  -7  -2 22790.1 2754.58
 -10   7   2 22743.6 2463.19
 -10   7   2 25734.4 2458.03
  -7  10   2 25668.0 2440.91
 -10  -7  -2 25473.2 2679.59
 -10  -7  -1 36105.3 3212.82
 -10   7   1 37713.5 2559.58
  -7  10   1 35876.4 2606.60
  -7 -10  -1 35505.8 3203.28
 -10  -7  -1 35210.3 2816.26
 -10   7   1 36218.5 3146.22
 -10  -7  -1 41073.1 2756.78
  -7  10   0 11542.9 1239.49
 -10  -7   0 10394.1 1802.42
 -10  -7   0 13263.4 1703.98
  -7 -10   0 8564.26 1531.77
 -10   7   0 9069.68 1598.98
 -10  -7   1 38801.9 3093.50
 -10   7  -1 42889.2 3425.93
 -10   7  -1 38989.1 3248.28
 -10   7  -2 29527.5 3172.91
 -10  -7   2 28624.8 2543.25
  -7  10  -2 27782.5 3044.33
  -7 -10   2 29107.2 2577.89
 -10   7  -2 26886.5 2839.68
   7  10   3 1135.28 765.048
 -10   7  -3 1259.31 922.742
 -10   7  -3-80.8360 522.647
  -7  10  -3-20.7326 1127.34
   7  10   4 45100.9 3643.53
 -10   7  -4 46414.5 4022.54
 -10   7  -4 51000.8 4509.18
  -7  10  -4 50356.0 4566.38
   7  10   5 17392.9 1460.46
 -10   7  -5 18019.4 3271.14
   7  10   5 17032.2 2267.27
 -10   7  -5 21020.5 1651.58
  -7  10  -5 17952.8 2831.99
 -10   7  -5 21644.4 3018.22
 -10   7  -6 44037.1 2453.68
   7  10   6 43270.4 2282.18
  10   7   6 45834.4 2339.34
 -10   7  -7 4988.54 1042.26
  10   7   7 6049.39 993.635
   7  10   7 5768.86 986.587
   7  10   8 9652.68 1110.28
 -10   7  -8 7824.83 1060.60
  -7  10  -8 10225.2 1200.09
  10   7   8 9911.41 1079.27
 -10   7  -9 3052.96 586.696
 -10   7  -9 3093.61 515.444
   7  10   9 3633.45 591.987
  10   7   9 3696.30 628.302
  -7  10  -9 3689.25 695.759
 -10   7  -9 3494.26 646.432
 -10  -8  -8 7012.20 759.990
 -10  -8  -8 6483.06 723.004
 -10  -8  -7 5483.18 766.322
  -8 -10  -7 6199.86 804.798
 -10  -8  -7 5356.00 867.226
  -8 -10  -6 20892.3 1498.46
 -10  -8  -6 19458.7 1491.12
 -10   8   6 21672.0 1533.11
  -8  10   6 19240.7 1500.65
  -8 -10  -6 20681.4 1334.81
 -10  -8  -6 22114.2 1463.35
 -10   8   5 39050.2 4038.63
 -10  -8  -5 43157.3 4421.94
  -8 -10  -5 36371.9 1897.08
  -8  10   5 35374.9 1995.24
  -8  10   5 36464.8 3972.03
  -8 -10  -5 41790.6 4404.88
  -8 -10  -5 34765.1 4236.82
 -10  -8  -5 42274.2 4491.25
 -10   8   5 37308.7 1997.76
 -10  -8  -5 39321.4 1876.27
  -8 -10  -5 37720.1 1783.97
 -10  -8  -5 40306.6 2065.71
  -8 -10  -4 3493.80 1394.13
  -8 -10  -4 2410.76 1435.58
  -8  10   4 4643.54 1433.70
 -10  -8  -4 9867.06 2125.85
 -10  -8  -4 5864.37 858.671
 -10   8   4 6052.51 1640.59
 -10  -8  -4 5892.41 1844.17
 -10  -8  -4 4276.89 1655.50
  -8 -10  -4 8098.61 981.784
 -10  -8  -4 6223.80 793.028
  -8 -10  -4 5107.74 1461.19
 -10   8   4 5380.98 866.875
 -10  -8  -3 21803.6 2696.59
 -10   8   3 14163.4 2077.17
  -8  10   3 17241.2 2202.99
 -10  -8  -3 17546.3 2444.45
 -10  -8  -3 20184.8 2501.25
  -8 -10  -3 10435.1 2053.39
  -8 -10  -3 20831.0 2599.03
  -8 -10  -3 22564.1 2847.23
 -10  -8  -2 2883.44 1092.10
 -10  -8  -2 3640.62 1440.94
 -10   8   2 3263.23 1255.60
 -10  -8  -2 3845.60 1075.32
  -8 -10  -2 4249.26 1401.35
  -8 -10  -2 3530.49 1417.11
  -8  10   2 2430.93 982.351
 -10  -8  -1 41644.0 3542.41
 -10   8   1 43239.4 2780.74
 -10   8   1 46291.7 3643.61
  -8 -10  -1 45146.8 3641.43
 -10  -8  -1 44928.8 3387.72
 -10  -8  -1 45816.4 2956.07
  -8  10   1 38897.3 2758.86
  -8 -10  -1 39906.4 3402.71
 -10   8   0 23449.7 2620.02
  -8 -10   0 23042.3 2461.23
 -10  -8   0 20092.2 2175.19
 -10  -8   0 23585.2 2577.51
 -10   8  -1 37047.2 3431.27
  -8 -10   1 39390.4 3254.38
 -10   8  -1 40497.5 3469.95
 -10  -8   1 41949.7 3372.29
  -8 -10   2 3974.20 1156.09
 -10   8  -2 2836.04 996.604
 -10  -8   2 3825.38 1157.91
  -8  10  -2 1655.48 1142.82
 -10   8  -2 6087.81 1422.26
   8  10   3 20747.8 2448.81
 -10   8  -3 19055.6 2773.66
 -10   8  -3 20800.9 2559.91
  -8  10  -3 18566.1 2757.86
   8  10   4 5370.59 838.391
 -10   8  -4 4315.09 875.655
   8  10   4 6117.32 1300.49
 -10   8  -4 3461.66 1564.24
  -8  10  -4 5677.27 1643.76
 -10   8  -5 43179.6 4698.41
  10   8   5 43522.8 2192.15
 -10   8  -5 41100.4 4383.88
 -10   8  -5 39077.8 2234.46
   8  10   5 42248.9 2213.63
  10   8   6 18287.0 1526.48
   8  10   6 22513.9 1711.70
 -10   8  -6 18210.5 1685.01
  10   8   7 6987.98 1053.12
 -10   8  -7 5671.09 998.895
   8  10   7 5484.19 973.866
 -10   8  -8 6243.60 989.454
  10   8   8 6420.97 866.877
  -8  10  -8 6422.19 1020.77
   8  10   8 6511.55 927.927
 -10   8  -9 6025.72 744.722
 -10   8  -9 5166.92 640.124
   8  10   9 7502.13 756.850
  10   8   9 7195.01 763.837
 -10   8  -9 6561.66 667.880
  -8  10  -9 6002.83 638.330
  -8  10  -9 5686.94 757.288
 -10  -9  -8 23287.1 1208.44
  -9 -10  -7 30766.1 1625.03
 -10  -9  -7 29642.5 1533.85
 -10  -9  -7 29789.4 1668.09
 -10   9   6 10807.5 1148.10
 -10  -9  -6 10999.3 1146.20
  -9 -10  -6 10700.5 1117.09
 -10  -9  -6 10288.8 1016.70
  -9  10   6 11096.4 1176.42
  -9 -10  -6 10337.5 973.212
 -10  -9  -5 26215.2 1577.61
 -10   9   5 30626.7 3600.80
 -10  -9  -5 32982.0 4010.27
 -10  -9  -5 25207.9 1673.16
 -10   9   5 27766.4 1771.42
  -9 -10  -5 28271.3 3530.82
 -10  -9  -5 31615.3 3928.57
  -9  10   5 28106.9 1841.66
  -9 -10  -5 27128.5 1528.95
  -9 -10  -5 24823.7 3737.97
  -9  10   5 25990.1 3572.78
  -9 -10  -5 26963.0 1699.58
  -9 -10  -4 88439.6 5956.93
  -9 -10  -4 78629.3 2505.88
 -10  -9  -4 84304.4 5743.11
 -10   9   4 78745.8 5355.39
  -9  10   4 74876.5 5210.41
  -9 -10  -4 86932.7 5656.11
 -10  -9  -4 77778.4 5680.55
 -10   9   4 80109.9 2665.49
 -10  -9  -4 91257.2 5728.03
 -10  -9  -4 82802.8 2810.11
  -9 -10  -4 83115.5 6068.97
  -9 -10  -4 80013.0 2746.32
  -9  10   4 81651.3 2996.92
 -10  -9  -4 78341.9 2546.93
 -10   9   4 79378.5 2931.49
 -10  -9  -3 52098.2 4184.64
  -9 -10  -3 42196.8 3809.36
  -9  10   3 44020.7 3703.50
 -10  -9  -3 46068.7 4067.56
  -9 -10  -3 40810.8 3992.48
 -10  -9  -3 46730.0 4176.11
  -9 -10  -3 45034.8 3917.32
 -10   9   3 44474.4 3637.25
  -9 -10  -2 13954.0 2135.32
  -9 -10  -2 11230.6 2180.00
 -10  -9  -2 11127.1 1987.04
 -10   9   2 10259.7 1740.65
  -9  10   2 11796.0 1744.87
  -9 -10  -2 12198.8 1863.41
 -10  -9  -2 10619.5 1718.65
 -10  -9  -2 12453.2 2275.79
 -10  -9  -1 30209.5 3205.03
 -10   9   1 27266.4 2278.77
  -9 -10  -1 27601.1 2850.14
 -10  -9  -1 30683.6 2856.83
 -10  -9  -1 29113.7 2546.06
  -9  10   1 29202.1 2400.81
  -9 -10  -1 36185.9 2838.66
  -9 -10  -1 30203.9 3185.55
  -9 -10   0 7061.59 1536.32
 -10  -9   0 6785.45 1364.75
 -10   9   0 5896.31 1549.48
  -9 -10   0 9370.94 1736.53
 -10  -9   0 8961.35 1650.81
 -10  -9   1 29815.6 2912.65
 -10   9  -1 23649.9 2721.69
  -9 -10   1 25118.6 2677.30
 -10   9  -1 27801.2 3045.22
  -9 -10   2 12032.5 1854.93
 -10   9  -2 14356.1 2221.82
 -10   9  -2 12564.1 2058.42
 -10  -9   2 11689.1 1863.31
  -9  10  -2 11147.6 2030.84
   9  10   3 45652.3 3586.24
 -10   9  -3 46176.8 4307.65
  -9  10  -3 48882.8 4558.28
 -10   9  -4 88692.1 3129.62
   9  10   4 71533.6 4664.21
  -9  10  -4 80052.2 6009.21
 -10   9  -4 90973.6 6442.93
   9  10   4 82862.9 2861.14
  10   9   4 75825.3 2718.88
 -10   9  -5 34664.1 2143.15
  -9  10  -5 36830.5 4543.97
 -10   9  -5 36559.5 4496.89
  10   9   5 31232.8 1907.47
   9  10   5 30919.6 1949.23
 -10   9  -5 29956.9 3774.57
  10   9   6 10648.6 1216.93
 -10   9  -6 11798.7 1363.25
   9  10   6 10905.8 1273.92
 -10   9  -7 29963.9 1993.86
  -9  10  -7 32504.8 2055.43
   9  10   7 31128.6 1910.27
  10   9   7 28484.1 1845.59
  -9  10  -8 20708.8 1490.76
   9  10   8 22827.1 1484.98
 -10   9  -8 22470.5 1532.64
  10   9   8 20915.5 1419.72
 -10   9  -9 1739.71 483.356
  -9  10  -9 1418.09 374.965
  10   9   9 1285.16 433.150
 -10   9  -9 860.889 385.598
  -9  10  -9 990.487 374.557
  -9  10  -9 956.943 462.438
   9  10   9 1851.75 466.589
 -10   9  -9 1776.47 412.172
 -10 -10  -8 3106.45 502.791
 -10 -10  -7-28.3785 465.425
 -10 -10  -7 296.684 309.488
 -10 -10  -6 65673.3 2570.44
 -10  10   6 68019.5 2689.59
 -10 -10  -6 70912.0 2422.06
 -10 -10  -5 1348.51 1261.81
 -10 -10  -5-154.241 427.104
 -10  10   5-733.359 598.075
 -10 -10  -5-669.452 974.021
 -10  10   5-48.6036 1085.86
 -10 -10  -5 177.891 548.244
 -10 -10  -4 128323. 3238.31
 -10 -10  -4 132619. 7382.80
 -10  10   4 125057. 3399.84
 -10 -10  -4 121036. 6728.34
 -10 -10  -4 125549. 3510.47
 -10 -10  -4 124165. 7349.85
 -10  10   4 136806. 7150.08
 -10  10   4 123157. 3709.25
 -10 -10  -3-1580.82 1077.82
 -10 -10  -3-251.561 498.665
 -10 -10  -3 657.521 709.570
 -10 -10  -3-11.1610 1070.00
 -10  10   3-366.183 1493.46
 -10  10   3 441.114 492.293
 -10 -10  -2 26318.8 3072.68
 -10  10   2 24902.0 2520.06
 -10 -10  -2 23288.9 2907.40
 -10 -10  -2 28687.0 2755.10
 -10 -10  -1-2001.18 1214.69
 -10 -10  -1-670.098 579.678
 -10 -10  -1-891.236 716.301
 -10 -10   0 121306. 6161.60
 -10 -10   0 118695. 5613.16
 -10 -10   1 996.962 951.495
 -10 -10   2 35696.1 3213.65
 -10  10  -2 30120.5 3484.88
  10  10   3 76.3958 650.183
 -10  10  -3-465.052 699.866
 -10 -10   3-135.827 378.190
  10  10   4 128573. 3563.71
 -10  10  -4 130123. 3815.75
  10  10   5 610.318 518.944
 -10  10  -5-219.760 779.429
 -10  10  -5-267.670 1432.06
 -10  10  -5-147.197 896.887
 -10  10  -6 72172.8 3040.75
  10  10   6 71976.7 2903.51
  10  10   7-655.009 588.372
 -10  10  -7-235.529 654.008
 -10  10  -8 1905.87 695.358
  10  10   8 2196.48 583.074
  10  10   9 217.237 295.419
 -10  10  -9 66.8688 264.602
 -10  10  -9-460.308 276.714
 -10  10  -9 98.0788 350.553
 -11   0   0 371.420 386.029
 -11   0   0 711.649 841.839
 -11   0   1 5293.25 1164.08
   0 -11  -1 7558.24 1428.31
 -11   0  -1 7574.93 1536.80
 -11   0  -1 6974.06 1048.49
 -11   0  -1 8207.43 1251.62
 -11   0   2 219316. 6658.31
 -11   0  -2 235429. 7549.25
 -11   0  -2 227589. 7195.40
   0  11   2 223281. 7178.95
   0 -11  -2 225277. 7263.89
 -11   0  -2 229245. 6630.93
 -11   0  -3 1531.39 1050.12
 -11   0  -3 24.9089 853.116
 -11   0   3 685.823 762.484
 -11   0   3 186.422 811.888
   0  11   3 313.587 775.860
 -11   0  -3 1731.89 903.165
   0 -11  -3 684.384 902.264
 -11   0  -4-1276.36 853.714
 -11   0   4-458.196 1035.76
 -11   0  -4 173.199 480.876
   0  11   4-347.444 916.977
   0 -11  -4 348.360 911.532
 -11   0  -4 743.196 1105.02
 -11   0  -5 20602.3 1437.18
 -11   0   5 17095.9 2573.51
   0  11   5 12344.5 2309.43
   0  11   5 19345.8 1519.80
 -11   0  -5 18501.2 1510.95
   0 -11  -5 17538.3 2565.51
 -11   0  -5 15072.5 2511.80
 -11   0  -5 16098.9 2908.31
 -11   0   6 26535.6 3361.16
 -11   0  -6 21236.2 3148.32
   0  11   6 25800.0 3299.19
 -11   0  -6 33012.7 4338.55
   0  11   6 22478.6 1674.71
 -11   0  -6 26467.8 1845.52
   0 -11  -6 20187.1 3554.82
 -11   0  -6 27092.5 1738.89
 -11   0  -7-91.5707 617.805
 -11   0  -7 315.177 668.544
 -11   0  -7 942.234 593.811
   0  11   7 367.321 514.136
 -11   0  -8 185.284 449.541
 -11   0  -8 122.748 604.425
 -11   0   8-244.536 1922.50
   0  11   8-912.614 485.979
 -11   0  -8-38.7567 527.371
 -11   0  -9 3160.03 550.640
 -11   0  -9 3196.27 530.138
  11   0   9 3466.53 581.427
 -11   0  -9 4502.01 629.599
 -11  -1  -9 209.321 357.809
  11  -1   9 378.681 385.280
 -11  -1  -9 640.394 377.989
 -11  -1  -8 3294.56 699.991
 -11  -1  -8 3836.45 770.530
  -1  11   8 2644.61 614.881
 -11  -1  -8 3551.89 740.098
 -11  -1  -7 6102.65 1104.42
 -11  -1  -7 5198.92 918.783
  -1  11   7 4213.62 800.461
 -11  -1  -7 3467.08 792.991
  -1  11   6 48017.3 4555.67
 -11  -1  -6 59745.9 5527.85
 -11  -1  -6 47441.2 2287.86
 -11  -1  -6 49022.2 2404.00
 -11   1   6 46118.0 4308.29
 -11  -1  -6 44924.6 4769.88
  -1  11   6 47836.2 2379.43
  -1 -11  -6 53413.5 5255.56
 -11  -1  -6 51141.3 2318.12
 -11  -1  -5 6317.94 1009.25
  -1 -11  -5 8703.81 2178.56
 -11  -1  -5 8506.88 1917.82
 -11   1   5 8149.87 1876.92
  -1  11   5 5487.88 868.160
 -11  -1  -5 7772.75 2073.18
  -1  11   5 5303.75 1682.42
 -11  -1  -5 7367.87 914.749
 -11   1   4 2231.57 1003.12
  -1  11   4 377.130 926.919
 -11  -1  -4 3568.99 1462.23
 -11  -1  -4 468.442 1030.60
  -1 -11  -4 840.348 1219.67
 -11  -1  -4 4478.64 1259.87
 -11   1   3 3399.24 827.727
 -11   1   3 3502.81 1060.28
  -1  11   3 3346.00 1221.77
  -1 -11  -3 2726.95 1017.74
 -11  -1  -3 4546.68 1318.86
 -11  -1  -3 4892.43 1338.04
 -11  -1  -3 3479.87 1324.12
 -11  -1  -2 61031.1 3528.77
  -1  11   2 55344.2 3602.83
 -11  -1  -2 59110.8 3824.21
 -11  -1  -2 53890.2 3507.35
  -1 -11  -2 59557.9 3840.67
 -11   1   2 60220.8 3613.35
 -11   1   2 60804.0 3510.86
 -11   1   1 17012.9 1731.27
 -11  -1  -1 16602.1 1736.70
  -1  11   1 12718.0 1712.88
 -11  -1  -1 18670.8 2231.32
 -11  -1  -1 15355.1 1593.54
  -1 -11  -1 13829.1 1842.55
 -11   1   1 17305.1 2045.78
 -11  -1   0 63604.2 2732.44
 -11   1   0 65620.0 3044.01
 -11   1   0 67917.0 3871.06
 -11  -1   0 75048.4 4068.94
 -11  -1   0 68360.9 2616.25
 -11   1  -1 14782.1 1726.14
 -11  -1   1 15873.8 1934.73
   1 -11  -1 13232.8 1731.06
 -11   1  -1 13800.4 1929.45
 -11   1  -1 15357.9 1478.59
 -11   1  -2 59495.9 3725.98
   1  11   2 64315.6 3950.10
 -11  -1   2 60225.2 3561.42
   1 -11  -2 54414.4 3581.68
 -11   1  -2 60166.4 3878.79
 -11   1  -2 57001.4 3319.57
 -11   1  -3 2335.04 1059.94
 -11  -1   3 2477.08 1168.16
 -11   1  -3 3126.17 1189.14
   1  11   3 3160.34 1288.37
 -11   1  -3 3658.95 1282.65
 -11  -1   3 2930.29 1005.10
   1 -11  -3 3405.20 925.459
 -11  -1   4 1626.91 1103.04
   1  11   4 1019.40 1214.84
   1 -11  -4 1807.69 965.834
 -11   1  -4 634.515 841.400
 -11   1  -4 3742.06 1222.61
 -11   1  -4-196.773 812.077
  -1  11  -4 3931.07 1547.22
 -11   1  -5 5683.72 1681.45
 -11   1  -5 5341.18 1525.27
 -11  -1   5 7536.18 1574.41
   1  11   5 5444.50 1437.39
 -11   1  -5 7231.10 1106.20
   1  11   5 6334.99 903.036
   1  11   6 50420.6 4502.78
 -11   1  -6 60452.3 5527.85
   1 -11  -6 54786.1 5471.49
 -11   1  -6 54702.2 2401.20
   1  11   6 52974.8 2532.01
 -11   1  -6 50198.0 4890.71
 -11   1  -6 50314.7 2518.28
 -11   1  -7 4798.95 1048.16
   1  11   7 5316.97 968.148
 -11   1  -7 4403.76 863.455
 -11   1  -8 4010.34 770.660
 -11   1  -8 4439.75 829.205
 -11   1  -8 4120.39 821.857
   1  11   8 2371.76 662.037
 -11   1  -9 94.3041 377.368
 -11   1  -9 619.541 430.584
  11   1   9 124.274 344.985
 -11   1  -9 461.919 404.261
 -11  -2  -9 5570.35 619.949
 -11  -2  -9 5703.19 653.516
 -11  -2  -8 379.816 489.975
 -11  -2  -8 497.849 532.076
 -11  -2  -8 1769.96 585.083
 -11   2   7 9.23651 2416.00
  -2  11   7-134.366 508.294
 -11  -2  -7-1046.52 652.010
 -11  -2  -7 233.047 463.223
 -11  -2  -7 82.3576 659.056
  -2  11   6 31182.8 3599.55
 -11   2   6 27895.8 3413.75
 -11  -2  -6 26682.3 1772.27
 -11  -2  -6 29263.9 3971.82
  -2 -11  -6 34590.0 4036.12
 -11  -2  -6 27326.2 1728.50
 -11  -2  -6 28548.3 1816.13
  -2  11   6 30012.0 1926.81
 -11  -2  -6 29729.8 3891.27
  -2 -11  -6 19733.1 3291.71
  -2 -11  -5 1273.90 1446.79
 -11   2   5 1342.06 1106.76
  -2  11   5 2015.84 1161.32
 -11  -2  -5 1753.71 694.178
 -11  -2  -5 1728.83 1244.54
  -2 -11  -5 2683.94 1524.52
 -11  -2  -5 2310.48 744.561
  -2  11   5 2074.94 672.453
 -11  -2  -5 636.762 1379.90
 -11  -2  -5 2584.93 653.684
 -11   2   4 16568.2 2293.03
 -11  -2  -4 20237.9 2401.80
 -11  -2  -4 15935.7 2451.52
  -2 -11  -4 16737.2 2730.34
 -11  -2  -4 15736.7 2317.16
  -2  11   4 17629.6 2492.95
 -11  -2  -3 42910.0 3394.36
 -11   2   3 35488.3 3047.35
 -11  -2  -3 45407.1 3632.96
  -2  11   3 37742.5 3294.29
 -11  -2  -3 42334.5 3422.36
  -2 -11  -3 38080.1 3418.10
 -11   2   3 45669.5 3136.18
  -2  11   2 2140.32 958.540
 -11   2   2 3297.03 995.837
 -11   2   2 2639.71 1043.26
 -11  -2  -2 726.103 741.705
 -11  -2  -2 1392.83 797.731
 -11  -2  -2 3449.12 999.625
  -2 -11  -2 1425.42 933.320
 -11   2   1 37590.2 2464.24
 -11  -2  -1 37893.2 2504.62
  -2 -11  -1 34223.1 2956.03
  -2  11   1 34922.9 2713.49
 -11  -2  -1 38384.4 3113.59
 -11   2   1 38865.7 3026.72
 -11  -2  -1 36341.0 2499.83
 -11   2   0 28177.0 2138.78
 -11  -2   0 30088.2 1805.51
 -11  -2   0 28193.5 2563.70
 -11  -2   0 33523.7 1968.51
 -11   2   0 31461.5 2688.16
  -2 -11   0 32735.1 2729.24
 -11  -2   1 33869.7 2792.64
 -11   2  -1 38108.7 3076.84
 -11   2  -1 37662.9 2714.27
 -11   2  -1 35202.1 2203.92
   2 -11  -2 2642.62 985.458
 -11   2  -2 2599.44 950.559
   2  11   2 4912.28 1315.30
 -11   2  -2 5511.47 1291.19
 -11   2  -2 3505.75 917.153
 -11  -2   2 3592.82 1083.40
 -11   2  -3 44098.4 3435.09
   2  11   3 43595.5 3526.72
 -11   2  -3 42045.9 3581.80
 -11   2  -3 46277.8 3447.00
   2 -11  -3 46339.8 3407.55
 -11  -2   3 46522.9 3063.39
  -2  11  -3 47745.1 3810.47
 -11   2  -4 17343.8 2540.18
   2  11   4 19885.0 2507.53
   2 -11  -4 19384.0 2541.52
 -11   2  -4 16107.2 2505.76
  -2  11  -4 22140.7 2865.76
 -11   2  -4 20223.5 2450.51
   2  11   5 2207.42 972.400
   2  11   5 1355.81 639.333
 -11   2  -5 983.271 664.733
 -11   2  -5-12.6577 982.339
  -2  11  -5 1254.59 1562.57
 -11   2  -5 1326.69 1079.37
 -11   2  -6 32363.9 4383.82
 -11   2  -6 27044.7 1941.38
   2 -11  -6 31436.0 4138.14
 -11   2  -6 37577.8 4258.86
   2  11   6 33015.9 3746.40
   2  11   6 26424.9 1805.25
 -11   2  -7 511.964 589.731
   2  11   7 283.491 527.757
 -11   2  -7-301.330 758.229
 -11   2  -8 608.734 515.053
 -11   2  -8 576.598 548.162
 -11  -2   8 1724.03 2275.58
   2  11   8-707.183 518.189
 -11   2  -8 36.5443 596.864
  11   2   9 5007.17 679.912
 -11   2  -9 6000.64 706.510
 -11   2  -9 6337.15 719.663
 -11   2  -9 5504.90 691.840
 -11  -3  -9 4668.55 615.411
 -11  -3  -9 5177.11 605.460
 -11  -3  -8 1896.27 559.752
 -11  -3  -8 1337.44 571.143
 -11  -3  -7 7799.40 1023.87
 -11  -3  -7 10683.1 1188.69
  -3  11   7 8895.55 1093.03
 -11  -3  -7 8522.44 988.118
 -11  -3  -6 36950.6 1967.10
 -11  -3  -6 46019.8 4795.47
  -3  11   6 36311.5 3950.41
 -11   3   6 36917.4 4079.25
 -11  -3  -6 36389.5 4362.49
 -11  -3  -6 38171.1 2058.55
  -3  11   6 40683.9 2179.36
  -3 -11  -6 38686.0 4481.98
  -3 -11  -6 27557.5 3946.84
 -11  -3  -6 37728.4 2046.44
 -11  -3  -5 13610.3 1306.13
  -3 -11  -5 15065.1 2461.67
  -3  11   5 13684.5 1260.77
  -3 -11  -5 17355.0 2733.16
 -11   3   5 16534.6 2728.99
  -3  11   5 17091.7 2780.97
 -11  -3  -5 16047.3 1379.03
 -11  -3  -5 10345.7 2325.76
 -11  -3  -5 14173.7 2536.13
 -11  -3  -5 14942.5 1247.80
 -11  -3  -4 6396.50 1707.64
 -11   3   4 6125.76 1422.19
  -3 -11  -4 8874.05 1945.79
 -11  -3  -4 2882.14 1244.06
 -11  -3  -4 4000.41 1486.24
  -3  11   4 4138.45 1505.42
 -11  -3  -3 33454.7 3100.83
 -11  -3  -3 31954.4 2987.82
  -3  11   3 34894.0 3156.61
 -11  -3  -3 26901.4 2904.66
  -3 -11  -3 28683.0 3034.61
 -11   3   3 38552.6 2965.50
 -11   3   3 31781.5 2812.56
 -11  -3  -2 48070.3 3275.72
 -11  -3  -2 44578.0 3433.19
  -3 -11  -2 45362.5 3593.62
 -11   3   2 45007.4 3027.55
  -3  11   2 47320.1 3357.57
 -11  -3  -2 52689.4 3419.05
 -11   3   2 52741.7 3514.05
 -11  -3  -1 57461.2 3106.57
  -3  11   1 52388.8 3266.57
 -11   3   1 58177.2 3733.58
  -3 -11  -1 52029.4 3638.71
 -11  -3  -1 54224.1 3084.46
 -11   3   1 51688.3 2915.17
 -11  -3  -1 53696.0 3641.24
  -3  11   0 25208.9 2129.54
 -11  -3   0 25847.6 2548.99
  -3 -11   0 20852.2 2269.69
 -11  -3   0 26184.5 1904.18
 -11   3   0 23788.5 2074.33
 -11   3   0 20306.4 2327.48
 -11  -3   1 54723.5 3531.52
 -11   3  -1 54501.1 3407.45
 -11   3  -1 52222.7 2670.20
 -11   3  -1 47663.0 3394.27
 -11   3  -2 44413.6 2909.90
 -11   3  -2 38969.1 3148.94
   3 -11  -2 43303.3 3052.78
 -11  -3   2 45539.5 3153.53
 -11   3  -2 39254.4 3199.11
 -11   3  -3 33805.7 2922.71
 -11   3  -3 31799.3 3250.02
  -3  11  -3 35565.8 3374.29
 -11  -3   3 34439.6 2613.49
 -11   3  -3 34589.2 3060.98
   3  11   3 34417.2 3127.75
   3 -11  -3 31908.0 2824.60
   3  11   4 6897.65 1571.75
 -11   3  -4 6233.57 1624.08
  -3  11  -4 7840.11 1969.52
 -11   3  -4 5842.13 1523.18
 -11   3  -4 6272.06 1811.30
   3  11   5 13024.9 1246.36
   3  11   5 12244.2 2306.66
 -11   3  -5 16463.9 2669.99
 -11   3  -5 16132.8 1511.51
  -3  11  -5 16127.0 2623.44
 -11   3  -5 19806.1 2766.18
   3  11   6 30931.6 3386.14
 -11   3  -6 36505.4 4715.51
   3 -11  -6 39185.0 4760.86
   3  11   6 42799.3 2284.49
 -11   3  -6 49741.8 4794.80
 -11   3  -6 42369.9 2367.40
 -11   3  -7 10943.1 1351.39
 -11   3  -7 11022.2 1174.24
   3  11   7 10062.9 1190.00
  11   3   8 1798.18 690.296
 -11   3  -8 680.099 564.845
 -11   3  -8 1295.57 683.470
   3  11   8 1169.12 557.771
 -11   3  -8 1529.40 590.510
 -11   3  -9 3614.98 610.248
   3  11   9 5019.91 679.742
 -11   3  -9 4970.91 665.755
 -11   3  -9 4110.40 657.393
 -11  -4  -9 1383.31 407.163
 -11  -4  -9 1349.42 383.508
 -11  -4  -8 20733.4 1358.55
 -11  -4  -8 21052.7 1348.25
 -11  -4  -7 16942.5 1380.17
 -11  -4  -7 15030.4 1297.83
 -11  -4  -7 15171.6 1305.53
  -4  11   7 15093.2 1243.78
 -11  -4  -6 15570.7 1372.43
  -4 -11  -6 13075.6 3030.12
 -11  -4  -6 16113.5 1332.93
 -11  -4  -6 15191.6 1389.22
 -11  -4  -6 17470.4 3246.50
  -4  11   6 13816.4 1351.88
  -4  11   5 14452.3 1314.27
 -11  -4  -5 17461.3 2729.04
 -11  -4  -5 13722.3 1227.77
 -11   4   5 15227.0 2559.25
  -4  11   5 14725.9 2386.91
 -11  -4  -5 12709.3 1142.84
 -11  -4  -5 17119.3 3034.13
 -11  -4  -5 16742.5 1410.52
  -4 -11  -5 15662.9 2886.63
  -4 -11  -5 20110.8 3284.17
  -4  11   4 26205.9 3039.34
  -4 -11  -4 20033.4 2919.69
 -11  -4  -4 22862.7 3018.28
 -11  -4  -4 26542.4 3038.98
 -11  -4  -4 22312.6 2734.25
 -11   4   4 22635.8 2817.37
 -11  -4  -3 9241.58 1715.87
 -11  -4  -3 7786.72 1493.27
  -4 -11  -3 7020.65 1780.09
  -4  11   3 9459.65 1827.49
 -11  -4  -3 8527.97 1602.07
 -11   4   3 7628.25 1553.28
 -11   4   3 10143.4 1599.04
 -11  -4  -2 3888.19 1166.03
  -4 -11  -2 6363.95 1719.09
  -4  11   2 6090.55 1431.54
 -11   4   2 7056.49 1400.91
 -11  -4  -2 6207.43 1410.59
 -11  -4  -2 5226.72 1223.56
 -11   4   2 6707.76 1434.40
 -11  -4  -1 24424.6 2190.60
  -4  11   1 20041.7 1988.48
 -11  -4  -1 23807.1 2017.62
 -11   4   1 21473.8 1891.85
 -11  -4  -1 22019.8 2455.02
  -4 -11  -1 21872.6 2577.25
 -11   4   1 25889.7 2510.49
 -11   4   0 52115.5 2408.80
 -11  -4   0 53059.3 3593.18
  -4 -11   0 43340.3 3235.35
 -11   4   0 48121.7 3425.44
 -11  -4   0 50735.9 2783.38
  -4  11   0 47296.0 2826.00
 -11   4   0 47216.7 3014.88
  -4  11  -1 21990.6 1805.00
 -11  -4   1 20149.3 2251.91
 -11   4  -1 20242.4 2206.45
 -11   4  -1 21582.0 1774.12
 -11   4  -1 21126.0 2414.47
 -11  -4   2 6486.61 1211.70
 -11   4  -2 7199.09 1561.20
 -11   4  -2 6217.47 1476.67
 -11   4  -2 5951.96 1133.04
 -11  -4   3 6827.77 1300.44
   4  11   3 6186.63 1485.73
  -4  11  -3 5433.34 1507.75
   4 -11  -3 7040.04 1205.38
 -11   4  -3 7122.48 1695.86
 -11   4  -3 7063.08 1401.00
 -11   4  -3 6522.33 1455.20
   4  11   4 18721.8 2587.51
 -11   4  -4 21242.3 2969.07
 -11   4  -4 20719.6 2428.01
 -11   4  -4 16912.9 2398.91
  -4  11  -4 17994.2 2781.95
 -11   4  -5 18834.6 2892.44
   4  11   5 14851.7 2253.90
 -11   4  -5 13867.6 1434.94
   4  11   5 15237.1 1368.39
 -11   4  -5 13297.1 2467.76
  -4  11  -5 18391.5 2980.06
   4  11   6 12209.1 2110.76
   4  11   6 15747.6 1481.36
 -11   4  -6 16277.5 1540.72
   4  11   7 13104.9 1357.81
 -11   4  -7 12450.3 1425.05
  11   4   8 22845.3 1590.94
 -11   4  -8 17289.4 1428.03
 -11   4  -8 21056.4 1444.12
   4  11   8 23024.1 1615.90
 -11   4  -8 20530.8 1397.53
 -11   4  -9 1970.09 520.021
 -11   4  -9 1744.57 454.831
  -4  11  -9 1480.25 605.285
   4  11   9 2365.24 519.054
 -11   4  -9 1836.33 576.880
  11   4   9 2507.18 576.377
 -11  -5  -9-261.511 282.598
 -11  -5  -9 153.736 256.404
 -11  -5  -8 13504.6 1045.13
 -11  -5  -8 14267.0 1134.85
 -11  -5  -7 4119.99 823.911
 -11  -5  -7 5071.06 787.303
  -5  11   7 5242.26 835.793
 -11  -5  -6 45225.5 2233.88
 -11  -5  -6 43371.7 2108.51
  -5  11   5 15723.8 2771.85
 -11   5   5 15654.7 2716.05
  -5 -11  -5 18162.8 1290.56
 -11  -5  -5 17656.7 1392.00
 -11  -5  -5 17363.3 1335.52
  -5 -11  -5 22183.1 3309.32
 -11  -5  -5 15633.4 1318.07
 -11  -5  -5 20725.6 3238.32
  -5 -11  -5 16879.7 2812.35
 -11  -5  -5 16920.4 2810.04
 -11   5   5 16315.3 1352.39
  -5 -11  -4 4217.43 1460.74
 -11  -5  -4 2911.74 1500.39
 -11   5   4 2598.96 1432.08
  -5 -11  -4 2117.58 1036.33
  -5  11   4 3913.54 1375.06
 -11  -5  -4 6655.00 1644.50
  -5 -11  -4 3966.20 1662.87
 -11  -5  -4 3005.78 1332.54
 -11  -5  -3 16569.9 2310.53
  -5 -11  -3 12957.2 2396.69
  -5  11   3 16415.1 2395.49
 -11   5   3 14168.9 2009.47
 -11  -5  -3 18560.6 2469.60
 -11  -5  -3 17662.7 2382.66
 -11   5   3 11776.9 2110.31
 -11   5   2 13245.1 1908.19
  -5  11   2 15086.3 2006.93
 -11   5   2 13703.8 1865.94
 -11  -5  -2 11696.4 2090.17
 -11  -5  -2 13559.5 1757.06
  -5 -11  -2 15343.7 2331.24
 -11  -5  -2 11544.2 1933.04
 -11  -5  -1 25812.7 2133.85
 -11   5   1 25514.0 2604.82
 -11  -5  -1 23368.4 2597.72
  -5 -11  -1 22116.2 2584.35
 -11  -5  -1 25876.4 2337.79
 -11   5   1 23843.9 2053.82
  -5  11   1 21793.9 2166.13
 -11   5   0 1221.99 653.901
  -5 -11   0 640.157 782.423
  -5  11   0 612.694 714.982
 -11  -5   0 631.894 569.653
 -11  -5   0-774.097 646.370
 -11   5   0 1859.60 799.844
 -11  -5   1 25932.3 2517.19
 -11   5  -1 26939.4 2609.78
 -11   5  -1 25191.7 2681.27
 -11   5  -1 26280.7 1950.26
  -5  11  -1 26207.3 1931.21
 -11   5  -2 13844.3 2140.32
 -11   5  -2 11525.2 1614.33
 -11   5  -2 13025.5 2085.96
  -5  11  -2 17363.5 2396.22
 -11  -5   2 14122.3 1799.55
   5  11   3 22108.3 2604.84
 -11   5  -3 21519.1 2745.37
  -5  11  -3 18165.6 2580.77
 -11   5  -3 19806.6 2378.27
 -11   5  -3 15594.5 2098.51
   5  11   4 3024.62 1139.47
  -5  11  -4 5275.96 2126.85
 -11   5  -4 57.3932 666.261
 -11   5  -4 5612.26 1460.49
 -11   5  -4 1556.79 1109.78
   5  11   5 16281.0 2373.13
 -11   5  -5 14124.5 1447.78
 -11   5  -5 16465.6 2830.19
  -5  11  -5 15995.6 2722.49
 -11   5  -5 19960.0 2847.51
   5  11   5 16980.0 1408.34
 -11   5  -6 49524.4 2564.46
   5  11   6 47855.5 2439.45
   5  11   7 5005.83 939.453
 -11   5  -7 4972.65 1038.96
  11   5   7 5235.61 950.370
 -11   5  -8 11999.9 1106.28
 -11   5  -8 11548.5 1201.32
  11   5   8 13391.5 1275.87
   5  11   8 12843.9 1200.76
 -11   5  -9 834.176 436.902
 -11   5  -9 171.631 393.426
  11   5   9 607.452 428.925
 -11   5  -9 385.260 331.148
  -5  11  -9 467.714 516.694
   5  11   9 369.039 386.942
 -11  -5   9-20.2170 1309.01
 -11  -6  -9 5722.33 542.016
 -11  -6  -9 6687.29 528.096
 -11  -6  -8 4602.96 721.761
 -11  -6  -8 4307.27 677.959
 -11  -6  -7 8911.16 1029.86
 -11  -6  -7 9506.66 1021.23
  -6  11   7 10462.7 1124.98
  -6 -11  -6 2873.52 677.205
 -11  -6  -6 2921.46 740.827
 -11  -6  -6 1896.56 602.709
  -6  11   6 2816.88 689.773
  -6 -11  -5-939.708 1681.23
 -11  -6  -5-309.552 903.894
  -6  11   5 544.669 874.852
 -11  -6  -5 186.391 587.022
  -6 -11  -5 10.1241 429.634
 -11   6   5 384.482 856.348
 -11  -6  -5 1902.26 1138.27
 -11  -6  -5 603.363 499.744
 -11   6   5-338.596 449.207
  -6 -11  -4 13472.9 2621.91
  -6 -11  -4 14191.3 2314.84
 -11  -6  -4 15344.5 2447.27
 -11   6   4 10503.7 2107.31
 -11  -6  -4 13922.2 1228.77
  -6  11   4 10692.4 2160.07
  -6 -11  -4 16012.7 2471.64
 -11  -6  -4 10258.3 2036.91
 -11  -6  -4 14574.8 1186.67
 -11  -6  -4 10399.1 2140.44
 -11   6   3 7479.20 1591.89
  -6  11   3 10349.0 1698.95
 -11  -6  -3 10298.0 2058.03
 -11  -6  -3 8686.09 1826.39
  -6 -11  -3 6002.86 1751.06
 -11  -6  -3 7058.85 1664.27
 -11   6   2 58928.8 3670.83
 -11  -6  -2 61221.7 3934.14
  -6  11   2 55455.5 3676.11
 -11  -6  -2 52884.3 3996.76
  -6 -11  -2 52087.9 4071.41
 -11  -6  -2 56478.6 3883.69
 -11   6   2 54540.4 3874.91
 -11   6   1 5598.62 1130.12
  -6  11   1 6291.16 1181.83
 -11  -6  -1 6096.93 1612.74
 -11  -6  -1 7184.63 1224.18
  -6 -11  -1 6361.03 1528.98
 -11   6   1 5268.18 1302.65
 -11  -6  -1 6234.80 1239.40
  -6  11   0 4285.32 844.471
 -11   6   0 1755.52 903.956
 -11  -6   0 2847.13 896.260
  -6 -11   0 3339.70 1143.91
 -11   6   0 2463.75 1134.11
 -11  -6   0 3579.56 1086.59
 -11   6  -1 6634.01 1603.09
 -11  -6   1 6676.22 1437.96
 -11   6  -1 4544.67 1313.65
 -11   6  -1 5058.70 862.338
 -11   6  -2 59079.1 3567.33
 -11  -6   2 65186.8 3926.15
 -11   6  -2 58950.3 4240.31
  -6  11  -2 62086.4 4593.05
 -11   6  -2 64325.5 4291.10
   6  11   3 9788.59 1722.28
 -11   6  -3 11256.6 2187.71
 -11   6  -3 10199.1 1783.26
  -6  11  -3 8660.12 2033.16
 -11   6  -3 6269.93 1409.52
   6  11   4 15221.9 1297.70
 -11   6  -4 9160.07 1801.75
   6  11   4 12641.5 2123.35
 -11   6  -4 14981.8 1376.13
 -11   6  -4 11152.4 2310.41
  -6  11  -4 12426.0 2443.83
 -11   6  -4 12189.5 2140.27
   6  11   5 2098.64 1203.01
 -11   6  -5-1325.86 1074.81
 -11   6  -5 2008.47 1670.61
 -11   6  -5 6.84482 648.118
  -6  11  -5-252.770 2105.14
   6  11   5 247.844 564.412
 -11   6  -6 5173.51 981.328
   6  11   6 6053.72 987.656
 -11   6  -7 9285.99 1303.87
  11   6   7 9176.93 1135.46
   6  11   7 8383.94 1135.69
 -11   6  -8 4626.06 815.666
  11   6   8 4710.50 835.032
   6  11   8 5984.50 912.618
 -11   6  -8 4735.87 743.644
  -6  11  -9 6535.33 848.229
 -11   6  -9 7068.95 785.422
  11   6   9 7670.70 746.904
   6  11   9 7641.18 785.736
 -11   6  -9 7102.16 702.351
 -11   6  -9 7156.34 717.979
 -11  -7  -8 6298.35 780.375
 -11  -7  -8 4774.98 645.220
  -7  11   7 12294.2 1152.61
 -11  -7  -7 12726.3 1164.30
  -7 -11  -6 728.990 519.262
 -11  -7  -6 1394.65 665.544
 -11  -7  -6 977.147 553.301
  -7  11   6 660.209 545.023
  -7 -11  -5 56076.7 5226.31
  -7  11   5 52653.6 4724.75
 -11  -7  -5 50349.6 2316.31
 -11   7   5 47710.9 2273.41
  -7 -11  -5 57361.6 5421.86
 -11  -7  -5 54236.7 5059.31
 -11  -7  -5 51924.6 2208.40
 -11  -7  -5 50978.8 4979.36
 -11   7   5 47590.8 4411.04
  -7 -11  -5 50659.2 2194.59
  -7 -11  -4-1340.89 990.950
  -7  11   4 20.4105 513.164
  -7 -11  -4 127.129 944.395
  -7 -11  -4 303.186 499.940
 -11  -7  -4 170.040 523.878
 -11  -7  -4 2186.96 1126.95
 -11  -7  -4 643.966 860.530
 -11  -7  -4-1149.51 1170.06
 -11  -7  -4 158.646 400.809
 -11   7   4-23.5928 385.507
 -11   7   4 1263.29 1066.03
  -7 -11  -4 323.589 791.092
  -7  11   3 6798.48 1501.34
 -11   7   3 5647.61 1266.16
  -7 -11  -3 7294.03 1551.47
 -11  -7  -3 4854.98 1717.93
 -11  -7  -3 7371.74 1827.37
 -11  -7  -3 5345.85 1687.05
  -7 -11  -3 5609.32 1641.04
  -7 -11  -3 4966.65 1492.41
  -7  11   2 16547.0 2130.31
 -11  -7  -2 18520.6 2321.34
 -11  -7  -2 16063.0 2042.70
 -11   7   2 19649.8 2432.18
 -11  -7  -2 16228.0 2242.48
 -11   7   2 17237.7 1967.57
  -7 -11  -2 17377.4 2392.29
 -11  -7  -1 33753.8 2522.20
 -11   7   1 30448.6 2378.28
  -7 -11  -1 28594.8 2895.46
 -11  -7  -1 26737.2 2530.74
 -11  -7  -1 34312.8 3208.72
  -7  11   1 33365.6 2640.62
 -11   7   1 34064.0 3271.29
  -7  11   0-119.391 709.631
  -7 -11   0-847.392 932.537
 -11  -7   0 2276.31 862.468
 -11   7   0 287.970 456.670
 -11  -7   0 1534.99 1104.69
 -11  -7   1 29306.2 2790.48
 -11   7  -1 26689.2 2856.32
 -11   7  -1 31955.4 3083.94
  -7  11  -2 21106.9 2710.33
 -11   7  -2 16579.6 2353.63
 -11  -7   2 15968.4 2109.35
 -11   7  -2 17119.9 2390.68
  -7 -11   2 20877.1 2334.69
 -11   7  -3 5388.99 1408.51
   7  11   3 10392.5 1961.00
  -7  11  -3 7444.43 2120.06
 -11   7  -3 3955.09 1381.41
   7  11   4 299.209 457.550
 -11   7  -4-34.4044 525.252
 -11   7  -4 650.794 753.984
 -11   7  -4-1192.04 831.926
  -7  11  -4-688.147 984.328
 -11   7  -5 53570.9 4720.11
   7  11   5 48604.6 4087.44
   7  11   5 50101.0 2416.11
 -11   7  -5 55166.2 5273.02
 -11   7  -5 51183.3 2525.99
  -7  11  -5 55666.6 5320.44
  11   7   6 1067.09 561.757
 -11   7  -6 996.693 799.531
   7  11   6 1355.07 695.874
  11   7   7 14028.0 1348.38
   7  11   7 14384.0 1355.82
 -11   7  -7 13032.1 1391.20
   7  11   8 6085.30 904.109
 -11   7  -8 5310.31 919.301
  11   7   8 5715.77 876.638
 -11   7  -8 5890.71 806.344
  -7  11  -8 4614.39 901.736
 -11   7  -9 2075.55 491.373
  11   7   9 1917.09 495.691
  -7  11  -9 1430.45 469.582
 -11   7  -9 1265.15 458.300
 -11   7  -9 1850.97 432.026
   7  11   9 1494.55 488.430
 -11  -8  -8 4965.27 669.571
 -11  -8  -8 5344.41 579.105
 -11  -8  -7 13235.0 1147.84
 -11  -8  -7 11988.3 1079.40
  -8 -11  -7 12124.7 1051.93
  -8 -11  -6 2288.91 638.730
 -11  -8  -6 1941.21 658.942
 -11   8   6 1185.46 609.708
 -11  -8  -6 1397.45 588.409
  -8  11   6 2050.72 713.646
  -8  11   5 20021.7 3002.75
  -8 -11  -5 15640.4 1316.96
  -8 -11  -5 21360.1 3227.25
 -11  -8  -5 16238.1 1298.26
 -11   8   5 15371.3 2734.45
  -8 -11  -5 20068.0 3414.32
 -11  -8  -5 20398.8 3155.81
 -11  -8  -5 17421.7 1470.28
  -8  11   5 14767.4 1384.64
 -11  -8  -5 22282.5 3211.44
 -11   8   5 15943.9 1344.74
 -11   8   4 26815.5 3219.53
 -11  -8  -4 35785.3 3693.11
  -8 -11  -4 30815.4 1743.15
 -11  -8  -4 31700.6 3618.48
  -8 -11  -4 27119.4 3174.08
 -11  -8  -4 34424.2 1864.26
  -8 -11  -4 35635.7 4171.09
 -11  -8  -4 31337.8 3668.48
  -8  11   4 28308.1 3317.97
  -8 -11  -4 30497.2 1563.82
 -11   8   4 34519.9 1950.40
 -11  -8  -4 30329.3 1630.70
 -11   8   4 30347.5 1611.84
  -8 -11  -4 34556.1 3655.91
  -8 -11  -3 73770.0 5028.07
 -11  -8  -3 74222.6 4924.13
 -11   8   3 73635.7 4677.59
 -11  -8  -3 78003.2 5239.53
  -8 -11  -3 80639.9 5585.76
 -11  -8  -3 73959.1 5145.01
  -8  11   3 80679.9 4998.85
  -8 -11  -3 84254.9 5404.42
  -8 -11  -2-1368.63 960.707
 -11   8   2-1106.05 954.946
  -8  11   2 2245.45 994.709
 -11  -8  -2-676.956 864.662
 -11  -8  -2 1452.48 638.242
 -11  -8  -2-327.564 660.293
  -8 -11  -2-456.246 946.719
  -8 -11  -1 2049.38 999.567
 -11   8   1 6104.83 1498.45
 -11  -8  -1 1987.60 952.395
 -11  -8  -1 3483.29 1303.28
  -8  11   1 5470.47 1242.12
 -11   8   1 3284.77 1181.24
 -11  -8   0 4229.42 1014.80
 -11  -8   0 7079.72 1509.63
 -11   8   0 6786.17 1553.36
  -8 -11   0 2458.84 1078.81
  -8 -11   1 2833.12 1013.79
 -11   8  -1 4996.19 1704.78
 -11  -8   1 3827.96 1110.76
 -11   8  -1 3665.97 1196.04
  -8 -11   2 227.323 446.839
 -11   8  -2 936.597 732.048
  -8  11  -2-573.243 1062.42
 -11  -8   2 329.299 549.663
 -11   8  -2 486.631 611.586
   8  11   3 76898.8 4822.51
  -8  11  -3 80058.1 5726.84
 -11   8  -3 80012.6 5635.36
 -11   8  -3 74278.1 5001.79
   8  11   4 29668.3 3087.49
  -8  11  -4 27787.1 3485.07
 -11   8  -4 27845.7 3540.08
   8  11   4 26040.8 1696.70
 -11   8  -4 27924.9 3224.40
  11   8   4 28880.9 1706.73
 -11   8  -4 28673.6 1874.78
  -8  11  -5 19593.8 3481.61
   8  11   5 19281.4 1565.44
 -11   8  -5 16541.7 1566.94
 -11   8  -5 20697.6 3567.40
  11   8   5 18766.2 1495.73
 -11   8  -5 20308.8 3062.23
  11   8   6 1307.87 521.559
 -11   8  -6 1308.86 792.511
   8  11   6 2228.49 818.295
  11   8   7 12192.9 1258.59
   8  11   7 11565.6 1220.69
 -11   8  -7 11699.4 1343.81
  -8  11  -7 13565.6 1397.87
  -8  11  -8 5896.71 946.181
   8  11   8 6406.31 881.870
  11   8   8 5938.31 828.704
 -11   8  -8 6317.58 778.189
 -11   8  -8 7052.82 966.851
 -11   8  -9 11444.1 804.658
  -8  11  -9 10738.8 857.512
  11   8   9 13098.8 900.321
 -11   8  -9 12461.7 884.321
  -8  11  -9 11745.0 787.053
 -11   8  -9 10833.8 761.679
   8  11   9 12133.3 886.231
 -11  -9  -8 9704.12 825.375
 -11  -9  -8 9744.43 732.635
  -9 -11  -7 8187.65 886.241
 -11  -9  -7 8442.82 935.197
 -11  -9  -7 8372.66 864.388
  -9 -11  -6 27894.1 1686.47
  -9 -11  -6 27123.3 1465.15
 -11  -9  -6 25367.4 1679.27
 -11  -9  -6 26776.1 1594.52
 -11   9   6 25510.7 1653.22
  -9  11   6 24626.9 1683.86
  -9  11   5 3072.78 612.025
 -11  -9  -5 3533.59 865.912
  -9 -11  -5 1227.51 1188.73
 -11  -9  -5 7163.58 1906.11
 -11  -9  -5 4233.13 1628.19
  -9 -11  -5 3907.96 708.030
  -9 -11  -5 4692.63 732.300
 -11  -9  -5 3249.81 663.961
 -11   9   5 3971.83 808.250
  -9  11   5 3939.01 852.574
  -9 -11  -4 41693.7 4166.06
 -11   9   4 32794.3 3560.21
 -11  -9  -4 37480.7 1826.94
  -9  11   4 40239.0 3949.55
  -9 -11  -4 32409.7 3579.35
 -11  -9  -4 36878.6 3906.82
  -9 -11  -4 38547.5 1963.54
 -11  -9  -4 38122.7 1987.48
  -9  11   4 36872.1 2067.63
  -9 -11  -4 35895.2 4078.97
 -11  -9  -4 41304.3 4098.82
 -11  -9  -4 40379.9 4241.80
 -11   9   4 41245.1 2185.60
 -11   9   4 40894.2 1963.73
  -9 -11  -4 35482.6 1720.16
  -9  11   3 10952.7 1161.55
  -9 -11  -3 10164.2 1998.66
 -11   9   3 12314.4 2056.81
  -9 -11  -3 10387.2 1031.14
 -11  -9  -3 10149.0 1000.92
  -9  11   3 9063.62 1891.67
 -11  -9  -3 11712.5 2122.98
  -9 -11  -3 13640.5 2328.96
  -9 -11  -3 7887.94 1762.20
 -11  -9  -3 11830.5 1922.87
 -11   9   3 10740.6 1142.97
 -11  -9  -3 11819.6 2246.63
 -11  -9  -3 9325.75 927.271
  -9 -11  -2 2691.77 1189.36
  -9 -11  -2 954.752 875.453
  -9  11   2 1073.23 1022.36
  -9 -11  -2 3503.65 1263.19
 -11  -9  -2 4407.02 1099.45
 -11   9   2 711.288 945.662
 -11  -9  -2 1511.55 789.173
 -11  -9  -2 1872.56 1444.84
 -11   9   1 121694. 6320.43
 -11  -9  -1 112053. 6043.11
  -9  11   1 107662. 4704.51
  -9 -11  -1 104511. 5685.18
 -11  -9  -1 101686. 5335.78
  -9 -11  -1 119357. 5289.62
  -9 -11  -1 107199. 5845.31
 -11  -9   0 79071.4 5033.69
  -9 -11   0 76721.7 4704.62
 -11  -9   0 80296.9 4472.29
 -11   9   0 74563.1 4947.50
  -9 -11   0 85694.7 5192.19
 -11  -9   1 117150. 5900.92
  -9 -11   1 114445. 5775.62
 -11   9  -1 109108. 6130.06
 -11   9  -1 113156. 6102.27
  -9 -11   2 2658.58 1324.94
 -11  -9   2 4467.58 1029.10
 -11   9  -2 2914.94 1259.10
 -11   9  -2 2627.33 1335.95
  -9  11  -2 3969.51 1316.31
  -9 -11   3 12394.8 1053.05
 -11   9  -3 11219.3 2093.43
 -11   9  -3 15976.5 2728.37
   9  11   3 10961.3 2005.64
 -11  -9   3 14350.3 1071.14
 -11  -9   3 6299.17 977.231
  -9  11  -3 10688.0 2443.54
 -11   9  -4 34530.9 2034.36
   9  11   4 30701.2 1858.30
 -11   9  -4 37849.6 4213.76
  -9  11  -4 40201.8 4539.54
   9  11   4 37738.3 3498.07
 -11   9  -4 33133.6 3658.48
  11   9   4 36186.5 1952.85
  -9  11  -5 5026.68 1806.32
 -11   9  -5 5673.20 2252.30
 -11   9  -5 1977.59 868.946
   9  11   5 3534.18 840.563
  11   9   5 3627.88 850.205
 -11   9  -5 6046.02 1774.08
 -11   9  -6 23680.6 1770.80
  -9  11  -6 22718.1 1773.97
   9  11   6 26908.7 1835.68
  11   9   6 25356.4 1742.68
   9  11   7 11198.4 1199.85
 -11   9  -7 11757.9 1310.97
  -9  11  -7 10283.7 1227.67
  11   9   7 11216.5 1187.90
  11   9   8 11958.6 1050.17
   9  11   8 10482.0 1010.71
 -11   9  -8 10177.9 1063.82
  -9  11  -8 9733.66 1062.27
 -11   9  -8 10133.2 928.974
 -11   9  -9 11410.5 817.895
  -9  11  -9 11590.0 814.411
 -11   9  -9 11565.1 748.433
   9  11   9 13079.0 866.176
  -9  11  -9 11725.5 725.751
  11   9   9 11334.3 784.620
 -11   9  -9 11982.8 735.686
  -9  11  -9 11642.1 749.056
 -11 -10  -8 1579.95 420.643
 -10 -11  -7 8201.74 884.973
 -11 -10  -7 6305.90 789.991
 -11 -10  -7 7143.48 795.818
 -10 -11  -6 8189.46 972.251
 -11 -10  -6 8794.47 1058.69
 -11 -10  -6 8079.47 909.064
 -10  11   6 7122.03 945.778
 -10 -11  -6 6889.31 831.967
 -11  10   6 5723.41 915.666
 -10 -11  -5 5938.39 906.019
 -11 -10  -5 3905.87 814.359
 -11  10   5 4690.14 918.228
 -11 -10  -5 5440.13 823.722
 -10 -11  -5 5517.44 782.921
 -10  11   5 4621.45 707.421
 -10  11   5 4973.40 904.797
 -10 -11  -4 91272.4 6165.56
 -10 -11  -4 76443.6 5640.55
 -10  11   4 85731.6 2908.04
 -11 -10  -4 85411.4 5851.52
 -11 -10  -4 79035.0 5677.89
 -10 -11  -4 83438.8 2871.21
 -11 -10  -4 81181.8 2865.34
 -10 -11  -4 81338.7 6145.86
 -11 -10  -4 82172.2 6060.37
 -10  11   4 77573.2 3015.54
 -10  11   4 77298.7 5401.93
 -11  10   4 66970.5 5114.89
 -10 -11  -4 76759.2 2587.20
 -11 -10  -4 81493.6 2662.47
 -11  10   4 77217.6 2756.59
 -11  10   4 71924.7 2859.05
 -10  11   3 9315.34 1058.35
 -11  10   3 5523.20 850.504
 -10 -11  -3 8604.89 2149.78
 -10 -11  -3 9187.12 1033.00
 -11  10   3 8391.80 1929.44
 -11 -10  -3 9203.44 1015.38
 -10  11   3 11002.3 2184.47
 -11 -10  -3 9362.43 2191.59
 -10 -11  -3 9770.95 1823.52
 -11 -10  -3 9792.60 1958.42
 -11  10   3 9550.41 1125.75
 -11  10   3 9139.17 948.027
 -10 -11  -3 8833.35 911.868
 -11 -10  -3 10169.0 1025.09
 -10 -11  -3 10748.4 2230.20
 -11 -10  -3 7929.72 2261.06
 -10  11   3 9595.68 1140.34
 -10 -11  -2 5028.10 1506.55
 -11  10   2 5093.21 1253.70
 -11 -10  -2 5791.41 1592.34
 -10 -11  -2 3989.76 1402.60
 -11 -10  -2 3010.98 1182.21
 -10 -11  -2 2231.63 871.014
 -10  11   2 1168.93 1010.50
 -11 -10  -2 1360.57 1058.80
 -10 -11  -1 39697.5 3672.55
 -11 -10  -1 34224.3 3459.82
 -10 -11  -1 40475.5 3712.59
 -11 -10  -1 37638.3 3367.18
 -10 -11   0-369.547 840.004
 -11 -10   0 643.627 900.486
 -10 -11   0 1062.49 884.009
 -11 -10   0-1563.86 932.500
 -11  10  -1 42768.2 3953.26
 -10 -11   1 41264.2 3696.12
 -11 -10   1 40121.1 3643.17
 -10  11  -2 1752.54 1019.68
 -10 -11   2 1537.10 726.813
 -11 -10   2 1342.87 785.597
 -11  10  -2 1679.38 1086.59
  10  11   3 9119.42 1880.29
  11  10   3 8322.22 1500.67
 -10  11  -3 11668.5 2294.89
 -11  10  -3 10845.8 1174.08
 -10 -11   3 10417.1 985.275
 -11  10  -3 11299.8 2301.18
 -11 -10   3 8813.97 903.074
  10  11   4 70285.9 4729.24
 -11  10  -4 74892.9 6004.81
  10  11   4 79446.8 2881.80
 -10  11  -4 83159.4 3075.64
 -11  10  -4 85137.3 3155.81
  11  10   4 78986.9 2799.40
 -10  11  -4 92960.8 6718.96
  11  10   5 5109.87 861.745
 -11  10  -5 7401.50 1131.91
  10  11   5 6598.77 1008.60
 -10  11  -5 5464.35 996.080
  10  11   6 8844.68 1117.55
  11  10   6 6971.51 1018.70
 -10  11  -6 9000.89 1214.22
 -11  10  -6 7674.35 1191.03
  10  11   7 8654.52 1059.60
 -11  10  -7 7805.26 1089.30
 -10  11  -7 6823.18 1084.99
  11  10   7 7491.59 964.821
 -10  11  -8 2076.23 631.024
 -11  10  -8 2107.30 634.146
  11  10   8 2291.18 613.381
  10  11   8 2347.13 547.286
 -10  11  -8 1898.76 510.350
 -11  10  -8 2330.14 497.922
  10  11   9 1955.36 374.603
 -10  11  -9 1852.85 357.293
 -10  11  -9 1701.92 305.274
 -11  10  -9 1312.57 348.240
 -11  10  -9 1358.61 341.824
 -10  11  -9 1661.11 376.247
  11  10   9 2140.63 394.638
 -11  10  -9 2248.94 326.795
 -11 -11  -8 24949.7 1042.81
 -11 -11  -7-704.272 443.695
 -11 -11  -7-82.8095 278.223
 -11 -11  -6 48037.8 2190.68
 -11  11   6 46304.2 2203.30
 -11 -11  -6 48275.9 1967.11
 -11  11   5-776.802 337.125
 -11 -11  -5-38.3756 643.108
 -11 -11  -5 420.934 437.914
 -11  11   5 965.835 565.458
 -11  11   4 38929.9 1983.56
 -11 -11  -4 44765.2 4691.32
 -11 -11  -4 42087.0 4330.27
 -11 -11  -4 41678.2 2096.34
 -11 -11  -4 35547.5 4138.59
 -11 -11  -4 40157.8 1871.08
 -11  11   4 40052.3 4299.89
 -11  11   4 41562.8 2244.81
 -11  11   3 289.787 416.969
 -11  11   3 377.650 592.603
 -11 -11  -3-706.007 925.000
 -11  11   3 1256.56 800.522
 -11 -11  -3 47.4658 431.107
 -11 -11  -3 1625.29 876.237
 -11  11   3 90.3393 454.275
 -11 -11  -3-134.807 437.920
 -11  11   2 19867.8 1429.26
 -11  11   2 19588.5 1475.15
 -11 -11  -2 20203.0 2868.89
 -11 -11  -2 23716.8 3254.83
 -11 -11  -2 22320.7 1475.48
 -11 -11  -2 21576.4 1345.79
 -11  11   2 21400.1 1471.83
 -11 -11  -2 23788.5 2599.07
 -11 -11  -1 2302.43 1070.87
 -11 -11  -1 494.972 719.931
 -11 -11   0 607.926 682.493
 -11 -11   0 534.126 1156.67
 -11 -11   1-2391.63 1185.13
 -11 -11   2 22350.2 1353.02
 -11  11  -2 23682.2 3464.17
 -11 -11   2 21619.1 2699.79
 -11 -11   2 22014.3 1451.60
 -11 -11   3-689.483 418.795
 -11  11  -3-313.917 575.344
  11  11   4 40336.3 2073.85
 -11  11  -4 38648.0 4722.45
 -11  11  -4 44507.9 2313.79
 -11  11  -5-596.894 639.551
  11  11   5 351.854 586.691
 -11  11  -6 46501.0 2393.23
  11  11   6 48060.0 2308.27
 -11  11  -7 131.070 554.485
  11  11   7-278.469 458.047
 -11  11  -8 27009.3 1434.86
  11  11   8 27452.4 1417.49
 -11  11  -8 24675.6 1203.85
 -12   0   0 125694. 4127.76
 -12   0   0 140403. 5887.50
 -12   0  -1 978.104 545.036
   0 -12  -1 55.0609 715.638
 -12   0  -1 88.3144 661.670
 -12   0   1-193.805 681.324
 -12   0  -1 2358.60 1130.09
 -12   0  -2 73699.7 4560.49
 -12   0  -2 74167.9 3935.91
 -12   0   2 82645.9 4429.67
   0  12   2 75594.6 4462.82
 -12   0  -2 77359.3 4335.98
   0 -12  -2 75093.9 4466.16
 -12   0  -3 3552.38 1421.35
 -12   0  -3 1882.99 911.181
 -12   0   3 3127.97 1311.24
   0  12   3 905.336 921.698
   0 -12  -3 1428.39 1055.46
 -12   0  -3 2260.63 969.015
 -12   0   3-1276.12 886.626
 -12   0   4-498.955 907.390
 -12   0  -4 1574.14 872.092
   0  12   4 2363.12 1211.06
 -12   0  -4-1553.74 912.029
   0 -12  -4 450.416 1176.24
 -12   0  -4-749.781 730.963
 -12   0   5 19316.6 2924.59
   0  12   5 19701.8 2903.10
 -12   0  -5 18988.9 2871.04
 -12   0  -5 19986.9 1624.12
 -12   0  -5 22282.1 3237.24
 -12   0  -5 21166.1 1511.50
   0  12   5 18689.5 1513.43
   0 -12  -5 16684.9 2787.12
 -12   0  -6 6926.49 1069.35
 -12   0  -6 6028.12 899.282
   0  12   6 6529.39 1004.29
 -12   0  -7 4358.59 953.759
 -12   0  -7 4692.94 926.340
   0  12   7 5844.49 921.342
 -12   0  -7 6164.51 955.035
   0  12   8 8455.87 978.230
 -12   0  -8 8273.10 957.418
 -12   0  -8 8073.59 953.758
 -12   0  -8 8814.53 1007.80
 -12   0  -9 193.896 377.318
 -12   0  -9 508.288 349.773
  12   0   9 302.244 351.625
 -12   0  -9-48.3848 346.739
  12  -1   9 8895.83 814.056
 -12  -1  -9 9630.88 778.638
 -12  -1  -9 8893.42 748.627
 -12  -1  -8 3205.10 681.196
 -12  -1  -8 3425.97 696.795
 -12  -1  -8 3597.51 703.788
  -1  12   7 11671.4 1242.77
 -12  -1  -7 11876.5 1252.18
 -12  -1  -7 11096.3 1225.17
 -12  -1  -7 10398.2 1154.43
  -1  12   6 9974.65 1163.08
 -12  -1  -6 9154.95 1104.27
 -12  -1  -6 9250.84 1083.59
 -12  -1  -6 11177.8 1299.30
 -12  -1  -5 47536.6 4592.14
  -1  12   5 51969.9 4488.83
 -12  -1  -5 59634.3 2416.41
 -12  -1  -5 66081.7 5480.58
  -1 -12  -5 50768.7 4615.70
  -1  12   5 57941.6 2584.74
 -12  -1  -5 54519.4 2475.34
 -12   1   5 55177.8 4547.92
 -12  -1  -4 2471.94 1406.97
 -12   1   4 1316.30 1266.38
  -1  12   4 1683.66 1093.54
 -12  -1  -4 3676.31 1278.65
 -12  -1  -4 3173.17 1307.38
  -1 -12  -4 5005.31 1852.91
 -12   1   3 84178.2 4780.19
 -12  -1  -3 84079.0 5046.03
  -1  12   3 89391.0 5184.90
 -12  -1  -3 92011.5 5205.45
  -1 -12  -3 82547.3 5098.88
 -12  -1  -3 90974.8 5007.16
 -12   1   3 94403.8 4666.14
 -12  -1  -2 3023.35 1016.15
 -12   1   2 6246.86 1287.35
 -12   1   2 3953.89 1081.74
  -1  12   2 3348.19 1122.96
 -12  -1  -2 2936.93 832.905
  -1 -12  -2 2240.84 991.840
 -12  -1  -2 3748.28 1119.17
  -1 -12  -1 1304.47 1012.34
 -12  -1  -1 1074.69 681.934
 -12   1   1 3730.94 1102.41
 -12  -1  -1 1482.01 878.564
  -1  12   1 350.889 557.684
 -12  -1  -1 1638.67 976.559
 -12   1   0 9902.43 1611.37
 -12   1   0 8959.31 1312.69
 -12  -1   0 8779.23 1588.11
 -12   1  -1 669.592 764.964
 -12  -1   1 1432.44 1008.34
   1 -12  -1 187.048 503.953
 -12   1  -1 1869.03 995.539
 -12   1  -1 2985.44 691.483
 -12   1  -2 4373.66 1363.71
 -12  -1   2 4250.66 1037.81
   1  12   2 3042.10 1295.69
   1 -12  -2 2946.33 1048.19
 -12   1  -2 4325.21 1177.18
 -12   1  -2 2166.29 968.309
   1  12   3 86109.1 5079.17
   1 -12  -3 83692.8 4879.16
 -12   1  -3 89087.7 5136.99
 -12  -1   3 88591.4 4408.40
 -12   1  -3 86201.1 4799.79
 -12   1  -3 91979.1 5386.64
 -12  -1   4 1776.85 955.101
   1  12   4 2703.99 1187.64
 -12   1  -4 1943.43 1143.92
 -12   1  -4 2686.60 1116.76
 -12   1  -4 3739.61 1247.18
   1 -12  -4 1053.57 1343.08
 -12   1  -5 64539.3 5484.48
   1  12   5 65362.4 4975.06
 -12   1  -5 60540.4 2650.25
 -12   1  -5 63649.0 2488.22
   1  12   5 57535.1 2548.82
 -12   1  -5 60756.6 4886.73
 -12   1  -6 10325.4 1148.29
   1  12   6 10219.5 1214.69
 -12   1  -6 10774.0 1301.86
 -12   1  -7 10014.8 1163.64
   1  12   7 11325.3 1231.04
 -12   1  -7 9461.90 1213.24
 -12   1  -7 10617.7 1119.94
 -12   1  -8 3143.96 751.901
   1  12   8 3222.36 753.857
 -12   1  -8 3617.50 717.198
 -12   1  -8 3650.36 709.182
  12   1   9 10208.5 902.955
 -12   1  -9 9970.93 795.405
 -12   1  -9 9491.60 769.114
 -12   1  -9 8307.56 762.031
 -12  -2  -9 2954.20 517.454
  12  -2   9 3107.24 518.718
 -12  -2  -9 3942.54 543.019
 -12  -2  -8 3819.33 712.341
 -12  -2  -8 4621.64 714.605
 -12  -2  -8 3813.74 700.611
 -12  -2  -7 33430.8 1931.33
 -12  -2  -7 31473.7 1820.41
 -12  -2  -7 36584.8 1966.40
  -2  12   7 35864.1 2059.31
 -12  -2  -6 17634.2 1426.55
 -12  -2  -6 19414.9 1538.23
  -2  12   6 17542.2 1539.08
 -12  -2  -6 17045.2 1517.67
  -2 -12  -5 18434.7 2964.02
 -12  -2  -5 18328.8 1429.35
 -12   2   5 20009.9 2911.60
  -2  12   5 17003.9 2630.44
  -2 -12  -5 21044.5 3664.96
 -12  -2  -5 20568.9 1614.79
 -12  -2  -5 19493.1 3041.45
  -2  12   5 19089.6 1582.58
 -12  -2  -5 18362.7 1392.62
 -12  -2  -5 15958.4 2727.26
 -12  -2  -4 7258.30 1909.49
 -12  -2  -4 5971.32 1631.36
 -12   2   4 6937.37 1659.18
  -2  12   4 7540.82 1894.75
  -2 -12  -4 5098.59 1565.18
 -12  -2  -4 5557.10 1658.19
 -12   2   3 29362.8 2907.02
 -12  -2  -3 31566.4 3084.74
  -2  12   3 33391.9 3217.60
 -12  -2  -3 29393.4 3146.53
 -12  -2  -3 30772.0 3046.56
  -2 -12  -3 32058.3 3254.08
 -12   2   3 34378.9 2904.02
 -12  -2  -2 24391.4 2370.72
 -12   2   2 24656.8 2408.11
 -12  -2  -2 27638.6 2592.96
 -12  -2  -2 29317.2 2994.15
  -2 -12  -2 26943.5 2910.61
 -12   2   2 28476.2 2699.04
  -2  12   2 22103.9 2401.68
 -12   2   1 4735.73 1135.11
  -2  12   1 5300.05 1236.46
 -12  -2  -1 7402.33 1137.09
 -12   2   1 6755.85 1349.62
 -12  -2  -1 9278.53 1705.81
 -12  -2  -1 6632.01 1101.52
  -2 -12  -1 6038.05 1589.27
 -12   2   0 4682.32 1093.19
  -2  12   0 4277.86 1110.89
 -12  -2   0 3281.98 1108.01
 -12   2   0 4795.71 898.809
 -12   2  -1 6473.54 1408.07
 -12   2  -1 6627.88 1165.39
 -12  -2   1 7182.75 1271.56
 -12   2  -1 6251.75 969.986
   2  12   2 24625.0 2609.47
   2 -12  -2 27414.3 2697.10
 -12  -2   2 31693.1 2744.94
 -12   2  -2 25797.4 2707.52
 -12   2  -2 27675.9 2367.85
 -12   2  -2 26845.0 2748.66
 -12   2  -3 28508.1 2802.50
   2  12   3 32599.3 3144.83
 -12   2  -3 35954.8 3478.90
   2 -12  -3 31289.2 3067.87
 -12   2  -3 33321.7 3184.17
 -12  -2   3 38168.2 2916.75
 -12   2  -4 5798.71 1622.84
   2  12   4 4097.19 1467.33
   2 -12  -4 4899.75 1590.74
 -12   2  -4 7917.16 1830.89
 -12   2  -4 6415.10 1628.65
 -12   2  -5 20530.0 2943.78
   2  12   5 13882.3 2380.82
   2  12   5 19245.1 1573.95
 -12   2  -5 15553.5 2591.25
 -12   2  -5 16493.5 1492.85
 -12   2  -5 22040.4 1509.27
 -12   2  -6 18563.2 1622.26
   2  12   6 16221.9 1499.46
 -12   2  -6 17698.4 1432.37
   2  12   7 36417.0 2120.22
 -12   2  -7 37782.2 2006.39
 -12   2  -7 36394.3 2105.69
 -12   2  -8 5051.36 817.883
 -12   2  -8 3570.32 685.423
 -12   2  -8 3970.12 819.495
   2  12   8 5251.95 839.423
 -12   2  -9 3755.10 544.667
 -12   2  -9 3390.51 522.320
 -12   2  -9 3924.71 566.062
  12   2   9 3978.78 615.392
 -12  -3  -9 4733.58 565.890
 -12  -3  -9 4618.69 570.212
 -12  -3  -8 968.912 477.010
 -12  -3  -8 821.861 486.218
 -12  -3  -7 19132.5 1442.04
 -12  -3  -7 17412.7 1430.64
 -12  -3  -7 17553.4 1397.51
 -12  -3  -6 24396.4 1705.80
 -12  -3  -6 23844.4 1624.05
 -12  -3  -6 26424.1 1767.71
  -3  12   6 22523.2 1674.01
 -12  -3  -5 55175.8 4941.90
 -12  -3  -5 49365.0 2274.78
  -3 -12  -5 43679.5 4538.85
 -12  -3  -5 42505.2 4392.86
 -12   3   5 38620.8 3988.70
  -3  12   5 43201.9 2259.55
 -12  -3  -5 43976.2 2066.89
  -3 -12  -5 46418.2 4914.18
  -3  12   5 47123.2 4400.78
 -12  -3  -5 42604.6 2174.67
 -12   3   4 4797.90 1550.58
  -3  12   4 4578.33 869.833
 -12  -3  -4 3001.82 1180.67
  -3  12   4 4217.92 1387.63
 -12  -3  -4 5553.20 802.011
 -12  -3  -4 3283.34 1400.61
  -3 -12  -4 4628.06 1694.95
 -12  -3  -4 3444.49 1377.91
 -12  -3  -4 4423.30 720.793
 -12   3   3 24316.2 2685.48
 -12  -3  -3 26743.3 2926.65
  -3  12   3 23329.1 2749.39
 -12  -3  -3 27852.1 3016.34
  -3 -12  -3 31051.9 3418.15
 -12  -3  -3 24183.0 2877.97
 -12   3   3 26359.8 2659.03
 -12   3   2 53650.9 3473.78
 -12  -3  -2 53134.5 3650.39
 -12  -3  -2 52625.4 3519.28
  -3  12   2 53377.4 3732.09
 -12  -3  -2 48667.7 3783.50
  -3 -12  -2 45986.7 3730.00
 -12   3   2 57970.4 3909.19
 -12   3   1 19481.1 2305.86
 -12   3   1 15692.5 1691.44
 -12  -3  -1 18994.2 1798.18
 -12  -3  -1 20278.0 2371.66
  -3 -12  -1 19986.1 2395.74
 -12  -3  -1 17979.5 1844.83
  -3  12   1 17453.2 1985.29
 -12  -3   0 18149.7 2225.61
  -3  12   0 17224.0 1886.31
 -12   3   0 15939.6 1802.17
  -3 -12   0 17639.0 2237.95
 -12   3   0 17871.4 2259.85
  -3  12  -1 16554.3 1718.08
 -12   3  -1 23439.9 2285.53
 -12  -3   1 25583.9 2561.51
 -12   3  -1 20297.2 2338.84
 -12   3  -2 44146.5 3626.94
 -12  -3   2 53539.3 3562.03
   3 -12  -2 45773.9 3358.66
 -12   3  -2 51765.9 3284.85
 -12   3  -2 51974.1 3840.77
   3  12   3 26216.7 2946.80
 -12   3  -3 26733.3 3101.16
   3 -12  -3 19661.8 2342.39
 -12  -3   3 28212.4 2540.83
 -12   3  -3 26569.7 2922.14
 -12   3  -3 26572.5 2712.84
   3  12   4 3159.11 1338.72
 -12   3  -4 4808.00 1426.63
 -12   3  -4 5921.99 1051.94
   3  12   4 4312.30 840.364
 -12   3  -4 5628.49 1450.10
  -3  12  -4 3265.99 1785.03
 -12   3  -4 3909.59 1453.21
 -12   3  -5 46122.9 4447.59
 -12   3  -5 46084.6 2370.97
   3  12   5 45155.4 2285.51
   3  12   5 46180.3 4174.76
  -3  12  -5 38741.9 4057.85
 -12   3  -5 48371.9 4866.16
   3  12   6 24631.9 1776.96
 -12   3  -6 25074.8 1885.17
 -12   3  -6 26462.6 1720.67
 -12   3  -7 18626.2 1589.10
   3  12   7 15331.1 1410.28
 -12   3  -7 20064.5 1474.05
 -12   3  -8 926.341 561.983
 -12  -3   8-14.4233 1719.21
   3  12   8 1109.96 523.727
 -12   3  -8 766.004 598.304
  12   3   8 891.900 571.122
 -12   3  -8 765.805 535.257
 -12   3  -9 4010.06 587.771
 -12   3  -9 4236.64 600.613
 -12   3  -9 4380.14 578.134
  -3  12  -9 3627.14 701.413
  12   3   9 4482.74 633.469
 -12  -4  -9 1519.78 366.596
 -12  -4  -9 1527.99 366.410
 -12  -4  -8 12508.3 1043.97
 -12  -4  -8 14969.6 1127.87
 -12  -4  -7 10638.3 1130.17
 -12  -4  -7 11095.3 1193.73
  -4  12   7 11077.8 1167.44
 -12  -4  -7 12616.5 1175.80
 -12  -4  -6 1933.48 769.758
 -12  -4  -6 2061.26 781.853
 -12  -4  -6 1037.14 625.254
 -12   4   5 1990.83 1381.94
  -4  12   5 646.110 1274.86
 -12  -4  -5 1082.73 565.784
 -12  -4  -5 1559.96 1079.01
 -12  -4  -5 1018.55 570.904
  -4 -12  -5 2838.53 2016.49
 -12  -4  -5 1051.28 601.499
 -12  -4  -5 4411.28 1846.57
  -4 -12  -5 5511.62 2447.14
 -12   4   4 14557.4 2349.75
  -4  12   4 12392.9 2179.18
 -12  -4  -4 13119.9 1197.26
 -12  -4  -4 16172.2 2640.66
  -4 -12  -4 17264.4 2848.36
 -12  -4  -4 16661.1 1254.20
 -12  -4  -4 18296.9 2483.50
 -12  -4  -4 15357.6 2462.82
 -12   4   3 24130.4 2571.86
 -12  -4  -3 22333.9 2745.29
 -12   4   3 16511.6 2324.33
  -4 -12  -3 19587.3 2882.29
 -12  -4  -3 17370.5 2478.93
 -12  -4  -3 16879.5 2368.86
  -4  12   3 21355.3 2595.42
 -12   4   2 12599.2 1773.90
  -4  12   2 11090.8 1863.59
 -12  -4  -2 10414.6 1991.65
 -12  -4  -2 13623.0 2084.12
 -12   4   2 16100.4 2197.08
  -4 -12  -2 10321.6 2044.82
 -12  -4  -2 11741.1 1701.23
 -12   4   1 14833.1 1651.31
  -4 -12  -1 11265.0 1999.51
 -12  -4  -1 15393.2 1731.36
  -4  12   1 13383.4 1842.81
 -12  -4  -1 17862.5 2275.28
 -12  -4  -1 13674.2 1671.66
 -12   4   1 15272.9 2052.90
 -12   4   0 3802.23 1231.44
  -4 -12   0 4748.18 1519.61
 -12  -4   0 4256.64 1061.04
  -4  12   0 3783.86 1082.33
 -12  -4   0 3112.61 714.141
 -12   4   0 2698.36 841.844
  -4  12  -1 13449.3 1624.01
 -12  -4   1 16088.9 2128.99
 -12   4  -1 13603.9 1949.86
 -12   4  -1 11409.7 1892.03
 -12   4  -2 11149.1 1502.09
 -12  -4   2 13358.8 1909.90
 -12   4  -2 10982.0 1876.73
 -12   4  -2 10127.7 1786.57
 -12   4  -3 22218.8 2714.91
  -4  12  -3 24228.7 3118.83
 -12   4  -3 21444.0 2465.03
   4  12   3 23557.0 2787.07
 -12   4  -3 16290.6 2533.41
 -12   4  -4 13385.4 2457.37
 -12  -4   4 12589.3 1129.30
 -12   4  -4 15993.4 2510.16
   4  12   4 12052.6 2018.44
   4  12   4 12373.3 1222.75
 -12   4  -4 13389.7 1332.88
  -4  12  -4 13348.0 2608.28
 -12   4  -4 11454.7 2102.35
   4  12   5 1064.95 1206.61
   4  12   5 1898.16 725.249
 -12   4  -5 1247.86 1050.88
 -12   4  -5-123.355 600.146
 -12   4  -5 2259.39 827.896
  -4  12  -5 1233.51 1811.02
 -12   4  -6 1938.10 853.304
   4  12   6 3023.58 849.254
   4  12   7 10382.8 1211.89
 -12   4  -7 11969.3 1337.62
 -12   4  -7 11725.7 1190.93
  12   4   8 11605.4 1120.95
 -12   4  -8 16779.5 1281.91
 -12   4  -8 14068.4 1248.45
   4  12   8 14483.3 1262.85
 -12   4  -8 14183.3 1162.58
 -12   4  -9 1208.31 404.916
 -12   4  -9 1657.45 434.744
 -12   4  -9 1051.32 457.857
  12   4   9 2097.36 498.432
  -4  12  -9 1815.35 602.879
 -12  -5  -9 4872.76 521.477
 -12  -5  -9 5583.77 509.213
 -12  -5  -8 9497.23 944.071
 -12  -5  -8 11030.1 922.182
 -12  -5  -7 4350.50 820.895
 -12  -5  -7 4122.40 752.900
  -5  12   7 2855.24 674.712
 -12  -5  -6 17658.7 1443.44
 -12  -5  -6 18276.7 1449.30
 -12  -5  -6 17527.4 1444.06
 -12   5   5 13023.4 2445.06
  -5 -12  -5 12778.2 2654.67
  -5 -12  -5 10811.5 1070.87
  -5  12   5 13211.0 2580.99
 -12  -5  -5 10121.6 1184.18
  -5 -12  -5 11554.8 2742.33
 -12  -5  -5 11583.1 2359.93
 -12  -5  -5 9227.81 1145.90
 -12  -5  -5 11709.7 2427.55
 -12  -5  -5 10394.1 1090.64
 -12   5   5 10028.1 1083.37
 -12  -5  -4 18560.2 1403.04
 -12   5   4 16536.3 2503.06
  -5 -12  -4 16281.2 1219.77
 -12  -5  -4 18371.1 1343.87
  -5  12   4 18709.3 2768.43
 -12  -5  -4 18181.5 2723.51
 -12  -5  -4 18180.9 2553.30
  -5 -12  -4 16743.5 2692.38
 -12  -5  -4 20458.3 1370.29
 -12   5   4 16858.5 1337.12
 -12  -5  -4 11176.9 2243.56
 -12   5   3 23437.8 2543.52
 -12   5   3 22720.8 2567.90
 -12  -5  -3 23472.4 2925.09
  -5  12   3 15097.3 2220.70
 -12  -5  -3 22804.0 2791.11
  -5 -12  -3 17724.4 2616.56
 -12  -5  -3 18953.5 2576.49
 -12   5   2 35531.6 2897.81
 -12  -5  -2 36461.5 3048.38
  -5  12   2 33844.0 2957.38
 -12  -5  -2 40249.7 3579.34
  -5 -12  -2 34231.8 3351.12
 -12  -5  -2 35889.5 3122.62
 -12   5   2 36031.1 3252.63
 -12   5   1 36955.7 2639.07
 -12  -5  -1 40865.2 3550.25
 -12  -5  -1 36462.5 2552.98
  -5  12   1 34577.6 2890.45
  -5 -12  -1 35466.7 3273.98
 -12  -5  -1 36677.1 2834.07
 -12   5   1 38169.8 3305.71
 -12   5   0 12466.1 2055.03
  -5  12   0 12397.6 1691.33
 -12  -5   0 13952.4 1658.64
  -5 -12   0 14101.1 2172.80
 -12  -5   0 14401.2 2121.67
 -12   5   0 10171.3 1557.70
 -12   5  -1 34766.2 3030.72
 -12  -5   1 34400.2 3098.62
 -12   5  -1 36586.9 3354.25
 -12   5  -2 40953.6 3574.44
 -12  -5   2 39408.1 3232.27
 -12   5  -2 36394.6 2849.15
 -12   5  -2 38273.6 3496.39
  -5  12  -3 20319.3 2999.93
 -12   5  -3 18723.8 2368.82
   5  12   3 22184.0 2684.54
 -12   5  -3 20251.9 2736.29
 -12   5  -3 20767.8 2719.93
 -12   5  -4 18319.1 2511.64
   5  12   4 15148.4 2332.27
 -12  -5   4 17980.9 1315.41
 -12   5  -4 15048.0 1381.20
   5  12   4 18243.1 1424.04
 -12   5  -4 20043.3 2826.70
 -12   5  -4 18633.9 2525.03
  -5  12  -4 19738.2 2959.40
   5  12   5 11845.7 2131.85
  -5  12  -5 13006.3 2672.34
 -12   5  -5 13325.7 1374.92
   5  12   5 12995.7 1285.73
 -12   5  -5 9124.13 2154.83
 -12   5  -5 11457.8 2564.69
 -12   5  -6 13901.1 1459.81
   5  12   6 14004.7 1413.93
 -12   5  -7 3060.22 849.211
  12   5   7 4338.86 913.384
   5  12   7 3655.38 884.046
 -12   5  -7 4669.26 836.343
  12   5   8 9804.03 1069.83
 -12   5  -8 12667.8 1156.44
 -12   5  -8 10469.6 1015.12
   5  12   8 10536.4 1090.38
 -12   5  -8 10939.5 1137.80
  -5  12  -9 4583.38 705.868
 -12   5  -9 5146.89 683.045
 -12   5  -9 5431.98 627.556
 -12   5  -9 5892.02 637.972
  12   5   9 6737.83 716.039
 -12  -6  -9 3180.84 415.081
 -12  -6  -9 2447.33 333.530
 -12  -6  -8 12835.7 954.473
 -12  -6  -8 12178.7 997.374
 -12  -6  -7 23900.0 1579.64
 -12  -6  -7 24417.4 1525.23
  -6  12   7 20848.6 1456.15
 -12  -6  -6 289.800 606.712
 -12  -6  -6-173.480 464.307
  -6  12   6-478.136 597.119
  -6 -12  -5 130662. 7841.40
 -12   6   5 120360. 7038.83
  -6  12   5 127126. 7201.38
  -6 -12  -5 124832. 3313.60
 -12  -6  -5 127312. 3655.17
 -12   6   5 125191. 3581.19
 -12  -6  -5 128145. 3411.43
 -12  -6  -5 126843. 7645.04
 -12  -6  -5 119853. 3381.05
 -12  -6  -5 125298. 7610.62
  -6 -12  -5 128258. 7798.79
 -12   6   4 1526.71 640.514
  -6 -12  -4-192.964 805.104
 -12   6   4 1377.49 1384.75
 -12  -6  -4 133.768 933.459
  -6  12   4-1023.61 1072.66
  -6 -12  -4 3187.25 1369.09
  -6 -12  -4 1114.86 579.470
 -12  -6  -4 1428.10 647.140
 -12  -6  -4 587.156 606.460
 -12  -6  -4 1489.55 530.718
 -12  -6  -4 426.866 557.380
  -6 -12  -4 2995.59 1175.79
 -12  -6  -4 2185.63 975.138
 -12   6   3 12791.6 2108.19
  -6  12   3 12148.8 2010.77
  -6 -12  -3 10242.1 2243.77
 -12  -6  -3 9691.14 2068.49
 -12  -6  -3 10717.7 2006.27
 -12  -6  -3 10222.9 1919.21
 -12   6   2 24535.4 2484.16
 -12  -6  -2 30653.8 2793.40
 -12  -6  -2 29338.3 3123.69
  -6 -12  -2 31076.4 3382.42
 -12  -6  -2 29786.0 2931.74
  -6  12   2 29155.2 2744.43
 -12   6   2 30980.8 3127.31
 -12   6   1 35960.8 2609.92
  -6  12   1 36560.4 2862.89
 -12  -6  -1 33732.8 3299.81
  -6 -12  -1 40373.2 3590.01
 -12  -6  -1 35543.7 2933.05
 -12   6   1 33611.2 3304.38
 -12  -6   0 5715.89 1150.77
  -6  12   0 6389.71 1106.22
 -12   6   0 7327.46 1511.53
 -12  -6   0 4407.41 1338.52
  -6 -12   0 5230.41 1352.53
 -12   6  -1 36134.2 3214.90
 -12  -6   1 36727.8 3278.55
 -12   6  -1 40556.7 3582.86
 -12   6  -2 30225.5 2675.49
 -12  -6   2 33426.5 2995.90
 -12   6  -2 32114.4 3211.33
 -12   6  -2 28689.1 3085.18
   6  12   3 10081.6 1821.51
 -12   6  -3 11022.6 1746.15
 -12   6  -3 10466.8 1998.76
  -6  12  -3 10983.1 2055.04
 -12   6  -3 8922.18 1962.08
   6  12   4 653.086 723.726
 -12   6  -4 1162.84 1034.95
   6  12   4 1503.43 621.199
 -12   6  -4-353.076 610.460
 -12   6  -4 985.434 549.946
  -6  12  -4-837.436 1334.01
   6  12   5 115719. 6430.56
 -12   6  -5 134184. 8068.16
  -6  12  -5 132364. 8045.05
 -12   6  -5 128005. 3977.18
   6  12   5 118883. 3700.32
 -12   6  -5 135210. 7639.53
 -12   6  -6-142.237 760.848
   6  12   6 582.728 623.258
  12   6   7 25894.7 1747.89
   6  12   7 23193.8 1683.42
 -12   6  -7 24691.4 1784.11
 -12   6  -7 25174.9 1614.11
  -6  12  -8 11646.0 1223.87
   6  12   8 13469.0 1176.02
 -12   6  -8 10371.9 1098.30
  12   6   8 10195.0 1042.94
 -12   6  -8 12309.4 1066.10
 -12   6  -9 1364.16 429.923
 -12   6  -9 2076.15 428.841
  -6  12  -9 1881.19 494.168
 -12   6  -9 2270.26 477.774
  12   6   9 2409.66 445.062
 -12  -7  -8-34.1145 318.907
 -12  -7  -8 52.8811 358.124
 -12  -7  -7 396.182 567.913
  -7  12   7 594.915 422.337
 -12  -7  -7-45.4715 474.382
  -7 -12  -6 5424.19 816.464
 -12  -7  -6 4926.47 781.583
 -12  -7  -6 4726.52 902.830
 -12   7   6 6142.40 896.783
  -7  12   6 4050.90 812.709
 -12  -7  -5 1987.46 947.462
 -12   7   5 7312.47 2123.83
  -7  12   5 7520.62 2056.24
  -7 -12  -5 5320.75 845.399
 -12  -7  -5 6417.71 944.046
  -7 -12  -5 1107.61 1009.97
 -12  -7  -5 9217.34 2542.12
  -7 -12  -5 6018.58 2171.36
 -12  -7  -5 6789.95 896.735
 -12   7   5 6050.49 931.282
  -7  12   4 7703.38 972.054
 -12  -7  -4 10490.3 1075.70
 -12  -7  -4 8210.05 980.644
  -7 -12  -4 10833.6 2093.42
  -7 -12  -4 8406.02 2137.22
 -12   7   4 9496.06 1991.73
  -7 -12  -4 8919.93 1033.94
 -12  -7  -4 8536.29 1084.56
  -7  12   4 10921.3 2310.61
  -7 -12  -4 9788.19 2498.59
 -12  -7  -4 4667.08 1794.00
 -12  -7  -4 6294.82 1898.33
 -12  -7  -4 8408.31 1822.20
 -12   7   4 9821.81 1122.39
  -7 -12  -3 2499.70 1467.48
  -7  12   3 3575.93 1326.71
  -7 -12  -3 3615.76 1695.30
 -12  -7  -3 3252.80 1233.37
 -12  -7  -3 2969.85 1490.26
 -12  -7  -3 5740.81 1446.12
 -12   7   2 68043.9 3994.64
 -12  -7  -2 70008.6 4323.18
  -7  12   2 62486.9 4098.51
 -12  -7  -2 71923.1 4943.43
  -7 -12  -2 70406.9 5054.00
 -12  -7  -2 66441.1 4456.05
 -12   7   2 79988.6 4981.01
 -12   7   1 3604.00 1290.55
 -12  -7  -1-342.526 807.488
  -7  12   1-793.816 914.529
  -7 -12  -1 2166.51 1225.96
 -12  -7  -1-214.391 843.635
  -7 -12   0 227690. 8064.88
 -12  -7   0 237473. 7082.85
 -12   7   0 249966. 8838.59
 -12  -7   0 252321. 8721.07
 -12  -7   1 1554.51 863.693
 -12   7  -1 386.879 721.921
 -12   7  -1 949.035 635.835
 -12  -7   2 75725.0 4528.11
 -12   7  -2 70917.5 4929.55
 -12   7  -2 76109.1 4184.25
 -12   7  -2 74496.2 4980.95
 -12   7  -3 4851.87 1464.44
 -12   7  -3 2900.21 1211.86
   7  12   3 1892.07 1043.04
 -12   7  -3 1754.92 760.845
  -7  12  -3 4318.44 1824.80
 -12   7  -4 12581.2 2384.38
   7  12   4 13058.6 2097.95
 -12   7  -4 10675.5 1204.28
 -12  -7   4 10168.8 937.660
   7  12   4 10199.6 1164.66
  -7  12  -4 10536.4 2284.17
 -12   7  -4 5896.82 1545.84
 -12   7  -5 4464.02 1763.00
   7  12   5 7044.89 1769.58
 -12   7  -5 6370.86 1104.07
   7  12   5 4472.93 908.211
  12   7   5 5748.52 881.839
 -12   7  -5 6049.68 1834.51
  -7  12  -5 3814.27 1839.62
  12   7   6 6346.90 936.733
   7  12   6 5963.05 1035.11
 -12   7  -6 4840.92 973.464
 -12   7  -7 895.724 628.371
 -12   7  -7 1163.62 757.148
   7  12   7 609.751 551.404
  12   7   7 995.484 657.700
 -12   7  -8 233.135 535.629
  12   7   8-967.214 535.340
  -7  12  -8 26.3747 590.854
   7  12   8 130.930 466.914
 -12   7  -8 154.684 389.047
 -12   7  -9 564.342 362.058
  12   7   9 1273.38 378.077
  -7  12  -9 1212.89 426.085
 -12   7  -9 1593.58 439.356
 -12   7  -9 1226.66 356.263
 -12  -8  -8 494.132 355.358
 -12  -8  -8 492.414 308.457
  -8  12   7 7452.26 925.986
  -8 -12  -7 7409.52 796.471
 -12  -8  -7 7396.22 920.967
 -12  -8  -7 8443.15 892.393
 -12  -8  -6 2861.67 708.711
  -8 -12  -6 4168.70 726.526
 -12  -8  -6 5181.15 839.865
 -12   8   6 4297.38 698.793
  -8  12   6 4418.80 874.953
 -12   8   5 22771.6 1673.45
  -8  12   5 25129.3 1769.97
  -8 -12  -5 20456.3 3111.83
  -8 -12  -5 21636.8 1496.98
 -12  -8  -5 24134.5 1556.83
 -12  -8  -5 25742.9 1717.81
 -12  -8  -5 23217.5 3371.38
  -8  12   4 15419.6 1268.99
 -12   8   4 14534.0 1211.47
  -8 -12  -4 12767.8 2365.05
  -8 -12  -4 13501.1 1234.21
 -12  -8  -4 16451.2 1386.82
  -8  12   4 13860.7 2712.19
 -12  -8  -4 13691.7 1140.51
 -12  -8  -4 14265.0 2600.55
 -12  -8  -4 13807.4 2650.98
 -12   8   4 12508.6 2315.38
 -12  -8  -4 19599.6 2935.40
  -8 -12  -4 13643.9 2722.43
 -12   8   4 18139.4 1518.73
  -8 -12  -4 12792.9 2435.69
  -8  12   4 14210.0 1379.00
  -8  12   3 4254.66 799.888
 -12   8   3 1343.55 1211.36
  -8 -12  -3 4127.62 1313.56
 -12   8   3 2579.98 595.571
  -8  12   3 3298.32 1593.80
  -8 -12  -3 2754.39 1462.28
  -8 -12  -3 2944.63 700.414
 -12  -8  -3 1934.18 561.865
 -12  -8  -3 5325.25 1663.65
 -12  -8  -3 4711.79 1545.83
 -12   8   3 3465.02 694.880
  -8 -12  -3 3574.63 1274.76
 -12  -8  -3 2511.45 1106.75
 -12  -8  -3 3017.27 591.091
  -8 -12  -2 2789.07 1201.37
 -12   8   2 2885.01 1196.31
  -8  12   2 1351.06 958.445
 -12  -8  -2 2229.78 1249.27
 -12  -8  -2 1262.68 938.261
  -8 -12  -2 2550.00 1005.44
 -12  -8  -2 3698.15 1205.28
  -8  12   1 18393.9 2192.27
 -12  -8  -1 22642.8 2799.09
  -8 -12  -1 16647.6 2422.05
 -12  -8  -1 24244.5 2604.43
 -12   8   1 22782.8 2820.75
  -8 -12   0 3522.80 1392.85
 -12   8   0 5027.69 1486.07
 -12  -8   0 4511.32 1094.95
 -12  -8   0 5084.86 1578.90
 -12  -8   1 24837.9 2690.90
 -12   8  -1 22421.5 2876.56
  -8 -12   1 23319.4 2699.67
 -12   8  -1 21933.2 2865.28
  -8 -12   2 1916.89 765.922
 -12   8  -2 2048.26 1193.90
 -12  -8   2 1171.80 757.599
 -12   8  -2-679.565 1129.10
 -12   8  -3 6538.53 1595.98
 -12  -8   3 3139.40 763.722
 -12  -8   3 3178.31 600.558
  -8  12  -3 2486.72 1537.34
  -8 -12   3 3283.72 634.840
 -12   8  -3 5032.54 1290.44
 -12   8  -3 2405.38 1216.13
 -12   8  -3 3241.14 906.146
   8  12   3 3977.68 1184.59
  -8 -12   3 3884.83 668.894
 -12   8  -4 13708.1 1417.00
 -12   8  -4 15819.5 2766.59
   8  12   4 16373.5 1422.98
   8  12   4 14676.1 2332.92
  12   8   4 14872.8 1264.24
 -12   8  -4 17172.2 2517.10
  -8  12  -4 15564.0 2961.58
 -12   8  -5 24302.6 3894.39
   8  12   5 21995.3 1629.56
 -12   8  -5 23318.8 1809.22
  12   8   5 22677.8 1620.95
  -8  12  -5 26737.7 4124.77
 -12   8  -6 4614.52 1010.96
   8  12   6 4118.48 923.009
  12   8   6 3901.04 834.543
 -12   8  -7 9189.74 985.738
  -8  12  -7 10709.4 1217.18
 -12   8  -7 8496.29 1132.15
   8  12   7 9627.93 1117.67
  12   8   7 9220.91 1052.18
 -12   8  -8 162.606 522.972
  -8  12  -8 369.255 530.856
   8  12   8-77.6873 445.067
  12   8   8-70.9612 450.784
 -12   8  -8-354.420 332.260
 -12   8  -9 15552.5 909.399
 -12   8  -9 14939.5 829.824
  -8  12  -9 14604.6 879.527
  12   8   9 15764.9 903.151
  -8  12  -9 15524.5 812.813
 -12   8  -9 16517.0 821.728
 -12  -9  -8 16047.4 883.899
 -12  -9  -8 17915.1 1014.60
  -9 -12  -7 5780.14 742.305
 -12  -9  -7 5128.64 806.632
 -12  -9  -7 5741.30 742.727
 -12  -9  -6 36230.9 1973.82
 -12   9   6 35442.5 1945.24
 -12  -9  -6 33609.9 1771.25
  -9  12   6 35623.0 1996.50
 -12  -9  -5 7527.09 949.126
  -9  12   5 6736.51 903.891
  -9 -12  -5 7924.98 990.530
 -12  -9  -5 6181.69 953.456
  -9 -12  -5 8412.49 915.337
 -12   9   5 6502.65 966.432
  -9  12   5 7747.37 1056.24
  -9  12   4 34362.4 1868.16
 -12   9   4 39296.8 3874.06
  -9  12   4 35762.0 4007.97
 -12  -9  -4 38365.5 4003.52
 -12   9   4 37470.9 1915.08
  -9 -12  -4 31673.5 3892.54
 -12  -9  -4 39988.0 4081.99
  -9 -12  -4 30059.9 1754.72
  -9 -12  -4 25171.2 3468.69
 -12  -9  -4 34189.8 1928.84
  -9  12   4 34745.3 2074.59
  -9 -12  -4 35807.2 4108.01
 -12  -9  -4 31711.4 4052.21
  -9 -12  -4 33080.7 1662.41
 -12  -9  -4 33308.0 1758.99
 -12   9   4 32981.3 2010.04
 -12   9   3 3303.09 658.926
  -9 -12  -3 4432.74 1545.00
 -12   9   3 3900.35 1630.69
  -9  12   3 3045.51 1187.06
 -12  -9  -3 1322.89 1322.86
  -9 -12  -3 5056.13 897.344
  -9 -12  -3 3593.07 1156.32
 -12  -9  -3 6125.80 1517.03
 -12  -9  -3 4249.02 744.399
 -12  -9  -3 5008.97 1288.12
  -9  12   3 3501.30 827.940
  -9  12   3 5616.83 796.660
  -9 -12  -3 5339.02 1755.70
 -12  -9  -3 5708.12 826.211
  -9 -12  -3 5403.31 751.045
 -12   9   3 5626.24 916.208
 -12  -9  -2 7602.95 1756.97
  -9  12   2 7161.72 1648.38
 -12   9   2 9482.65 1724.28
 -12  -9  -2 9201.51 2125.88
  -9 -12  -2 7478.32 1553.47
 -12  -9  -2 7609.58 1606.18
  -9 -12  -2 7386.72 1949.71
  -9 -12  -2 8618.46 2075.82
 -12   9   2 7447.03 1043.78
  -9 -12  -1-339.671 863.173
 -12  -9  -1-285.506 425.247
 -12  -9  -1 3944.95 1153.81
 -12   9   1 2947.84 1237.00
  -9 -12  -1 1073.29 1148.39
 -12   9   0-965.223 761.601
 -12  -9   0 1206.90 1162.72
  -9 -12   0 1116.52 855.042
 -12  -9   0 1231.87 807.083
  -9 -12   0-230.178 907.632
  -9 -12   1 284.875 334.448
 -12   9  -1-350.619 772.080
  -9 -12   2 9165.39 1827.49
 -12   9  -2 7086.50 1897.07
 -12  -9   2 8304.85 1554.10
 -12   9  -2 6122.01 1857.66
 -12  -9   3 4335.96 827.122
  -9 -12   3 5506.65 824.248
 -12   9  -3 3606.96 1602.27
  -9 -12   3 5883.66 743.142
   9  12   3 4089.93 1183.11
 -12   9  -3 5537.22 928.851
  -9  12  -3 6663.28 2288.70
 -12   9  -3 4367.39 1737.29
 -12   9  -3 2301.47 1259.02
 -12  -9   3 3874.62 652.961
 -12   9  -4 37811.6 4051.60
   9  12   4 31086.7 3527.62
 -12   9  -4 43555.3 4639.21
 -12   9  -4 34531.3 2077.63
   9  12   4 34385.5 1965.27
  -9  12  -4 31752.0 4121.73
  12   9   4 34663.7 1881.93
  12   9   5 7700.96 1021.38
   9  12   5 8657.98 1132.33
 -12   9  -5 9947.23 1257.96
  12   9   6 30680.4 1875.80
 -12   9  -6 33461.2 2064.26
  -9  12  -6 32493.0 2070.08
   9  12   6 36190.3 2059.00
 -12   9  -7 7302.46 900.578
  -9  12  -7 5118.29 955.593
  12   9   7 7705.80 996.440
   9  12   7 6616.75 904.524
 -12   9  -7 7049.51 1046.37
  -9  12  -8 18319.9 1270.63
 -12   9  -8 20321.0 1335.43
 -12   9  -8 16198.4 1038.73
   9  12   8 18017.3 1227.30
  12   9   8 19817.3 1258.57
  -9  12  -9 645.687 195.243
 -12   9  -9-38.1219 285.044
  -9  12  -9 150.768 239.140
  -9  12  -9-261.927 259.403
 -12   9  -9 110.930 279.685
  12   9   9 480.278 267.528
 -12   9  -9 197.782 202.420
 -12 -10  -8 3657.83 496.837
 -10 -12  -7 19692.0 1230.09
 -12 -10  -7 19948.2 1312.74
 -12 -10  -7 19420.0 1160.64
 -12  10   6 71399.0 2709.37
 -10 -12  -6 78392.1 2691.56
 -12 -10  -6 76096.8 2764.54
 -10 -12  -6 74701.4 2306.16
 -10  12   6 69790.3 2742.75
 -12 -10  -6 77101.8 2532.24
 -10  12   5 17154.4 1325.54
 -12  10   5 14984.4 1360.80
 -10 -12  -5 15823.5 1352.39
 -12 -10  -5 13071.6 1304.36
 -10  12   5 15339.6 1409.19
 -10 -12  -5 17551.2 1261.62
 -12 -10  -5 14360.2 1240.88
 -10  12   4 984.660 486.080
 -12  10   4 1161.07 495.019
 -10  12   4 1306.55 489.470
 -12  10   4-2595.98 1021.10
 -10  12   4 1017.56 736.979
 -10 -12  -4 902.541 1371.02
 -10 -12  -4 1221.64 637.455
 -12 -10  -4 1082.59 684.872
 -10 -12  -4 2106.81 940.397
 -12 -10  -4 845.837 1877.48
 -12 -10  -4 6005.76 1550.40
 -12 -10  -4 3702.16 1403.08
 -10 -12  -4-1209.77 1189.39
 -12 -10  -4 1556.27 567.903
 -10 -12  -4 1820.06 557.612
 -12  10   4 941.688 702.625
 -10  12   4 1395.58 625.238
 -12  10   3 14861.0 1292.31
 -10  12   3 18090.5 1396.68
 -12 -10  -3 20263.0 2934.85
 -12  10   3 17628.3 1400.08
 -10 -12  -3 19092.9 3144.88
 -10 -12  -3 17774.5 2764.27
 -12  10   3 19130.3 2615.82
 -10 -12  -3 17487.2 1411.44
 -12 -10  -3 15987.6 1333.08
 -10  12   3 14820.3 2615.36
 -10 -12  -3 14088.7 2619.08
 -12 -10  -3 21687.5 2797.79
 -10  12   3 15991.3 1455.34
 -10 -12  -3 14847.2 1148.29
 -12 -10  -3 16125.3 1229.64
 -12 -10  -3 18313.6 3014.86
 -12  10   3 16592.7 1441.33
 -10  12   2 17606.4 1384.85
 -12  10   2 15918.5 1293.16
 -12  10   2 13260.7 1139.82
 -10 -12  -2 12537.9 2550.24
 -10 -12  -2 14623.0 1234.15
 -12 -10  -2 16369.4 1251.31
 -10  12   2 13780.2 2038.23
 -12 -10  -2 11600.6 2530.36
 -10 -12  -2 17842.5 2306.22
 -12  10   2 15762.0 1400.03
 -12 -10  -2 15012.0 1184.84
 -10 -12  -2 16927.5 2730.23
 -10 -12  -2 16560.7 1209.24
 -12 -10  -2 9405.67 2109.33
 -10  12   2 15018.1 1356.67
 -12 -10  -1 45705.1 4096.10
 -12  10   1 49673.2 2193.33
 -10  12   1 45776.6 2104.98
 -10 -12  -1 39981.2 3766.49
 -12 -10  -1 44778.9 3786.80
 -10 -12  -1 42138.5 3930.71
 -10 -12   0 8745.57 1738.52
 -12 -10   0 7640.88 1605.73
 -12 -10   0 8979.76 1738.97
 -10 -12   0 12010.9 2011.88
 -12  10  -1 42559.2 4071.56
 -10 -12   1 39521.9 3741.20
 -12 -10   1 48492.0 4106.23
 -12 -10   1 40619.9 1809.35
 -12  10  -2 12320.5 1176.53
 -10 -12   2 12059.3 998.136
 -10 -12   2 10477.8 1977.24
 -12 -10   2 17607.6 2498.13
 -10 -12   2 12584.4 1122.08
 -12 -10   2 14153.7 1083.48
 -12 -10   2 13572.4 1186.85
 -10 -12   2 15141.2 1158.63
 -12  10  -2 12541.8 2302.16
 -10 -12   3 14725.3 1110.79
 -12 -10   3 14959.1 1171.94
  12  10   3 19839.2 2509.11
 -12  10  -3 15365.9 1341.47
 -10 -12   3 14833.3 1217.89
 -12  10  -3 14522.9 2722.37
 -12 -10   3 15556.2 1332.28
  10  12   3 17937.4 2615.18
  10  12   4 3060.50 1019.69
 -10  12  -4 2564.47 716.064
 -10  12  -4 490.041 1342.79
 -12  10  -4 1501.10 746.397
  10  12   4 2218.06 726.707
  12  10   4 1475.70 538.155
 -12  10  -4 2939.09 1385.86
 -12  10  -4 1773.30 1223.37
 -10  12  -5 18523.3 1639.64
  10  12   5 18149.7 1517.86
 -12  10  -5 16661.9 1548.04
  12  10   5 13910.2 1256.17
 -10  12  -6 76340.0 3019.88
 -12  10  -6 75736.1 3003.62
  12  10   6 77229.1 2861.33
  10  12   6 71929.1 2838.49
 -10  12  -7 20863.7 1510.13
  12  10   7 23524.1 1525.03
  10  12   7 23029.2 1529.85
 -12  10  -7 17990.9 1419.53
 -12  10  -7 20045.4 1256.58
  12  10   8 4771.86 678.389
  10  12   8 5350.30 738.993
 -12  10  -8 4086.29 686.163
 -10  12  -8 5096.85 721.411
 -10  12  -8 4557.75 593.006
 -12  10  -8 3692.15 547.822
 -12 -11  -8 8550.64 635.182
 -11 -12  -7 346.588 401.245
 -12 -11  -7 299.064 373.973
 -12 -11  -7-478.023 330.264
 -11 -12  -6 1030.75 609.413
 -12 -11  -6 234.862 526.325
 -11 -12  -6 1346.70 443.512
 -12  11   6 1632.95 577.866
 -12 -11  -6 759.623 423.062
 -11  12   6 958.593 551.216
 -12  11   5 48681.4 2077.49
 -11  12   5 45813.6 2059.89
 -11 -12  -5 43885.3 2159.03
 -12 -11  -5 43751.8 2189.77
 -11  12   5 45108.1 2311.80
 -11 -12  -5 45271.0 1963.09
 -12 -11  -5 43292.2 1977.06
 -12  11   5 45384.4 2336.13
 -12 -11  -4 40687.0 4096.56
 -12  11   4 35439.5 1907.30
 -11  12   4 34094.9 1921.70
 -11 -12  -4 42099.7 4200.75
 -11 -12  -4 32513.0 1888.03
 -12 -11  -4 33144.4 1902.69
 -12 -11  -4 32792.9 4018.04
 -11 -12  -4 38167.2 3919.32
 -11 -12  -4 35975.4 1782.11
 -12 -11  -4 36213.3 1832.83
 -11  12   4 30195.3 1976.22
 -12  11   4 29599.6 1921.70
 -12  11   3 26735.0 1679.00
 -11  12   3 26725.8 1705.14
 -11 -12  -3 34029.5 3626.09
 -12 -11  -3 34640.8 3742.41
 -12  11   3 25068.5 1666.89
 -11  12   3 25426.9 1656.94
 -11 -12  -3 27590.4 1719.51
 -12  11   3 24742.8 2815.30
 -12 -11  -3 26218.2 1677.20
 -11  12   3 25183.2 3171.72
 -11 -12  -3 25898.3 3311.56
 -12  11   3 26643.7 1832.67
 -12 -11  -3 22556.3 3028.65
 -12 -11  -3 26658.4 1566.88
 -11 -12  -3 25990.2 3522.90
 -12 -11  -3 25368.8 3587.95
 -11 -12  -3 25495.3 1499.40
 -11  12   3 25218.3 1755.74
 -12  11   2 26043.1 1698.86
 -11  12   2 26825.1 1725.20
 -11 -12  -2 27974.1 3457.56
 -12 -11  -2 33693.5 3842.66
 -12  11   2 29735.6 1759.05
 -11  12   2 31135.2 1821.35
 -11 -12  -2 27550.7 1667.98
 -12  11   2 25638.7 1746.16
 -12 -11  -2 30036.8 1732.04
 -12 -11  -2 26655.9 1514.43
 -11 -12  -2 27251.7 3395.61
 -12 -11  -2 27724.6 3243.92
 -11 -12  -2 27241.8 1532.38
 -11  12   2 27692.8 1820.96
 -12  11   1 2530.90 626.440
 -11  12   1 2432.25 533.675
 -12  11   1 1840.76 784.623
 -11  12   1 2475.30 681.526
 -11 -12  -1 2996.71 1256.93
 -12 -11  -1-596.826 1009.15
 -12  11   1 4776.00 867.532
 -11 -12  -1 2764.25 616.539
 -12 -11  -1 1894.66 500.703
 -11 -12  -1 2817.16 988.802
 -12 -11  -1-2010.14 833.309
 -11 -12  -1 2192.89 540.155
 -12 -11  -1 1931.45 575.131
 -11  12   1 2048.67 729.607
 -11  12   0 1540.59 581.990
 -12  11   0 2121.82 720.013
 -11  12   0 2000.52 658.983
 -11 -12   0 2904.51 1178.56
 -12 -11   0 2034.01 1074.95
 -11 -12   0 3580.96 1331.90
 -11 -12   0 1126.65 469.779
 -12 -11   0 2535.80 619.782
 -12 -11   0 2835.65 1091.76
 -11 -12   0 1853.18 516.754
 -12 -11   0 1490.76 491.799
 -12  11   0 3115.40 809.697
 -11  12   0 1091.04 709.952
 -12  11  -1 837.286 662.456
 -11  12  -1 1291.88 554.195
 -11 -12   1 1563.45 1251.39
 -12 -11   1-753.434 1263.99
 -11 -12   1 486.742 566.037
 -11 -12   1 2162.88 482.077
 -12 -11   1 957.721 369.663
 -12 -11   1 966.921 474.245
 -11 -12   1 1315.81 526.959
 -12 -11   1 1994.72 546.506
 -12 -11   2 31516.8 1759.74
 -11 -12   2 28772.7 1564.09
 -12  11  -2 30109.5 1774.21
 -11  12  -2 29431.7 1757.60
 -11 -12   2 37118.4 3480.28
 -12 -11   2 34923.0 3546.87
 -11 -12   2 26890.2 1481.72
 -12 -11   2 31184.8 1545.11
 -12 -11   2 29213.4 1586.49
 -11 -12   2 32450.4 1752.43
 -11 -12   3 26819.6 1472.16
  11  12   3 32420.5 3400.56
 -11  12  -3 33422.9 4114.43
  12  11   3 25506.5 2972.05
 -12 -11   3 24920.8 1534.60
 -12  11  -3 25342.5 1691.95
 -11 -12   3 25213.1 1512.66
 -12  11  -3 24957.8 3473.51
  11  12   4 36438.3 2002.81
 -12  11  -4 40657.1 2181.24
 -11  12  -4 43257.5 2250.37
 -12  11  -4 32801.6 4040.45
 -11  12  -4 37693.7 4461.10
 -12  11  -5 44921.2 2383.01
 -11  12  -5 46420.6 2394.45
  11  12   5 42610.3 2189.69
  12  11   5 42471.0 2151.39
 -12  11  -6 1674.81 729.448
 -11  12  -6 1391.85 674.336
  12  11   6 946.529 523.327
  11  12   6 1330.04 624.092
 -12  11  -7 120.145 541.564
 -11  12  -7 982.126 644.997
  11  12   7 232.732 403.049
  12  11   7-4.93616 429.636
 -12  11  -7 292.930 396.732
 -11  12  -8 8619.65 831.298
  11  12   8 9598.70 857.026
  12  11   8 8675.87 801.828
 -12  11  -8 8879.54 835.264
 -12 -12  -7 321.911 311.228
 -12 -12  -6 33351.8 1747.18
 -12 -12  -6 29246.5 1444.38
 -12  12   6 30320.4 1760.21
 -12  12   5-13.0832 353.453
 -12 -12  -5 629.974 541.725
 -12 -12  -5-364.118 471.438
 -12  12   5 383.240 655.282
 -12  12   4 57735.7 2459.40
 -12 -12  -4 61674.1 2565.19
 -12 -12  -4 58876.8 2305.91
 -12  12   4 53838.9 2587.60
 -12  12   3 610.626 499.058
 -12  12   3 306.411 519.992
 -12 -12  -3 202.746 480.759
 -12 -12  -3 1648.65 839.911
 -12 -12  -3-481.567 476.857
 -12  12   3 187.849 504.246
 -12  12   2 40636.6 2110.25
 -12  12   2 41139.7 2126.61
 -12 -12  -2 45226.4 2116.71
 -12 -12  -2 34368.2 3683.45
 -12 -12  -2 44150.2 1976.52
 -12 -12  -2 47856.6 4746.45
 -12  12   2 40217.6 2195.84
 -12  12   1-80.7628 301.483
 -12  12   1 906.643 553.789
 -12 -12  -1-765.243 414.860
 -12 -12  -1 426.105 929.407
 -12 -12  -1 464.087 480.924
 -12  12   1-64.0716 551.245
 -12 -12   0 38291.0 4129.24
 -12  12   0 41752.4 2121.22
 -12 -12   0 41344.6 1939.81
 -12 -12   0 40996.4 1913.17
 -12 -12   0 40251.6 1856.55
 -12  12   0 44098.4 2232.50
 -12  12   0 34824.7 2019.93
 -12  12  -1 106.069 595.249
 -12  12  -1 984.975 732.366
 -12 -12   1-484.314 450.662
 -12 -12   1-636.563 474.000
 -12 -12   1 814.777 1327.12
 -12 -12   1 702.918 671.144
 -12  12  -2 39173.2 2031.47
 -12 -12   2 43316.8 3897.04
 -12 -12   2 40915.9 1863.27
 -12 -12   2 42277.2 1939.45
 -12 -12   3 525.865 478.993
  12  12   3-3079.16 1427.75
 -12  12  -4 59388.3 2580.39
 -12  12  -5 118.589 687.216
  12  12   5 120.465 463.133
  12  12   6 32345.6 1815.96
 -12  12  -6 33031.2 1933.16
  12  12   7 143.454 322.204
 -12  12  -7-312.515 503.419
  12  12   8 27632.3 1245.10
 -12  12  -8 28219.1 1251.00
 -13   0   0-119.677 651.446
 -13   0  -1 5476.34 1549.52
 -13   0   1 4488.76 1380.17
   0  13   1 5103.60 1263.54
   0 -13  -1 3723.82 1114.95
 -13   0  -1 4017.70 1000.67
 -13   0  -2 11504.3 2031.00
   0  13   2 15767.8 2293.12
 -13   0   2 15167.2 2115.88
   0 -13  -2 7970.05 1792.79
 -13   0  -2 14367.6 1989.07
 -13   0  -2 11127.6 1744.78
   0  13   3 44593.7 3905.45
 -13   0  -3 49719.6 4095.39
   0 -13  -3 47713.3 4009.72
 -13   0  -3 44345.7 3605.24
 -13   0   3 58544.1 3842.17
 -13   0  -3 46001.1 3906.72
 -13   0   4 4279.22 1640.17
 -13   0  -4-655.142 1024.33
   0  13   4 5264.29 1383.94
 -13   0  -4 5215.15 1377.35
 -13   0  -4 1063.85 1068.88
   0 -13  -4 2813.01 1403.01
   0  13   4 942.631 570.838
 -13   0  -4 2701.66 840.961
 -13   0  -4 2902.27 659.064
   0  13   5 54378.2 4710.66
   0  13   5 54589.3 2590.32
 -13   0  -5 64702.3 5628.07
 -13   0  -5 50746.6 2262.32
 -13   0  -5 52429.3 2536.13
 -13   0  -5 56020.4 4987.32
 -13   0  -6 23601.9 1653.49
 -13   0  -6 25674.3 1762.51
   0  13   6 22643.2 1737.71
 -13   0  -6 26377.0 1870.04
 -13   0  -7 23759.6 1665.68
   0  13   7 23216.6 1702.64
 -13   0  -7 22653.2 1629.00
 -13   0  -7 21682.5 1545.97
 -13   0  -8 2197.11 614.433
 -13   0  -8 2695.91 655.728
 -13   0  -8 3235.53 711.789
 -13   0  -9 7627.49 671.353
 -13   0  -9 7540.62 605.461
  13   0   9 9730.13 801.369
 -13   0  -9 8406.33 713.088
 -13  -1  -9 1579.54 413.007
  13  -1   9 1133.85 407.872
 -13  -1  -9 1621.12 390.625
 -13  -1  -8 5367.85 777.671
 -13  -1  -8 5175.43 762.704
 -13  -1  -8 5753.83 794.831
  -1  13   7 10004.6 1165.10
 -13  -1  -7 10698.1 1224.64
 -13  -1  -7 10582.7 1167.65
 -13  -1  -7 11705.0 1154.24
  -1  13   6 12158.0 1318.81
 -13  -1  -6 14324.8 1389.93
 -13  -1  -6 17680.0 1433.72
 -13  -1  -6 16515.6 1497.78
 -13  -1  -5-1078.76 797.223
 -13   1   5 1873.61 1355.17
  -1  13   5 1558.11 1001.30
 -13  -1  -5 1072.58 626.706
  -1 -13  -5 798.853 899.493
 -13  -1  -5-3982.45 1698.89
 -13  -1  -5-2658.60 1686.32
  -1  13   5 1255.90 630.129
 -13  -1  -5 996.322 542.544
  -1 -13  -4 127.856 1242.10
 -13  -1  -4 1672.45 1484.34
  -1  13   4-10.7305 681.237
 -13   1   4 3224.65 1543.79
 -13  -1  -4 2111.42 625.993
 -13  -1  -4 2500.72 1402.79
 -13  -1  -4 2176.29 729.925
 -13  -1  -4 2752.33 1309.01
  -1  13   4 1999.25 666.653
 -13  -1  -4 1160.85 829.407
 -13  -1  -4 1583.50 573.689
 -13  -1  -3 1543.47 957.550
 -13   1   3 260.224 750.669
 -13   1   3 3600.03 1233.68
  -1  13   3 1915.46 1172.62
 -13  -1  -3 1122.23 866.269
 -13  -1  -3 2234.83 1205.73
  -1 -13  -3 2919.67 1187.06
 -13   1   2 30762.1 2939.05
  -1  13   2 30898.0 3030.76
 -13  -1  -2 34906.3 3049.36
 -13  -1  -2 32631.8 3174.81
  -1 -13  -2 30520.5 3095.42
 -13  -1  -2 32846.3 2852.88
  -1  13   1 13566.5 2007.15
 -13  -1  -1 11650.4 2021.65
 -13   1   1 11122.2 1839.59
 -13  -1  -1 8930.55 1355.27
  -1 -13  -1 12017.6 1978.30
 -13   1   0 15911.2 2240.96
 -13  -1   0 12537.0 2054.45
 -13   1  -1 12397.1 1980.96
 -13   1  -1 15171.6 1864.21
 -13  -1   1 14507.5 2048.64
   1  13   2 36356.3 3339.23
 -13   1  -2 42162.8 3454.80
   1 -13  -2 34340.3 3198.08
 -13   1  -2 35400.4 3408.55
 -13  -1   2 40226.4 3292.93
 -13   1  -2 39375.1 2999.07
 -13  -1   3 3588.15 1129.26
 -13   1  -3 3727.23 1523.97
   1  13   3 4719.38 1295.52
 -13   1  -3 4460.17 1327.01
 -13   1  -3 1697.18 1088.82
 -13   1  -4 768.174 764.817
   1  13   4 2003.97 934.705
 -13  -1   4 909.187 446.670
 -13   1  -4 1543.20 461.621
 -13   1  -4 1957.62 861.337
 -13   1  -4 1169.22 977.457
   1 -13  -4 3281.94 1683.51
   1  13   4 668.852 617.162
 -13   1  -4 146.124 710.621
   1  13   5 388.696 989.755
 -13   1  -5 980.394 1117.66
 -13   1  -5 753.694 835.720
   1  13   5 155.262 450.804
 -13   1  -5-440.581 1615.50
 -13   1  -5 498.911 514.382
 -13   1  -6 18747.8 1618.34
   1  13   6 15584.2 1445.71
 -13   1  -6 16014.9 1355.08
 -13   1  -7 11182.0 1215.12
   1  13   7 11864.3 1263.91
 -13   1  -7 10387.6 1131.23
 -13   1  -7 9633.68 1210.82
 -13   1  -8 5674.18 841.790
 -13   1  -8 5899.44 825.760
 -13   1  -8 6312.77 831.280
 -13   1  -9 1353.46 341.099
 -13   1  -9 1265.75 417.017
 -13   1  -9 1421.83 411.942
  13   1   9 1953.68 468.012
 -13  -2  -9 4730.91 533.962
 -13  -2  -9 4905.47 544.276
  13  -2   9 5243.78 611.975
 -13  -2  -8 6249.88 816.560
 -13  -2  -8 7100.55 815.761
 -13  -2  -8 6665.55 813.948
 -13  -2  -7 8720.89 1094.41
 -13  -2  -7 7326.69 964.876
 -13  -2  -7 9670.29 1116.21
  -2  13   6 931.409 559.256
 -13  -2  -6 630.581 624.769
 -13  -2  -6 2338.82 781.804
 -13  -2  -6 2095.12 693.218
 -13  -2  -5 10861.5 2265.70
 -13   2   5 8677.74 2111.22
  -2  13   5 9637.03 2103.14
  -2 -13  -5 10275.6 2397.05
 -13  -2  -5 7557.52 1010.89
 -13  -2  -5 9024.04 2113.51
  -2  13   5 7132.14 1060.67
 -13  -2  -5 8947.70 1024.97
  -2 -13  -5 6925.33 1731.02
 -13  -2  -5 8969.41 1142.09
 -13  -2  -4 11856.9 2280.05
  -2  13   4 11976.2 1196.65
 -13  -2  -4 11981.9 2287.04
 -13   2   4 8742.15 2053.54
 -13  -2  -4 10995.1 1159.74
  -2  13   4 10271.9 2092.57
 -13  -2  -4 12277.2 1212.60
  -2 -13  -4 10408.4 2317.10
 -13  -2  -4 11517.8 1317.55
 -13  -2  -4 8610.77 1780.77
 -13  -2  -4 12140.1 1139.33
 -13   2   3 20433.2 2618.22
  -2  13   3 23629.0 2815.15
 -13  -2  -3 24483.3 2877.00
 -13  -2  -3 29745.4 3190.77
  -2 -13  -3 20065.4 2712.77
 -13   2   3 25702.7 2756.39
 -13  -2  -3 25270.3 2864.23
 -13  -2  -2 8014.23 1577.65
 -13   2   2 9401.06 1618.07
  -2  13   2 6846.71 1566.19
 -13  -2  -2 8776.41 1524.62
  -2 -13  -2 9062.09 2034.99
 -13  -2  -2 7826.62 1635.05
 -13   2   2 9807.52 1788.05
  -2  13   1 32970.0 2971.82
 -13  -2  -1 27736.9 2295.22
 -13  -2  -1 29782.8 3049.05
  -2 -13  -1 23604.6 2633.14
 -13  -2  -1 25732.2 2218.96
 -13   2   1 32114.6 3054.91
 -13  -2   0 72784.6 4592.18
  -2  13   0 68792.3 3940.23
 -13   2   0 66580.0 3418.67
 -13   2   0 78273.2 4737.56
 -13   2  -1 20012.3 2242.70
 -13  -2   1 25574.9 2672.29
 -13   2  -1 23615.6 2694.05
 -13  -2   2 8568.77 1614.27
 -13   2  -2 9866.62 1468.99
   2  13   2 9352.60 1913.63
 -13   2  -2 8902.45 1786.72
 -13   2  -2 9262.18 1701.21
   2 -13  -2 7664.70 1811.06
 -13   2  -3 23467.1 2668.88
   2  13   3 22320.5 2807.78
 -13   2  -3 25952.5 2952.47
   2 -13  -3 19684.3 2486.40
 -13   2  -3 21276.5 2772.77
 -13   2  -4 15597.3 2451.33
 -13  -2   4 10044.1 1011.32
 -13   2  -4 11102.8 1246.23
   2  13   4 14154.7 2324.91
   2  13   4 11759.4 1175.01
 -13   2  -4 11407.5 1076.95
 -13   2  -4 13177.5 2231.90
 -13   2  -4 13216.7 2343.45
   2  13   5 8279.03 1880.14
   2  13   5 9293.47 1140.19
 -13   2  -5 8148.31 1099.29
 -13   2  -5 11304.0 2848.72
 -13   2  -5 10589.3 1126.09
 -13   2  -5 11373.6 2974.49
   2  13   6 1193.74 631.629
 -13   2  -6 1815.93 848.265
 -13   2  -6 2098.78 686.518
 -13   2  -7 12432.9 1266.71
 -13   2  -7 10393.7 1141.19
   2  13   7 10670.2 1193.40
 -13   2  -7 9567.52 1118.86
 -13   2  -8 5950.53 828.159
  13   2   8 7107.79 904.536
 -13   2  -8 6364.64 881.541
   2  13   8 7624.52 938.287
 -13   2  -8 6835.86 831.996
 -13   2  -9 4827.99 570.671
 -13   2  -9 4961.42 571.684
 -13   2  -9 5726.89 619.909
  13   2   9 5644.81 621.048
 -13  -3  -9 6038.34 586.246
  13  -3   9 6139.95 620.928
 -13  -3  -9 6134.16 562.435
 -13  -3  -8 11153.1 1009.33
 -13  -3  -8 10663.1 880.058
 -13  -3  -8 10089.0 947.150
 -13  -3  -7 10618.8 1136.11
 -13  -3  -7 11050.0 1147.24
 -13  -3  -7 10455.6 1081.81
 -13  -3  -6 8416.56 1126.89
 -13  -3  -6 7886.89 1051.02
 -13  -3  -6 7570.66 969.423
  -3  13   5 3273.50 1230.76
 -13  -3  -5-617.246 945.898
  -3 -13  -5 599.860 1324.20
 -13  -3  -5 1258.99 629.769
 -13   3   5 3108.05 1349.66
 -13  -3  -5 1004.05 661.620
 -13  -3  -5-4383.23 1677.68
  -3 -13  -5 5465.09 1737.84
 -13  -3  -5 728.781 539.773
 -13   3   4 20185.4 2882.01
 -13  -3  -4 20253.5 1470.48
  -3  13   4 17821.1 2659.56
 -13  -3  -4 22536.1 1601.70
 -13  -3  -4 16783.5 2613.34
 -13   3   4 19476.1 1413.70
  -3 -13  -4 14645.4 2610.60
 -13  -3  -4 19262.8 1360.59
 -13  -3  -4 22039.6 1691.44
 -13  -3  -4 15677.0 2587.65
 -13  -3  -4 19349.5 2813.09
 -13  -3  -3 5939.77 1433.44
 -13   3   3 2268.55 1147.30
  -3  13   3 5706.25 1434.36
 -13  -3  -3 4622.63 1565.32
  -3 -13  -3 6431.18 1892.86
 -13  -3  -3 4867.56 1641.08
 -13   3   3 5769.08 1492.52
  -3  13   2 80859.5 4793.52
 -13  -3  -2 90049.2 4849.04
 -13  -3  -2 87979.7 5322.03
  -3 -13  -2 77338.4 5005.40
 -13  -3  -2 84697.2 4585.65
 -13   3   2 85401.5 4959.28
 -13   3   2 78922.8 4353.08
 -13   3   1 7027.17 1524.40
 -13  -3  -1 6847.89 1597.83
  -3  13   1 4702.76 1109.87
 -13  -3  -1 4855.65 1128.59
  -3 -13  -1 5533.14 1532.43
 -13   3   0 4605.62 1363.47
  -3  13   0 4727.66 1189.67
 -13  -3   0 4856.67 1229.00
 -13   3   0 7504.86 1212.49
 -13   3  -1 6969.63 1659.35
  -3  13  -1 7008.84 1302.01
 -13  -3   1 6807.29 1479.42
 -13   3  -1 6314.23 1294.55
 -13   3  -2 84711.7 4247.49
   3  13   2 85456.1 5126.10
 -13  -3   2 87608.2 4803.12
 -13   3  -2 80300.5 4853.19
 -13   3  -2 87761.8 5194.48
 -13   3  -3 3185.61 1260.02
   3 -13  -3 5753.46 1570.38
 -13   3  -3 6013.97 1746.09
 -13   3  -3 2861.63 1273.24
   3  13   3 3561.61 1343.24
 -13   3  -4 17835.1 2612.02
   3  13   4 22297.6 2960.38
 -13   3  -4 19425.8 1575.77
 -13   3  -4 18517.1 2537.95
   3  13   4 16905.4 1449.46
 -13   3  -4 20039.4 3049.18
 -13   3  -4 18894.8 1366.62
   3  13   5 1329.88 911.811
   3  13   5 880.008 633.915
 -13   3  -5 1623.51 794.568
 -13   3  -5 377.796 1035.14
 -13   3  -5 636.715 546.621
 -13   3  -6 7631.93 1169.19
   3  13   6 8127.31 1160.02
 -13   3  -6 6721.07 933.724
 -13   3  -7 11544.6 1203.88
 -13   3  -7 11374.1 1254.76
   3  13   7 10966.5 1209.72
 -13   3  -7 10105.9 1106.68
  13   3   8 11819.1 1131.41
 -13   3  -8 10588.5 1043.03
 -13   3  -8 12782.9 1138.75
   3  13   8 11273.2 1094.75
 -13   3  -8 11518.0 999.745
 -13   3  -9 6424.60 658.893
  -3  13  -9 5587.84 728.269
  13   3   9 7004.25 695.134
 -13   3  -9 7184.46 645.386
 -13   3  -9 6730.90 659.842
 -13  -4  -9 6934.18 582.773
 -13  -4  -9 8094.20 596.345
 -13  -4  -8 34012.5 1622.31
 -13  -4  -8 37435.9 1653.86
 -13  -4  -7 9706.58 1135.08
 -13  -4  -7 8938.43 987.723
 -13  -4  -7 8525.93 1001.44
  -4  13   7 8832.33 1001.08
 -13  -4  -6 12797.7 1247.47
 -13  -4  -6 13828.8 1343.56
 -13  -4  -6 13988.5 1278.99
 -13  -4  -5 22059.8 3328.00
 -13   4   5 18241.4 2847.19
  -4  13   5 15443.7 2572.22
 -13  -4  -5 16208.1 1395.24
  -4 -13  -5 16179.7 3168.06
 -13  -4  -5 18187.2 3183.25
 -13  -4  -5 15762.5 1361.84
  -4 -13  -5 19062.3 3358.35
 -13  -4  -5 18339.2 1414.22
 -13  -4  -4 2015.79 1287.99
  -4 -13  -4 4352.04 1584.88
 -13   4   4 4569.56 1459.97
  -4  13   4 3482.62 1692.80
 -13  -4  -4 5314.73 901.835
  -4 -13  -4 5473.13 850.976
 -13  -4  -4 5363.24 863.362
 -13  -4  -4 4709.34 1369.60
 -13  -4  -4 3373.13 787.948
 -13  -4  -4 5954.91 1840.42
 -13  -4  -4 4752.60 765.009
 -13   4   4 5521.33 959.669
 -13  -4  -3 12432.8 2088.74
 -13   4   3 15082.5 2206.38
  -4  13   3 10329.3 2019.47
 -13   4   3 13659.5 2000.69
 -13  -4  -3 14726.6 2145.34
  -4 -13  -3 15707.9 2485.25
 -13  -4  -3 13184.9 2196.77
 -13  -4  -2 6033.21 1376.89
 -13   4   2 4000.24 1262.80
 -13  -4  -2 5478.21 1718.38
  -4  13   2 4688.49 1183.11
 -13   4   2 4907.43 1346.57
  -4 -13  -2 3245.68 1403.24
 -13  -4  -2 3078.47 1270.10
 -13   4   1 24821.3 2266.55
  -4  13   1 21032.0 2259.80
 -13  -4  -1 21347.5 2776.93
  -4 -13  -1 22774.8 2874.29
 -13  -4  -1 20547.4 2131.19
 -13   4   1 21135.5 2563.23
  -4  13   0 37345.1 2896.50
 -13  -4   0 43407.1 3664.19
 -13   4   0 36551.7 2882.23
 -13   4   0 38529.9 3378.85
 -13  -4   1 26477.5 2862.19
 -13   4  -1 23447.1 2760.44
 -13   4  -1 25191.5 2619.47
 -13  -4   2 5821.88 1323.54
 -13   4  -2 5279.44 1315.62
 -13   4  -2 4171.41 1460.03
 -13   4  -3 13446.5 2231.87
   4  13   3 15227.7 2299.42
 -13   4  -3 10997.7 1948.00
 -13   4  -3 10476.4 1954.33
   4  13   4 9499.58 1168.96
 -13  -4   4 8458.36 997.884
 -13   4  -4 6282.06 1706.72
   4  13   4 8413.22 1735.71
 -13   4  -4 9038.98 1213.31
 -13   4  -4 9452.64 1991.36
 -13   4  -4 9466.94 963.245
 -13   4  -4 6825.29 1649.51
   4  13   5 19170.4 2769.51
 -13   4  -5 17140.2 1571.00
   4  13   5 18455.8 1526.44
 -13   4  -5 18924.9 3369.02
 -13   4  -5 16346.8 1330.19
 -13   4  -5 15905.4 2801.67
 -13   4  -6 12111.9 1380.93
   4  13   6 13494.7 1401.19
 -13   4  -6 13060.5 1203.70
 -13   4  -7 9156.39 1143.88
   4  13   7 10176.1 1175.08
 -13   4  -7 8619.48 1015.29
 -13   4  -8 35580.2 1745.77
   4  13   8 36914.7 1875.95
 -13   4  -8 34578.0 1782.89
  13   4   8 36412.6 1823.91
 -13   4  -8 38773.4 1756.75
 -13   4  -9 7495.32 676.687
 -13   4  -9 8642.46 716.523
  13   4   9 8557.51 755.916
 -13   4  -9 8445.88 679.883
  -4  13  -9 7201.70 759.097
 -13  -5  -9 2860.38 398.972
 -13  -5  -9 3016.30 360.408
 -13  -5  -8 3639.31 644.768
 -13  -5  -8 3896.32 607.670
 -13  -5  -7 22931.2 1551.90
 -13  -5  -7 21901.6 1456.50
  -5  13   7 21451.6 1509.33
 -13  -5  -6 13382.8 1311.96
 -13  -5  -6 12974.3 1209.24
 -13  -5  -6 13691.3 1265.23
 -13   5   5 57360.1 4906.60
  -5  13   5 55186.1 4983.35
 -13  -5  -5 51276.2 2290.87
 -13  -5  -5 60250.2 5203.23
  -5 -13  -5 53663.4 2166.52
 -13  -5  -5 53379.2 2448.27
  -5 -13  -5 46605.1 4803.74
  -5 -13  -5 52093.7 5251.55
 -13  -5  -5 48852.5 4809.44
 -13  -5  -5 51328.2 2275.73
 -13   5   5 51901.3 2344.40
  -5  13   4 10226.2 2055.63
 -13   5   4 6263.22 1894.88
 -13  -5  -4 8295.75 1053.56
  -5 -13  -4 7312.07 902.433
 -13   5   4 7219.89 1008.97
 -13  -5  -4 8040.83 1027.16
  -5 -13  -4 6252.01 1973.58
 -13  -5  -4 7656.03 948.385
 -13  -5  -4 7156.24 1973.28
 -13  -5  -4 7522.39 1676.72
 -13  -5  -4 5192.59 1827.11
 -13  -5  -3 2352.69 1557.67
 -13   5   3 3563.01 1261.94
  -5  13   3 1341.62 1167.34
 -13   5   3 3208.81 1046.99
  -5 -13  -3 3511.99 1232.00
 -13  -5  -3 5114.88 1548.05
 -13  -5  -3 41.2642 943.109
 -13  -5  -3 4836.45 743.856
 -13   5   2 14676.8 2112.71
 -13   5   2 11646.7 1686.95
  -5  13   2 14591.9 2091.34
 -13  -5  -2 14306.1 2468.70
 -13  -5  -2 12770.5 2049.51
  -5 -13  -2 11894.7 2168.77
 -13  -5  -2 13815.3 1935.62
  -5  13   1 39640.5 3079.04
 -13  -5  -1 49074.0 4042.95
  -5 -13  -1 33040.0 3312.61
 -13  -5  -1 40429.7 3127.73
 -13   5   1 42115.1 3626.11
 -13  -5   0 5003.29 1400.45
 -13   5   0 8028.22 1699.95
  -5  13   0 5778.36 1252.10
 -13  -5   1 42624.1 3545.76
 -13   5  -1 35906.9 3227.69
 -13   5  -1 41826.3 3813.72
 -13   5  -2 14135.8 2494.74
 -13   5  -2 13105.2 2162.24
 -13  -5   2 12091.3 1947.63
 -13   5  -3 7536.10 1788.46
   5  13   3 4808.45 1368.91
 -13   5  -3 5124.36 1356.46
 -13   5  -3 5590.22 1455.51
   5  13   4 10648.5 2283.52
 -13  -5   4 7389.78 923.701
 -13   5  -4 8198.05 1124.54
 -13   5  -4 6312.31 1615.32
   5  13   4 6988.94 1029.54
 -13   5  -4 7793.08 1844.16
 -13   5  -4 8469.51 937.978
 -13   5  -4 9919.14 1863.93
   5  13   5 50400.1 2491.24
 -13   5  -5 45826.0 2409.42
 -13   5  -5 58308.1 5292.96
 -13   5  -5 48923.9 2199.97
 -13   5  -5 52963.1 4798.73
   5  13   5 49128.8 4528.70
 -13   5  -6 13585.9 1426.40
 -13   5  -6 13376.8 1232.92
   5  13   6 13322.9 1396.83
   5  13   7 22852.5 1676.29
 -13   5  -7 21987.2 1495.41
 -13   5  -7 21227.5 1663.06
  13   5   7 24002.1 1659.74
   5  13   8 4876.83 809.029
 -13   5  -8 3702.92 700.174
 -13   5  -8 4091.94 785.351
  13   5   8 4418.51 755.318
 -13   5  -8 3834.69 667.044
 -13   5  -9 1982.30 473.322
 -13   5  -9 1664.32 372.844
 -13   5  -9 1699.05 421.744
  -5  13  -9 1983.12 521.189
  13   5   9 2474.88 438.754
 -13  -6  -8 1396.75 481.314
 -13  -6  -8 548.501 378.947
 -13  -6  -7 11512.9 1128.28
  -6  13   7 10718.7 1060.20
 -13  -6  -7 12533.0 1119.88
 -13  -6  -6 14218.0 1325.52
 -13  -6  -6 15316.4 1314.18
  -6  13   6 12128.9 1292.45
 -13  -6  -5 29966.4 3860.04
  -6  13   5 29241.6 1746.44
  -6 -13  -5 28679.9 1628.16
 -13  -6  -5 29270.3 1829.63
  -6 -13  -5 31748.2 3899.43
 -13  -6  -5 28755.3 1732.99
 -13   6   5 26264.8 1736.56
 -13  -6  -5 28066.0 1709.19
  -6  13   4 17168.3 1382.90
  -6 -13  -4 14801.9 2443.66
 -13   6   4 15782.1 2480.88
  -6 -13  -4 15728.7 1278.21
 -13  -6  -4 16699.8 1353.16
  -6  13   4 12007.8 2375.13
  -6 -13  -4 21062.5 3033.44
 -13  -6  -4 14612.2 2682.39
 -13  -6  -4 17215.3 1362.73
 -13   6   4 15742.5 1375.79
  -6 -13  -4 14367.0 3076.78
 -13  -6  -4 17162.4 2636.27
 -13  -6  -4 18240.3 1340.55
 -13  -6  -4 14703.9 2508.68
 -13  -6  -3 16837.8 1228.31
  -6  13   3 18016.1 1381.80
  -6 -13  -3 18005.3 1287.17
 -13  -6  -3 17219.4 1290.64
  -6  13   3 13115.5 2119.84
 -13   6   3 14072.6 2198.90
 -13  -6  -3 18040.0 1518.46
 -13  -6  -3 15419.9 2586.41
  -6 -13  -3 18335.7 2642.90
 -13  -6  -3 16483.0 2754.88
 -13   6   3 21571.4 2716.75
 -13   6   3 18023.2 1420.71
 -13  -6  -3 14622.7 2399.17
 -13  -6  -2 9678.27 1972.42
  -6 -13  -2 9549.29 2168.42
 -13   6   2 13335.5 1889.05
  -6  13   2 8768.95 1777.60
 -13   6   2 11429.6 1967.73
 -13  -6  -2 12694.8 2014.08
 -13  -6  -2 13234.8 1927.55
  -6  13   1 12224.3 1898.54
 -13  -6  -1 18145.6 2269.96
 -13  -6  -1 11482.0 2231.57
  -6 -13  -1 14664.4 2378.12
 -13   6   1 17952.4 2515.23
  -6  13   0 64338.9 3627.13
 -13  -6   0 72188.3 4880.18
  -6 -13   0 68297.2 4660.76
 -13   6   0 71172.9 4803.79
 -13   6  -1 14012.8 2298.21
 -13   6  -1 16241.1 2331.20
 -13  -6   1 16368.9 2260.03
 -13   6  -2 15812.7 2381.12
 -13  -6   2 11759.5 1921.95
 -13   6  -2 10704.4 1872.36
   6  13   3 21143.1 2848.57
  -6 -13   3 17021.3 1201.16
 -13   6  -3 18274.4 1431.84
 -13   6  -3 14996.6 2343.69
 -13   6  -3 18807.6 2304.05
 -13  -6   3 17643.2 1316.08
 -13   6  -3 16169.3 2574.81
   6  13   4 13225.1 2234.05
   6  13   4 16040.0 1413.73
 -13   6  -4 17924.6 1509.84
 -13   6  -4 22017.5 3234.79
 -13   6  -4 16045.3 1205.13
 -13   6  -4 19073.0 2711.08
  -6  13  -4 20560.1 3334.81
 -13   6  -5 25241.5 3296.61
   6  13   5 26144.0 3187.24
 -13   6  -5 26479.6 1919.81
   6  13   5 30026.1 1947.44
 -13   6  -5 28443.9 3977.90
  -6  13  -5 34909.5 4059.09
 -13   6  -6 8763.49 1202.32
 -13   6  -6 11011.9 1159.38
  13   6   6 13607.0 1301.55
   6  13   6 12497.9 1342.82
   6  13   7 12997.5 1323.43
  13   6   7 14668.3 1307.33
 -13   6  -7 11300.2 1092.74
 -13   6  -7 13754.5 1362.85
  13   6   8 519.880 442.659
 -13   6  -8 121.594 463.562
 -13   6  -8 813.516 583.191
  -6  13  -8 601.484 577.005
   6  13   8 424.835 518.033
 -13   6  -8 543.470 423.257
 -13   6  -9 2924.38 457.658
 -13   6  -9 3122.98 502.055
  -6  13  -9 3589.31 536.706
  13   6   9 3126.73 448.523
 -13   6  -9 3025.79 406.492
 -13  -7  -8 19377.3 1142.17
 -13  -7  -8 18534.8 1062.83
 -13  -7  -7 10822.3 1114.23
  -7  13   7 9514.17 1022.33
 -13  -7  -7 9427.82 981.656
 -13   7   6 8277.31 992.956
  -7 -13  -6 6675.22 876.601
 -13  -7  -6 6877.19 1005.52
 -13  -7  -6 5457.65 849.045
  -7  13   6 6081.10 960.324
  -7 -13  -5 10719.0 1086.50
 -13  -7  -5 11046.1 1222.75
 -13  -7  -5 9372.50 1084.10
 -13   7   5 10150.5 1175.20
 -13   7   4 28430.1 3176.56
  -7 -13  -4 27105.1 3656.86
  -7  13   4 27660.0 1724.51
  -7 -13  -4 27948.9 1691.11
  -7  13   4 24451.9 3372.75
  -7 -13  -4 28388.1 3665.26
  -7 -13  -4 32208.4 4342.12
 -13  -7  -4 25850.5 3481.39
 -13  -7  -4 30152.8 1815.83
 -13  -7  -4 24404.0 3458.96
 -13  -7  -4 27360.7 1634.22
 -13  -7  -4 25995.1 3375.73
 -13  -7  -4 28648.6 1680.53
 -13   7   4 28608.6 1851.57
  -7 -13  -3 13719.6 2340.11
 -13   7   3 14130.8 1317.03
  -7  13   3 14722.3 1261.71
 -13  -7  -3 15751.5 1289.11
 -13   7   3 15761.0 1243.41
  -7 -13  -3 14463.3 2704.93
 -13   7   3 18741.4 2640.25
  -7 -13  -3 14415.2 1186.43
 -13  -7  -3 16715.8 1294.71
  -7  13   3 18713.9 2614.98
 -13  -7  -3 14687.3 2462.76
 -13  -7  -3 15338.9 1206.94
 -13  -7  -3 13760.1 2615.48
 -13  -7  -3 16112.4 1497.70
 -13  -7  -3 11741.1 2035.59
 -13   7   2 3249.40 1164.04
  -7  13   2 4234.48 1408.21
 -13   7   2 3887.53 1253.34
 -13  -7  -2 1428.04 1363.91
  -7 -13  -2 3693.45 1490.74
 -13  -7  -2 2981.83 1036.10
  -7  13   1 55287.6 3748.49
 -13  -7  -1 63843.9 4784.80
  -7 -13  -1 62747.6 4656.99
 -13  -7  -1 62899.1 4069.01
 -13  -7   0 2786.18 1271.70
  -7 -13   0 437.377 673.254
 -13   7   0 2222.58 1081.81
 -13  -7   1 67958.7 4677.54
 -13   7  -1 61705.8 4518.70
 -13   7  -1 69734.8 4943.20
 -13   7  -2 7802.08 1711.69
 -13   7  -2 2837.05 1523.95
 -13  -7   2 5370.28 1708.50
 -13   7  -3 13543.1 2237.83
   7  13   3 15441.3 1316.39
 -13   7  -3 12546.3 2513.92
 -13  -7   3 15547.7 1127.34
  -7 -13   3 17132.5 1236.25
   7  13   3 18700.8 2726.65
 -13   7  -3 15631.1 1321.50
  -7 -13   3 13956.2 1102.79
 -13  -7   3 19270.5 1412.76
 -13   7  -3 17323.9 2657.32
  -7  13  -4 31982.0 3975.57
 -13   7  -4 31440.2 3968.15
   7  13   4 22247.6 2978.79
 -13   7  -4 25555.3 3172.09
 -13   7  -4 30165.7 1916.43
   7  13   4 28806.4 1820.10
  13   7   4 25696.2 1631.35
 -13   7  -5 11957.1 1365.66
   7  13   5 8516.68 1122.34
  13   7   5 9792.70 1133.70
 -13   7  -6 8865.29 1246.50
  13   7   6 7864.80 1043.51
   7  13   6 7699.70 1087.83
 -13   7  -6 7738.50 960.201
 -13   7  -7 12208.6 1288.98
   7  13   7 12726.9 1278.32
  13   7   7 10420.1 1068.76
 -13   7  -7 11116.5 1077.06
 -13   7  -8 19937.1 1266.74
   7  13   8 19469.6 1318.36
 -13   7  -8 17990.3 1266.47
  -7  13  -8 19368.9 1348.12
  13   7   8 18680.8 1244.96
 -13   7  -8 17061.3 1096.81
 -13   7  -9 9253.54 643.760
 -13   7  -9 9269.85 676.410
  -7  13  -9 8485.22 663.472
 -13   7  -9 10355.3 616.077
  -7  13  -9 9327.57 600.459
  13   7   9 9968.93 692.681
 -13  -8  -8 79235.4 2114.88
 -13  -8  -8 75800.4 1912.86
 -13  -8  -7 3612.61 649.629
 -13  -8  -7 3671.16 727.607
  -8  13   7 3270.92 639.093
  -8 -13  -6 14721.5 1194.85
 -13  -8  -6 15094.4 1345.79
  -8  13   6 15399.4 1378.54
 -13  -8  -6 15508.3 1256.21
 -13   8   6 14202.9 1262.72
 -13   8   5 21682.8 1655.95
  -8 -13  -5 23404.6 1551.22
 -13  -8  -5 20762.2 1595.90
  -8  13   5 19390.0 1603.08
 -13  -8  -5 23760.8 1572.82
  -8  13   4 12271.8 1175.31
 -13   8   4 13461.3 1194.23
  -8 -13  -4 8920.78 2137.25
  -8 -13  -4 11418.5 2761.37
 -13   8   4 17265.0 2508.57
  -8 -13  -4 11833.1 1166.43
 -13  -8  -4 11542.9 1202.35
  -8  13   4 13009.2 2425.10
 -13   8   4 10492.6 1158.92
  -8 -13  -4 16088.4 2629.18
 -13  -8  -4 11656.8 2411.14
 -13  -8  -4 17654.9 2750.00
 -13  -8  -4 11772.8 1076.04
 -13  -8  -4 11903.2 2679.25
  -8  13   4 12515.2 1329.14
 -13  -8  -3 1832.20 807.345
  -8  13   3 5435.80 855.361
  -8 -13  -3 4310.68 1477.35
 -13   8   3 5517.85 838.617
 -13   8   3 3333.69 1133.27
  -8  13   3 4483.78 1673.72
  -8 -13  -3 1972.50 974.664
  -8 -13  -3 1730.75 558.602
 -13  -8  -3 4077.87 719.504
 -13  -8  -3 4286.39 715.508
  -8 -13  -3 3753.58 1782.79
 -13  -8  -3 3841.42 1324.62
 -13  -8  -3 5478.59 1483.83
  -8 -13  -3 3687.06 691.786
 -13  -8  -3 3722.00 712.096
 -13   8   3 3877.64 745.839
  -8 -13  -2 2941.37 1208.61
  -8  13   2 2522.86 588.129
  -8 -13  -2 1591.61 929.189
 -13   8   2 3352.59 637.164
 -13   8   2-103.567 1155.90
  -8  13   2 3103.25 1084.68
  -8 -13  -2 2234.62 622.138
 -13  -8  -2 1710.97 509.129
 -13  -8  -2 1253.93 1058.07
 -13   8   2 1583.39 608.614
 -13  -8  -2 1095.14 704.299
 -13  -8  -2 2100.79 578.280
 -13  -8  -2 2086.83 1283.38
  -8  13   2 2319.74 785.556
 -13  -8  -1 28557.4 3245.13
  -8 -13  -1 26328.6 3037.67
 -13  -8  -1 28081.5 2865.71
 -13   8   1 25468.4 3122.05
 -13  -8   0 266618. 9573.08
 -13   8   0 280335. 9960.62
  -8 -13   0 245996. 8947.69
 -13  -8   1 31800.1 3325.64
 -13   8  -1 25100.2 3021.67
 -13   8  -1 28658.0 3152.73
  -8 -13   1 30242.8 3234.11
  -8 -13   2 968.642 862.402
 -13  -8   2 2727.94 774.810
  -8 -13   2 1605.04 542.693
 -13   8  -2 1428.44 957.817
 -13  -8   2 2263.40 1076.00
  -8 -13   2 2790.52 591.371
 -13  -8   2 2463.48 520.969
 -13  -8   3 4834.55 852.065
  -8 -13   3 4727.23 702.406
   8  13   3 3607.48 1173.43
 -13   8  -3 4561.88 924.043
 -13   8  -3 6137.27 1831.74
   8  13   3 3470.59 745.732
  -8 -13   3 3851.17 660.240
 -13  -8   3 4365.35 693.740
 -13   8  -3 4304.54 1781.83
   8  13   4 13501.7 2212.75
 -13   8  -4 17495.1 1512.51
 -13   8  -4 10298.6 2431.97
   8  13   4 14192.9 1335.37
 -13   8  -4 14316.5 2925.92
  -8  13  -4 13841.8 2970.15
 -13   8  -5 22835.0 1741.20
   8  13   5 24073.6 1703.63
  13   8   5 25417.8 1672.51
   8  13   6 16659.5 1481.20
 -13   8  -6 15386.2 1519.48
  13   8   6 15472.2 1364.32
 -13   8  -6 16219.6 1284.57
 -13   8  -7 3027.09 820.376
  -8  13  -7 4083.20 861.815
   8  13   7 3692.20 772.417
 -13   8  -7 3238.52 621.126
  13   8   7 4320.90 766.307
 -13   8  -8 77838.4 2337.84
 -13   8  -8 78494.4 2167.61
 -13   8  -8 77582.6 2402.36
  -8  13  -8 78523.1 2468.38
   8  13   8 84913.0 2572.70
  13   8   8 85250.1 2453.99
 -13   8  -9 11114.4 646.996
 -13   8  -9 11410.8 594.836
 -13   8  -9 11506.5 719.228
  13   8   9 11498.4 687.557
 -13  -9  -8 1559.26 406.556
 -13  -9  -8 1774.92 374.091
 -13  -9  -7 19168.8 1315.12
 -13  -9  -7 19253.8 1187.26
  -9 -13  -7 18280.9 1104.78
  -9 -13  -6 19621.0 1363.00
 -13  -9  -6 18931.5 1456.64
 -13  -9  -6 18442.1 1315.40
 -13   9   6 18881.0 1414.95
  -9  13   6 19251.0 1488.88
  -9 -13  -5 12815.7 1198.30
 -13  -9  -5 13815.7 1298.69
  -9  13   5 13057.8 1156.04
 -13  -9  -5 12569.3 1142.69
  -9  13   5 12705.3 1319.85
 -13   9   5 13642.2 1373.83
  -9  13   4 84360.9 2957.98
  -9 -13  -4 92331.8 6392.15
 -13   9   4 81885.8 5774.65
  -9 -13  -4 82116.4 5851.63
  -9  13   4 97198.1 6203.61
 -13  -9  -4 80583.1 5720.11
 -13   9   4 87218.1 2916.16
  -9 -13  -4 81965.3 2867.18
 -13  -9  -4 82873.6 5973.71
 -13  -9  -4 83704.7 2971.64
  -9 -13  -4 88071.9 6507.32
 -13  -9  -4 100847. 6758.14
  -9 -13  -4 87709.9 2623.42
 -13  -9  -4 83545.7 2784.32
 -13   9   4 89469.7 3255.71
  -9  13   4 83941.9 3201.62
 -13  -9  -3 2204.18 989.673
  -9  13   3 700.125 433.727
 -13   9   3 2002.68 718.368
  -9 -13  -3-548.070 1020.04
 -13   9   3 2199.70 1162.99
  -9  13   3 1736.91 1434.21
  -9 -13  -3-389.108 1006.40
 -13  -9  -3 359.919 542.871
 -13  -9  -3 1917.43 989.414
 -13  -9  -3 173.483 1383.63
 -13   9   3 558.428 485.032
  -9 -13  -3 1363.08 1351.73
  -9 -13  -3 606.051 560.544
  -9 -13  -3 650.712 446.369
 -13  -9  -3 923.055 605.615
  -9  13   3 769.022 617.705
  -9  13   2 5384.63 881.590
  -9 -13  -2 4914.69 721.563
 -13   9   2 4633.35 795.173
 -13  -9  -2 4118.49 667.805
  -9  13   2 1975.71 988.861
  -9 -13  -2 3990.39 716.814
 -13  -9  -2 5294.43 785.704
 -13  -9  -2 5517.85 1792.99
 -13  -9  -2 4857.92 868.088
 -13  -9  -2 4283.71 876.965
  -9 -13  -2 4435.50 1463.74
 -13  -9  -2 4166.30 1520.87
  -9 -13  -2 4446.96 1231.74
  -9 -13  -2 4875.24 1649.04
 -13   9   2 4296.10 900.132
  -9  13   2 4083.51 787.826
  -9  13   1 63576.0 2567.15
 -13   9   1 62271.5 2459.66
 -13  -9  -1 61868.3 4884.71
  -9 -13  -1 61564.0 2350.70
  -9 -13  -1 62336.4 4785.01
 -13  -9  -1 56920.9 4153.12
 -13  -9  -1 54530.1 2195.66
 -13   9   1 59269.5 2531.37
 -13  -9  -1 62777.8 2240.12
 -13  -9  -1 61584.2 2591.14
  -9 -13  -1 63969.3 4898.05
 -13   9   1 75310.0 5325.73
  -9  13   0 5854.21 887.941
  -9 -13   0 6523.50 1525.68
 -13   9   0 7029.80 1645.73
 -13  -9   0 3908.64 1159.38
 -13  -9   0 5893.14 1383.33
  -9  13  -1 53512.1 2441.22
 -13  -9   1 60692.5 2311.86
 -13  -9   1 61807.5 4726.46
  -9 -13   1 62990.8 2298.58
 -13  -9   1 57972.9 2130.61
  -9 -13   1 59356.1 2175.75
 -13   9  -1 59008.9 2425.14
 -13   9  -1 56180.5 4846.86
  -9 -13   1 57871.6 4537.98
 -13   9  -2 5882.07 917.162
  -9 -13   2 8213.34 1677.34
 -13  -9   2 5352.25 746.586
 -13   9  -2 6512.51 2069.05
  -9 -13   2 5728.58 719.580
 -13  -9   2 7176.07 1533.07
  -9 -13   2 6259.60 812.313
 -13   9  -2 8607.65 1937.05
 -13  -9   2 6985.54 944.175
 -13  -9   3 639.606 693.032
 -13   9  -3 1651.03 713.861
  -9 -13   3 990.335 460.495
  -9 -13   3 810.975 397.348
   9  13   3 812.442 775.217
 -13   9  -3 564.530 1305.70
 -13  -9   3 1380.79 570.769
 -13   9  -3 735.622 718.824
  -9  13  -4 97149.9 3332.82
 -13   9  -4 88298.8 3178.73
   9  13   4 86049.0 5710.43
 -13   9  -4 94050.6 6882.73
   9  13   4 93999.1 3210.36
 -13   9  -5 12328.5 1345.25
  -9  13  -5 11093.2 1273.75
   9  13   5 12435.7 1301.79
  13   9   5 12986.9 1252.26
  -9  13  -6 18927.8 1575.63
 -13   9  -6 20533.7 1627.27
   9  13   6 18093.5 1497.13
  13   9   6 17580.6 1414.04
 -13   9  -6 19266.4 1348.25
 -13   9  -7 17787.8 1209.04
  -9  13  -7 19617.3 1474.54
   9  13   7 18111.8 1376.05
  13   9   7 17651.1 1322.52
 -13   9  -7 20142.0 1481.06
 -13   9  -8 1226.47 495.748
 -13   9  -8 1096.15 500.090
  -9  13  -8 2010.47 542.074
   9  13   8 1849.02 534.431
  13   9   8 1592.66 483.969
 -13   9  -8 1628.85 412.336
 -13 -10  -8 7638.00 624.659
 -10 -13  -7 10250.7 867.663
 -13 -10  -7 12087.7 1007.43
 -13 -10  -7 12196.2 932.405
 -10 -13  -6 1945.85 569.721
 -13 -10  -6 1850.31 620.321
 -13 -10  -6 2054.81 611.682
 -13  10   6 1208.95 500.888
 -10  13   6 1959.92 670.591
 -10  13   5 39326.9 1930.82
 -10 -13  -5 38569.5 2025.86
 -13 -10  -5 39012.3 2084.11
 -10 -13  -5 39567.7 1779.55
 -13 -10  -5 41259.1 1984.11
 -13  10   5 38826.9 2179.88
 -10  13   5 40351.1 2228.63
 -10  13   4 40777.5 2041.31
 -10 -13  -4 47184.2 4509.46
 -13  10   4 41214.7 2050.20
 -10 -13  -4 44081.1 4642.49
 -10  13   4 43780.0 2179.89
 -13 -10  -4 39501.2 4258.74
 -10 -13  -4 40965.9 2063.91
 -13 -10  -4 40287.9 2111.37
 -13  10   4 35487.9 2103.24
 -10 -13  -4 41111.0 1838.41
 -13 -10  -4 42714.0 2015.06
 -10  13   4 37806.9 2200.67
 -10  13   3 27083.2 1740.24
 -10 -13  -3 28130.1 3514.77
 -13  10   3 26770.3 1729.44
 -10 -13  -3 27565.0 1721.16
 -13 -10  -3 25921.6 1644.16
 -10  13   3 23400.4 2914.88
 -10 -13  -3 27622.8 3211.04
 -10 -13  -3 28253.7 3607.70
 -13 -10  -3 27511.6 3499.24
 -10 -13  -3 26586.9 1524.80
 -13 -10  -3 26339.2 1555.68
 -13 -10  -3 26390.0 3632.86
 -13  10   3 28822.8 1918.63
 -10  13   3 25550.9 1814.36
 -13 -10  -2 6323.96 937.598
 -10  13   2 6867.54 975.866
 -13  10   2 6782.46 900.932
 -10 -13  -2 5984.84 1785.88
 -10 -13  -2 5940.55 807.623
 -13 -10  -2 6141.92 811.618
 -13 -10  -2 3312.70 1547.19
 -10 -13  -2 3955.43 1235.87
 -13 -10  -2 5076.64 1648.80
 -13 -10  -2 5942.58 832.925
 -10 -13  -2 3418.50 1730.41
 -10 -13  -2 6052.24 825.824
 -13  10   2 5986.11 1011.74
 -10  13   2 5085.62 847.617
 -13 -10  -1 4220.97 786.935
 -10  13   1 6089.55 851.105
 -10 -13  -1 7878.40 1984.14
 -13  10   1 6485.06 847.246
 -10  13   1 6971.38 960.440
 -10 -13  -1 6809.79 858.952
 -13 -10  -1 8521.64 994.575
 -13 -10  -1 8319.03 1903.17
 -10 -13  -1 6627.28 1841.19
 -13 -10  -1 7470.91 899.892
 -10 -13  -1 6906.90 821.521
 -13 -10  -1 7211.73 1039.04
 -13  10   1 7856.61 1091.01
 -10  13   1 6968.02 1025.71
 -13 -10  -1 5557.81 1421.02
 -13 -10   0 32.7624 393.592
 -10  13   0 404.837 502.754
 -10 -13   0-1292.66 515.045
 -13  10   0 231.720 496.679
 -13  10   0 1373.93 753.014
 -10  13   0 56.4720 535.191
 -10 -13   0 217.197 401.092
 -13 -10   0 878.876 720.276
 -13 -10   0 570.665 337.039
 -10 -13   0-193.432 501.671
 -13 -10   0-61.2493 409.208
 -13 -10   0-747.753 546.154
 -13  10   0 417.287 498.582
 -13 -10   0-178.501 399.686
 -10  13   0 529.474 733.963
 -10  13  -1 8590.61 1127.33
 -13  10  -1 8968.18 1048.74
 -10  13  -1 8129.54 1010.01
 -10 -13   1 5603.96 1357.75
 -10 -13   1 9011.41 1002.79
 -13 -10   1 8896.35 900.050
 -13 -10   1 9487.73 1855.50
 -13 -10   1 9005.40 1042.12
 -13 -10   1 9356.50 950.804
 -10 -13   1 8813.63 927.831
 -13  10  -1 9789.64 1146.50
 -13  10  -1 9959.54 1994.69
 -13 -10   2 5859.77 1810.68
 -13  10  -2 6733.26 942.041
 -10  13  -2 4694.67 883.822
 -10 -13   2 5197.25 1511.72
 -10 -13   2 6031.98 829.100
 -10 -13   2 4724.51 756.724
 -13 -10   2 5297.02 881.247
 -13 -10   2 5669.41 786.026
 -13  10  -2 5071.81 1436.61
 -13  10  -2 4495.00 1393.23
 -10 -13   3 29699.2 1616.62
  10  13   3 31659.7 3642.85
 -10 -13   3 30318.1 1674.39
 -13  10  -3 29705.0 1829.89
 -13 -10   3 31162.0 1645.09
 -13 -10   3 28918.6 1757.73
 -13  10  -3 28135.6 3671.90
 -13  10  -4 43256.6 2236.88
 -10  13  -4 44367.2 2256.01
  10  13   4 45746.2 2229.49
 -13  10  -5 39189.9 1820.89
 -13  10  -5 39934.2 2165.13
 -10  13  -5 42740.1 2296.67
  10  13   5 38584.9 2110.14
  13  10   5 43001.8 2115.25
 -13  10  -6 2387.79 803.522
 -10  13  -6 2574.35 761.365
  10  13   6 2556.00 701.728
  13  10   6 2865.48 733.138
 -13  10  -6 2122.64 552.664
 -13  10  -7 12559.5 1162.03
 -10  13  -7 12543.5 1182.18
  10  13   7 11818.7 1097.73
  13  10   7 11713.0 1047.55
 -13  10  -7 10301.8 884.875
 -13  10  -8 6502.63 698.783
 -10  13  -8 6932.82 752.869
 -13  10  -8 8077.14 775.321
  13  10   8 8154.05 772.582
  10  13   8 7436.19 753.791
 -13 -11  -8 8229.48 593.945
 -11 -13  -7 4485.34 607.910
 -13 -11  -7 4603.39 692.213
 -13 -11  -7 4987.75 588.838
 -11 -13  -6 12494.6 1102.57
 -13 -11  -6 11154.8 1104.65
 -13 -11  -6 12342.4 1032.17
 -11  13   6 9827.15 1095.38
 -13  11   6 8454.35 1002.00
 -13  11   5 1656.30 559.920
 -11  13   5 1136.58 476.274
 -11 -13  -5 966.436 593.868
 -13 -11  -5 1132.35 660.912
 -11  13   5 1966.08 618.585
 -11 -13  -5 1070.83 523.742
 -13 -11  -5 1187.89 561.521
 -13  11   5 2002.54 683.393
 -11  13   4 4318.52 789.138
 -13  11   4 4735.38 771.368
 -11  13   4 5648.21 827.524
 -13  11   4 5269.70 993.411
 -11 -13  -4 3862.82 862.769
 -13 -11  -4 4682.54 912.347
 -11 -13  -4 4185.78 707.269
 -13 -11  -4 5327.69 805.622
 -11  13   4 3207.30 853.102
 -11  13   3 2234.98 670.692
 -13  11   3 2447.30 727.954
 -11  13   3 861.192 628.598
 -11 -13  -3 2172.08 1506.64
 -11 -13  -3 1759.12 721.050
 -13 -11  -3 2340.31 699.522
 -13 -11  -3 1362.87 1839.13
 -11 -13  -3 2607.99 1229.29
 -13  11   3 1515.31 678.001
 -11 -13  -3 2786.17 1531.43
 -13 -11  -3 317.744 583.473
 -11 -13  -3 3198.31 680.550
 -13 -11  -3 1259.89 577.662
 -11  13   3 1760.66 750.114
 -11  13   2 30769.5 1879.20
 -11 -13  -2 40099.7 4360.28
 -11 -13  -2 30540.4 1642.61
 -13  11   2 32724.3 1937.81
 -11  13   2 31988.9 1881.87
 -11 -13  -2 33997.1 1877.01
 -13 -11  -2 32343.4 1794.97
 -11 -13  -2 34444.0 3981.44
 -13 -11  -2 29819.1 3504.99
 -13 -11  -2 29616.4 1630.06
 -13 -11  -2 30083.8 3927.11
 -13  11   2 29060.2 1871.82
 -11  13   2 29550.2 1902.55
 -13  11   2 28977.0 1792.16
 -11  13   1 437.702 456.708
 -13 -11  -1 333.153 520.409
 -13  11   1 1236.85 533.762
 -11  13   1 1131.79 637.174
 -11 -13  -1 2137.90 1137.47
 -13 -11  -1 370.128 975.187
 -11 -13  -1 1149.01 585.629
 -13 -11  -1 251.579 348.207
 -13 -11  -1 808.905 502.386
 -13 -11  -1 2129.02 840.963
 -11 -13  -1 910.759 989.869
 -11 -13  -1 270.455 356.277
 -13  11   1 938.160 686.337
 -11  13   1 832.162 622.063
 -11  13   0 32518.6 1975.16
 -11 -13   0 35969.5 3961.52
 -13  11   0 32732.7 1895.99
 -11  13   0 35535.3 1981.04
 -13 -11   0 41575.5 4392.07
 -11 -13   0 36589.4 1865.69
 -13 -11   0 36330.8 1822.10
 -11 -13   0 35974.0 1771.19
 -13 -11   0 32881.7 1726.40
 -13 -11   0 34062.3 1726.55
 -13  11   0 36015.2 2078.91
 -11  13   0 35081.5 1975.42
 -11  13  -1 882.798 508.708
 -11 -13   1-599.404 1158.67
 -11 -13   1 324.262 442.649
 -13 -11   1 211.043 419.070
 -13 -11   1 764.720 913.897
 -13 -11   1 1445.74 606.270
 -13 -11   1 976.935 623.162
 -13  11  -1 47.9497 530.532
 -11 -13   1 1145.98 600.640
 -11 -13   1 678.866 442.738
 -13  11  -1 553.255 744.830
 -11 -13   2 27178.6 1573.23
 -13  11  -2 31741.0 1846.34
 -11  13  -2 30338.9 1767.53
 -11 -13   2 29360.9 3461.95
 -13 -11   2 27852.5 1604.03
 -11 -13   2 28957.9 1596.82
 -13 -11   2 32207.0 1614.43
 -13 -11   2 36837.5 3609.13
 -13 -11   2 28713.8 1706.85
 -11 -13   3 1831.85 443.723
  11  13   3-846.201 707.339
 -13  11  -3-215.147 629.257
 -11 -13   3 1298.22 544.172
 -13  11  -3 1316.30 800.228
 -13 -11   3 1147.29 567.733
 -11  13  -4 5622.23 947.242
 -13  11  -4 6156.82 985.741
  11  13   4 7319.52 995.109
 -13  11  -5 2120.72 757.724
  11  13   5 2449.64 592.719
  13  11   5 2808.09 713.069
 -11  13  -5 2610.20 800.615
  11  13   6 9439.16 1046.47
 -13  11  -6 7610.94 1047.78
 -11  13  -6 7959.98 1033.88
  13  11   6 8057.06 942.143
  11  13   7 5668.37 776.560
 -13  11  -7 3645.14 750.615
  13  11   7 5087.68 763.217
 -11  13  -7 4594.88 747.276
 -13  11  -8 6868.43 676.646
  13  11   8 8556.20 729.333
 -11  13  -8 7502.97 700.303
 -13  11  -8 8871.32 751.721
 -12 -13  -7 8315.41 722.207
 -13 -12  -7 8620.42 790.404
 -13 -12  -7 7248.06 602.085
 -12 -13  -6 699.688 536.369
 -13 -12  -6 793.368 485.101
 -13  12   6 917.383 533.176
 -12 -13  -6 1269.08 369.057
 -13 -12  -6 1338.11 403.770
 -12  13   6 925.746 640.010
 -13  12   5 9307.07 993.596
 -12  13   5 8068.52 901.891
 -12 -13  -5 8777.19 1052.06
 -13 -12  -5 8378.45 1043.60
 -12 -13  -5 8140.17 882.903
 -13 -12  -5 7683.17 896.081
 -13  12   5 7566.09 1059.42
 -12  13   5 6838.05 1092.30
 -12  13   4 2636.36 553.999
 -12 -13  -4 1807.79 614.036
 -13  12   4 1852.39 579.828
 -12  13   4 2626.32 652.608
 -12 -13  -4 2188.60 659.496
 -13 -12  -4 2334.82 751.925
 -13 -12  -4 2442.39 660.771
 -13  12   4 1978.14 825.390
 -12  13   4 2242.42 728.545
 -12  13   3 15723.4 1390.83
 -13  12   3 17011.9 1474.04
 -12  13   3 15833.5 1389.30
 -12 -13  -3 17429.9 1439.24
 -13 -12  -3 13509.0 1281.57
 -12 -13  -3 14686.5 1182.54
 -13 -12  -3 15129.4 1222.71
 -13  12   3 15374.4 1497.92
 -12  13   3 15990.2 1526.34
 -13  12   3 16198.1 1349.73
 -12  13   2 38138.5 2109.21
 -13  12   2 37582.2 2063.64
 -12  13   2 40570.5 2136.27
 -13 -12  -2 48547.5 4811.20
 -12 -13  -2 40410.3 2050.64
 -13 -12  -2 41931.1 2072.18
 -12 -13  -2 47326.2 4480.27
 -13 -12  -2 44154.4 4236.44
 -12 -13  -2 41878.0 4441.97
 -12 -13  -2 38537.3 1848.66
 -13 -12  -2 44599.7 2002.88
 -13  12   2 39812.8 2231.45
 -12  13   2 38976.3 2210.90
 -13  12   2 37091.9 2076.08
 -12  13   1-404.744 449.598
 -13  12   1 262.029 599.041
 -12  13   1 196.312 576.368
 -12 -13  -1-33.7693 204.218
 -12 -13  -1 2757.58 1269.20
 -13 -12  -1-1117.33 826.760
 -12 -13  -1 11.1805 301.805
 -13 -12  -1 1049.46 480.444
 -13  12   1 533.331 595.759
 -13 -12  -1 1513.39 1005.37
 -12 -13  -1 65.1802 428.394
 -13 -12  -1 352.010 489.793
 -12  13   1-59.3634 670.112
 -13  12   0 17239.0 1485.27
 -12  13   0 16305.3 1462.39
 -13 -12   0 18270.0 1382.03
 -12 -13   0 16799.0 1353.14
 -13 -12   0 17092.3 1270.12
 -12 -13   0 21519.7 3000.80
 -13 -12   0 16713.9 2610.57
 -13  12   0 17877.9 1501.34
 -13 -12   0 16690.3 1274.11
 -12 -13   0 17373.6 1284.68
 -12  13   0 19430.1 1570.68
 -12  13   0 14192.8 1356.46
 -13  12  -1 368.905 618.694
 -12  13  -1 81.8227 630.695
 -12 -13   1-20.4782 443.819
 -12 -13   1 1652.78 1254.45
 -12 -13   1 564.967 421.262
 -13 -12   1 597.671 488.816
 -12 -13   1 254.997 605.480
 -13 -12   1 357.506 410.215
 -13 -12   1 168.817 614.396
 -13  12  -1 1277.55 736.724
 -13  12  -2 41357.6 2107.69
 -12  13  -2 39482.1 2073.23
 -12 -13   2 41064.8 4068.56
 -13 -12   2 34537.0 3608.70
 -12 -13   2 42207.0 1939.35
 -13 -12   2 41545.8 1871.18
 -13 -12   2 39459.1 2007.74
 -13 -12   2 39983.2 1931.65
 -12 -13   2 42998.1 1985.08
 -12 -13   3 16613.2 1195.87
 -12 -13   3 13651.7 1175.18
 -13 -12   3 13648.9 1197.00
 -13  12  -4 2027.59 753.812
 -12  13  -4 2724.68 719.633
 -13  12  -5 9233.25 1134.78
 -12  13  -5 9548.49 1129.58
  12  13   5 10163.4 1119.56
  13  12   5 8691.03 1003.21
 -13  12  -6 1750.59 727.791
 -12  13  -6 496.129 530.326
  12  13   6 1869.07 521.847
  13  12   6 1423.83 477.531
  12  13   7 10439.8 942.031
 -13  12  -7 8273.13 901.806
 -12  13  -7 9269.89 931.576
  13  12   7 7940.65 810.304
 -13  12  -8 218.193 303.979
 -12  13  -8 507.354 319.142
 -13  12  -8 265.293 274.643
 -13 -13  -7-82.4466 311.490
 -13 -13  -6 12090.7 1057.53
 -13 -13  -6 14218.8 974.227
 -13  13   6 13544.1 1183.83
 -13  13   5-196.742 369.842
 -13 -13  -5 113.471 467.522
 -13 -13  -5 235.284 419.324
 -13  13   5-57.1761 408.926
 -13  13   4 22709.8 1609.41
 -13 -13  -4 24950.8 1700.31
 -13 -13  -4 22412.7 1422.88
 -13  13   4 20326.9 1681.49
 -13  13   3 422.531 469.517
 -13  13   3 633.829 561.915
 -13 -13  -3 396.419 668.392
 -13 -13  -3 127.421 433.192
 -13  13   3 346.013 638.540
 -13  13   2 97056.4 3351.03
 -13  13   2 105773. 3472.66
 -13 -13  -2 113916. 3393.12
 -13 -13  -2 105429. 6692.76
 -13  13   2 107881. 3646.15
 -13 -13  -2 107982. 3093.61
 -13  13   1 6.41243 626.254
 -13 -13  -1-691.313 950.458
 -13 -13  -1 102.883 762.155
 -13 -13  -1 598.917 482.579
 -13 -13  -1-136.585 465.951
 -13  13   1 632.487 723.249
 -13  13   0 19426.2 1534.77
 -13 -13   0 18482.1 1397.05
 -13 -13   0 18921.2 1400.42
 -13 -13   0 19523.3 1370.50
 -13  13   0 18708.6 1581.01
 -13  13  -1-1151.66 684.230
 -13 -13   1 2.61209 275.166
 -13 -13   1 852.473 923.690
 -13 -13   1 151.996 499.799
 -13  13  -1 766.445 621.867
 -13 -13   1-322.943 603.275
 -13  13  -2 117772. 3505.23
 -13 -13   2 120440. 3217.67
 -13 -13   2 108769. 3165.56
 -13 -13   3-49.9134 476.227
 -13  13  -4 27338.4 1717.36
 -13  13  -5 723.799 626.074
  13  13   5 91.1753 330.998
 -13  13  -6 9190.87 1005.19
  13  13   6 10509.9 990.339
  13  13   7-227.883 366.895
 -13  13  -7-32.2874 403.697
 -13  13  -8 6714.60 528.033
 -14   0   0 2648.38 1245.89
 -14   0  -1 9377.39 1961.26
 -14   0   1 13508.9 2191.68
   0  14   1 11681.5 2020.27
 -14   0  -2 184.657 729.456
   0  14   2 949.180 1081.78
 -14   0   2 1851.67 1241.49
 -14   0  -2 1395.30 859.295
   0 -14  -2 467.018 468.723
   0  14   3 26495.4 3132.48
   0 -14  -3 25079.8 2906.32
 -14   0  -3 26859.9 3160.19
 -14   0  -3 22622.0 2728.11
 -14   0  -3 21452.2 2869.27
 -14   0  -3 22865.5 1582.54
   0  14   4 260.085 523.162
   0  14   4 3367.66 1246.83
 -14   0  -4-724.741 1570.42
 -14   0  -4 560.947 471.262
 -14   0   4 174.201 519.445
 -14   0  -4 74.8772 642.493
 -14   0  -4-435.818 877.293
   0 -14  -4 3590.85 1524.19
 -14   0  -4 1131.65 749.531
 -14   0  -4-109.913 726.343
 -14   0  -4 367.327 499.995
 -14   0  -5 28406.3 1912.38
 -14   0  -5 30709.4 1873.66
   0  14   5 25633.6 3592.77
   0  14   5 27861.3 1903.13
 -14   0  -5 31937.0 4023.24
 -14   0  -5 25630.6 3676.90
 -14   0  -5 28125.6 1718.86
 -14   0  -6 8092.14 1063.89
 -14   0  -6 7696.00 1001.69
 -14   0  -6 6755.76 1064.20
   0  14   6 7337.18 1090.94
 -14   0  -7 291.701 672.908
 -14   0  -7 99.5786 557.216
 -14   0  -7 607.634 569.614
 -14   0  -8 5592.19 766.650
 -14   0  -8 5818.09 732.153
 -14   0  -8 5797.17 752.690
 -14   0  -9 801.493 309.118
 -14   0  -9 809.187 328.580
  14   0   9 942.399 353.371
 -14  -1  -9 2841.14 421.249
  14  -1   9 2460.33 453.835
 -14  -1  -9 2689.00 418.914
 -14  -1  -8 101.072 384.486
 -14  -1  -8 190.268 474.760
 -14  -1  -8 241.501 343.237
 -14  -1  -7 13626.9 1297.93
 -14  -1  -7 11638.9 1141.76
 -14  -1  -7 12282.1 1238.90
 -14  -1  -6 256.185 726.555
 -14  -1  -6 403.242 612.204
 -14  -1  -6 906.011 599.395
  -1  14   5 38598.4 4153.42
 -14  -1  -5 43479.1 4519.93
 -14  -1  -5 40389.9 2114.95
 -14  -1  -5 41536.2 2209.98
 -14  -1  -5 43353.7 4704.85
  -1  14   5 38712.4 2242.28
 -14  -1  -5 41171.8 2088.20
 -14  -1  -4 9652.79 1028.66
 -14  -1  -4 8374.23 1793.77
  -1  14   4 10525.0 2281.91
 -14  -1  -4 13083.9 1305.34
 -14  -1  -4 8260.47 2059.38
  -1 -14  -4 11022.2 2466.55
 -14  -1  -4 11586.0 1102.18
 -14  -1  -4 10305.4 2249.12
 -14  -1  -4 11318.7 1387.69
 -14  -1  -3 23069.8 2732.28
 -14  -1  -3 19786.3 2786.10
  -1  14   3 21923.1 2840.56
 -14   1   3 19876.4 2335.59
 -14  -1  -3 22310.9 2699.76
  -1 -14  -3 18442.3 2651.74
 -14  -1  -3 20442.8 1495.09
 -14  -1  -2 8723.82 1923.72
  -1 -14  -2 3302.93 1375.86
  -1  14   2 9057.78 1817.40
 -14  -1  -2 8621.19 1714.54
 -14   1   2 6289.61 1347.60
 -14  -1  -2 6770.38 1322.63
  -1  14   1 32146.9 3166.55
 -14  -1  -1 29786.6 3187.06
 -14   1   1 34575.1 3329.21
  -1  14   0 25897.5 2635.93
 -14  -1   0 20478.1 2646.24
 -14   1   0 24492.1 2753.79
   1  14   1 29811.4 3033.45
 -14   1  -1 29660.4 2644.56
 -14  -1   1 26617.5 2902.99
 -14   1  -1 28941.0 3192.78
   1 -14  -2 5909.40 1526.33
 -14   1  -2 4104.98 1327.43
 -14   1  -2 7498.98 1470.33
 -14  -1   2 7898.52 1769.91
   1  14   2 8108.28 1884.45
 -14   1  -3 22724.0 1552.25
   1  14   3 23590.7 3069.57
 -14   1  -3 18520.3 2745.13
 -14   1  -3 22054.7 2517.44
   1 -14  -3 21851.6 2748.21
   1  14   3 22242.8 1623.41
 -14   1  -3 21989.8 2809.53
 -14  -1   4 11088.2 1055.99
   1  14   4 9874.95 2044.94
 -14   1  -4 9317.73 1948.43
 -14   1  -4 9531.16 1253.66
 -14   1  -4 11982.0 1142.88
   1 -14  -4 8870.59 2175.36
 -14   1  -4 11376.5 2283.42
   1  14   4 10666.4 1261.29
 -14   1  -4 11786.5 2085.12
 -14   1  -4 11540.3 1324.17
 -14   1  -5 46543.9 2407.49
   1  14   5 45589.9 4384.07
 -14   1  -5 47517.3 4883.21
 -14   1  -5 44683.3 4590.18
   1  14   5 40425.9 2303.21
 -14   1  -5 43186.3 2108.18
 -14   1  -6 773.100 616.253
   1  14   6-18.0316 499.395
 -14   1  -6 712.526 772.177
 -14   1  -6 645.127 582.874
   1  14   7 13360.1 1308.41
 -14   1  -7 11751.8 1195.97
 -14   1  -7 10735.5 1118.22
 -14   1  -7 12624.2 1264.30
 -14   1  -8 279.128 476.502
 -14   1  -8 30.5043 417.499
 -14   1  -8 313.466 429.364
 -14   1  -9 2612.68 421.020
 -14   1  -9 2766.37 397.341
  -1  14  -9 2012.77 503.267
  14   1   9 2577.25 429.369
 -14  -2  -9 3451.89 449.036
 -14  -2  -9 4146.13 443.072
  14  -2   9 3468.19 478.081
 -14  -2  -8 4754.51 669.821
 -14  -2  -8 5244.23 739.794
 -14  -2  -8 5133.27 705.225
 -14  -2  -7 791.915 592.367
 -14  -2  -7 1627.57 625.660
 -14  -2  -7 1603.36 694.917
 -14  -2  -6 22987.5 1695.14
 -14  -2  -6 21490.0 1641.60
 -14  -2  -6 20965.1 1545.80
 -14   2   5 12042.4 2610.96
 -14  -2  -5 7869.22 1089.95
  -2  14   5 5579.86 1885.63
  -2 -14  -5 9021.43 2126.55
 -14  -2  -5 12727.8 2402.73
 -14  -2  -5 7446.46 1042.82
  -2 -14  -5 6302.69 2143.17
 -14  -2  -5 7745.96 963.780
 -14  -2  -5 4800.05 1591.74
 -14  -2  -4 18304.4 1522.24
 -14  -2  -4 17884.3 2599.69
 -14   2   4 13744.9 2556.55
 -14  -2  -4 18188.6 1389.26
  -2  14   4 14419.5 2410.81
 -14  -2  -4 18970.9 2765.59
  -2 -14  -4 16371.9 2693.96
 -14  -2  -4 16427.3 1286.61
 -14  -2  -4 19192.7 1650.45
 -14   2   4 17952.0 1375.99
 -14  -2  -4 14331.7 2576.02
 -14  -2  -3 3701.79 1531.83
 -14  -2  -3 4093.24 914.655
 -14   2   3 2438.68 900.345
 -14  -2  -3 4064.54 1440.51
  -2  14   3 2980.00 1390.10
 -14   2   3 3663.71 1094.98
 -14  -2  -3 5929.84 1704.70
  -2 -14  -3 2234.28 1300.32
 -14  -2  -3 3301.36 606.028
  -2  14   2 70455.6 4733.63
 -14  -2  -2 75625.3 4532.28
 -14  -2  -2 70184.2 4973.26
  -2 -14  -2 69570.7 4815.74
 -14   2   2 73385.9 4732.41
 -14  -2  -2 67457.7 4130.56
  -2  14   1 12655.9 1929.25
 -14   2   1 15798.6 2311.26
  -2 -14  -1 14488.3 2245.25
 -14  -2  -1 15377.9 2282.55
 -14  -2   0 6383.32 1494.11
  -2  14   0 2702.78 1183.95
 -14   2   0 7357.60 1563.01
 -14  -2   1 16918.4 2245.18
 -14   2  -1 19400.2 2181.03
 -14   2  -1 18069.1 2694.01
   2  14   2 64143.8 4676.66
 -14   2  -2 68653.2 4576.46
 -14  -2   2 78177.7 4805.05
 -14   2  -2 66519.4 4823.45
 -14   2  -3 3108.45 782.577
   2  14   3 6396.17 1776.81
 -14   2  -3 2531.08 1433.52
   2 -14  -3 2219.80 1181.76
 -14   2  -3 3343.87 1589.09
   2  14   3 4791.12 888.266
 -14   2  -3 5213.21 1460.72
 -14   2  -4 18065.6 1557.93
 -14   2  -4 17433.1 2774.64
   2  14   4 18415.8 2935.15
 -14  -2   4 16475.8 1294.63
   2  14   4 15095.8 1426.46
 -14   2  -4 14787.7 2541.94
 -14   2  -4 16865.4 1280.52
 -14   2  -4 16183.7 2632.92
 -14   2  -5 8480.63 1191.96
 -14   2  -5 7864.28 1025.18
   2  14   5 6504.64 2046.33
 -14   2  -5 8995.41 2369.13
   2  14   5 6835.80 1052.21
 -14   2  -5 9714.47 1975.02
 -14   2  -6 23884.8 1680.57
 -14   2  -6 21385.9 1667.26
   2  14   6 21401.6 1694.97
 -14   2  -6 24515.4 1638.13
 -14   2  -7 1171.03 615.964
 -14   2  -7 2109.36 819.060
   2  14   7 897.433 606.572
 -14   2  -7 1458.55 591.103
 -14   2  -8 4573.78 757.388
 -14   2  -8 3927.96 645.446
  14   2   8 3877.63 715.929
 -14   2  -8 4126.22 647.217
 -14   2  -9 4281.85 494.566
 -14   2  -9 3395.99 443.063
  -2  14  -9 2672.91 525.581
  14   2   9 4625.05 528.212
 -14   2  -9 5143.54 527.082
 -14  -3  -9 599.839 283.385
  14  -3   9 580.862 300.591
 -14  -3  -9 328.777 237.194
 -14  -3  -8 12984.8 1051.44
 -14  -3  -8 13114.5 1005.82
 -14  -3  -8 12396.2 891.597
 -14  -3  -7 1753.15 659.604
 -14  -3  -7 2158.15 652.689
 -14  -3  -7 2395.60 652.385
 -14  -3  -6 28220.8 1825.94
 -14  -3  -6 24206.6 1702.72
 -14  -3  -6 25488.1 1668.69
 -14  -3  -5 2732.67 794.108
 -14  -3  -5-1545.97 2153.03
  -3 -14  -5-2205.48 1355.03
 -14  -3  -5 1778.59 695.495
 -14  -3  -5-108.646 755.390
 -14  -3  -5 1902.97 612.429
 -14  -3  -4 16016.5 1412.38
 -14  -3  -4 17434.2 2727.75
 -14   3   4 15945.4 2578.21
 -14  -3  -4 18212.8 2771.15
 -14  -3  -4 16687.0 1404.39
  -3  14   4 15369.2 2582.81
 -14  -3  -4 18000.0 1569.35
 -14  -3  -4 18357.9 1395.71
 -14  -3  -4 16157.2 2662.21
  -3 -14  -4 14518.7 2631.82
 -14   3   4 14016.0 1204.87
 -14   3   3 25497.9 2907.69
 -14  -3  -3 25157.8 1573.74
  -3  14   3 29615.7 3307.03
 -14  -3  -3 25580.4 2960.24
 -14  -3  -3 25974.0 3025.44
 -14  -3  -3 25178.1 1529.05
 -14  -3  -3 25502.9 3210.09
  -3 -14  -3 21045.1 2956.18
 -14   3   3 24227.6 1587.30
 -14  -3  -3 26150.9 1533.53
 -14  -3  -3 26283.3 1798.79
 -14   3   3 25650.0 2926.09
 -14  -3  -2 15633.2 2603.48
 -14   3   2 12321.4 1775.38
 -14   3   2 15166.0 2298.51
  -3  14   2 14809.5 2354.37
  -3 -14  -2 16502.1 2521.13
 -14  -3  -2 16896.8 2245.66
 -14  -3  -2 13100.7 2099.32
 -14  -3  -1 1835.49 989.614
  -3  14   1 495.722 1044.04
  -3 -14  -1 747.986 1035.28
 -14   3   1-641.153 972.589
  -3  14   0 17542.6 2238.98
 -14  -3   0 15649.8 2269.08
 -14   3   0 15074.9 2256.50
 -14   3  -1-881.339 1034.39
  -3  14  -1 441.691 951.548
 -14   3  -1 930.657 558.678
 -14  -3   1 1543.04 666.843
 -14  -3   2 16457.3 2219.74
 -14   3  -2 19382.7 2702.44
   3  14   2 13842.3 2408.56
 -14   3  -2 20682.8 2593.22
 -14  -3   3 28736.9 1615.96
   3  14   3 29776.9 3387.51
 -14   3  -3 34162.9 3219.05
 -14   3  -3 28143.1 1763.15
   3  14   3 29221.7 1858.21
 -14   3  -3 28092.8 3326.73
 -14   3  -3 25400.8 3171.37
 -14   3  -4 20578.5 2929.77
   3  14   4 25071.1 3286.00
 -14   3  -4 17889.0 1352.29
 -14   3  -4 19719.8 1620.14
   3  14   4 19391.1 1594.42
 -14   3  -4 20255.6 2980.82
 -14   3  -4 20084.5 2674.12
 -14   3  -5 2729.41 908.392
   3  14   5 3840.50 892.183
 -14   3  -5 3228.06 1857.32
 -14   3  -5 2147.44 2035.55
 -14   3  -5 3641.64 696.170
 -14   3  -6 24636.2 1627.86
 -14   3  -6 27371.0 1904.13
   3  14   6 25071.2 1817.01
 -14   3  -7 2021.47 680.998
 -14   3  -7 1951.17 694.533
 -14   3  -7 2701.52 860.105
   3  14   7 2500.87 733.346
 -14   3  -8 15399.5 1160.13
 -14   3  -8 13042.6 1091.49
  14   3   8 15762.9 1173.52
 -14   3  -8 14898.2 1077.73
 -14   3  -9 261.089 318.322
 -14   3  -9-97.8773 296.682
  -3  14  -9 171.879 357.171
  14   3   9 658.448 288.535
 -14   3  -9 387.985 270.795
 -14  -4  -9 7188.47 509.881
  14  -4   9 7113.10 583.978
 -14  -4  -9 7337.84 516.198
 -14  -4  -8 853.472 446.458
 -14  -4  -8 377.506 350.108
 -14  -4  -7 3078.46 763.753
 -14  -4  -7 2319.08 605.169
 -14  -4  -7 2242.08 636.823
  -4  14   7 1616.96 556.299
 -14  -4  -6 933.446 594.269
 -14  -4  -6 1285.77 698.290
 -14  -4  -6 1264.41 647.191
 -14  -4  -5 42317.8 2180.11
 -14  -4  -5 41584.4 2093.94
 -14  -4  -5 37525.6 1997.19
 -14   4   5 40937.6 2066.81
 -14   4   4 1488.72 1123.96
  -4  14   4 5300.70 1672.59
  -4 -14  -4 3495.51 676.410
 -14  -4  -4 3966.26 757.262
 -14  -4  -4 3135.42 717.760
 -14   4   4 2760.75 711.953
 -14  -4  -4 4554.86 1583.76
  -4 -14  -4 1454.54 1291.23
 -14  -4  -4 5348.33 1771.92
 -14  -4  -4 3452.63 993.351
 -14  -4  -4 3696.58 835.243
 -14  -4  -4-1522.57 1511.71
 -14   4   3-1697.21 1134.11
  -4  14   3 2144.45 896.257
  -4 -14  -3 1772.45 691.175
 -14  -4  -3 767.454 488.239
 -14  -4  -3-3305.93 1532.66
 -14   4   3 1167.61 976.639
  -4 -14  -3 1752.36 825.841
 -14  -4  -3 1267.34 1168.79
 -14  -4  -3 434.047 1150.35
 -14  -4  -3 2521.81 757.907
 -14  -4  -3 982.224 669.360
 -14  -4  -3 1586.38 606.498
 -14   4   3 2764.01 737.559
 -14  -4  -2 4022.33 1392.92
 -14  -4  -2 7522.07 1319.69
 -14   4   2 3548.01 1132.68
  -4  14   2 4242.27 1111.03
 -14   4   2 3676.86 1496.67
  -4 -14  -2 3511.90 1826.53
 -14  -4  -2 5535.29 1603.04
 -14   4   1 5059.17 1326.11
  -4 -14  -1 6133.44 1497.32
  -4  14   1 4176.39 1289.45
 -14  -4  -1 8383.71 2007.92
  -4  14   0 487.779 710.759
 -14  -4   0 862.474 705.211
 -14   4   0 57.4428 863.946
 -14   4  -1 7282.82 1861.17
 -14   4  -1 5795.77 1278.24
 -14  -4   1 4922.74 1145.65
   4  14   2 6853.62 1598.27
 -14   4  -2 2522.07 1085.52
 -14   4  -2 4401.96 1465.39
 -14  -4   2 5942.30 1363.54
 -14   4  -3 3165.12 1220.76
 -14  -4   3 2429.42 654.497
   4  14   3 4388.13 1443.83
 -14   4  -3 1735.86 677.027
   4  14   3 1737.70 628.105
 -14   4  -3 4348.75 1570.66
   4  14   4 2381.79 1036.29
 -14   4  -4 4728.21 1744.25
 -14   4  -4 3782.33 741.599
 -14   4  -4 3689.82 945.889
   4  14   4 3184.13 809.750
 -14   4  -4 2601.48 1291.57
 -14  -4   4 2695.84 669.503
 -14   4  -4 6690.06 1620.89
 -14   4  -5 40760.9 2302.41
 -14   4  -5 36150.7 1914.28
   4  14   5 36819.2 2136.51
 -14   4  -6 700.784 743.824
   4  14   6 732.266 668.454
 -14   4  -6 1226.16 600.390
 -14   4  -7 1585.88 644.934
 -14   4  -7 2110.41 825.161
   4  14   7 1419.25 691.275
  14   4   7 1173.06 621.100
 -14   4  -7 1788.78 582.483
 -14   4  -8 562.286 494.899
 -14   4  -8 478.234 561.089
  14   4   8 967.851 500.150
 -14   4  -8 430.139 428.201
 -14   4  -9 7727.79 618.480
 -14   4  -9 6609.77 578.031
 -14   4  -9 7047.05 564.525
  -4  14  -9 5563.68 603.876
  14   4   9 6789.44 604.397
  14  -5   9 2287.02 325.304
 -14  -5  -8 18029.0 1142.41
 -14  -5  -8 18328.4 1080.57
 -14  -5  -7 5438.28 854.199
 -14  -5  -7 5194.27 782.284
  -5  14   7 5811.94 815.520
 -14  -5  -6 1400.91 596.268
 -14  -5  -6 1677.96 711.280
 -14  -5  -6 1185.70 595.785
  -5  14   5-603.602 517.490
 -14  -5  -5 1537.80 693.825
 -14  -5  -5 37.0128 696.002
 -14   5   5-245.228 515.722
 -14  -5  -5 892.337 575.326
  -5 -14  -4 13479.5 2503.34
 -14   5   4 17431.3 2724.30
  -5 -14  -4 15855.5 1234.39
 -14  -5  -4 17998.9 1413.66
  -5  14   4 16775.7 2840.53
 -14  -5  -4 17297.1 1451.32
 -14  -5  -4 17730.8 2913.70
  -5 -14  -4 18656.2 3182.84
 -14  -5  -4 18277.1 1375.73
 -14  -5  -4 11944.0 2489.75
 -14   5   4 17776.6 1497.29
 -14  -5  -4 18625.6 2764.40
 -14   5   3 9398.89 918.700
 -14  -5  -3 11354.1 1115.12
 -14  -5  -3 11846.8 2281.70
 -14   5   3 6820.99 1733.59
  -5 -14  -3 10092.5 1026.39
 -14  -5  -3 12164.1 1140.18
  -5  14   3 10785.1 2267.89
 -14   5   3 11497.4 1922.40
 -14  -5  -3 8931.53 1959.69
  -5 -14  -3 10554.1 2309.54
 -14  -5  -3 12946.6 1161.67
 -14  -5  -3 9844.22 2037.65
 -14  -5  -3 10288.1 1217.51
 -14   5   3 9061.20 1089.45
 -14   5   2 1150.19 897.862
  -5  14   2-737.457 501.549
 -14  -5  -2 941.826 606.199
  -5 -14  -2-329.565 1155.07
 -14  -5  -2 913.379 1018.45
 -14   5   2 331.090 645.699
  -5 -14  -1 4363.27 1406.61
  -5  14   1 7152.22 1468.45
 -14   5   1 5039.29 1375.13
 -14  -5  -1 6065.75 1485.88
 -14   5   0 6390.15 1660.13
  -5  14   0 6650.89 1425.28
 -14  -5   0 6347.91 1711.93
 -14   5  -1 5542.95 1444.56
 -14  -5   1 7035.19 1648.11
 -14   5  -1 8342.94 1592.78
 -14   5  -2 1384.61 939.765
 -14  -5   2-167.688 827.679
  -5 -14   3 11563.1 1040.51
 -14   5  -3 15183.3 2449.44
   5  14   3 10259.4 2095.59
 -14  -5   3 11612.8 1079.57
 -14   5  -3 10977.6 1259.46
   5  14   3 10632.7 1152.36
 -14   5  -3 11061.5 2085.23
 -14  -5   3 11122.0 937.650
 -14  -5   3 12437.3 1129.07
 -14   5  -4 13473.5 2462.55
 -14  -5   4 15360.3 1272.60
   5  14   4 15664.2 2622.12
 -14   5  -4 16887.8 1464.79
   5  14   4 16126.5 1448.12
 -14   5  -4 16282.1 2749.84
 -14   5  -4 17479.7 1327.41
 -14   5  -4 19107.2 2620.38
 -14   5  -5 682.671 720.057
   5  14   5 397.886 551.450
 -14   5  -5 578.776 446.915
 -14   5  -6 1550.19 816.323
   5  14   6 2202.64 734.699
 -14   5  -6 729.341 611.022
 -14   5  -7 5271.29 954.499
  14   5   7 3865.85 747.596
   5  14   7 3660.88 804.134
 -14   5  -7 4723.60 766.147
 -14   5  -8 17409.2 1196.77
  -5  14  -8 17453.1 1287.91
  14   5   8 19007.0 1243.89
 -14   5  -8 18443.6 1130.94
 -14   5  -8 18185.8 1230.63
 -14   5  -9 2363.66 339.001
 -14   5  -9 1900.81 343.464
 -14   5  -9 2068.01 386.215
  -5  14  -9 1803.45 399.552
  14   5   9 2495.20 417.556
  14  -6   9 655.475 219.551
 -14  -6  -8 4803.46 611.773
 -14  -6  -8 5162.85 605.180
  -6  14   7 13194.1 1118.91
 -14  -6  -7 12725.0 1115.96
 -14  -6  -7 12632.7 1062.63
 -14  -6  -6 5892.69 994.046
 -14  -6  -6 7507.67 965.666
  -6  14   6 5346.06 881.581
  -6  14   5 11776.5 1178.16
  -6 -14  -5 11968.2 1102.19
 -14  -6  -5 12627.3 1303.13
 -14  -6  -5 12392.4 1175.40
 -14   6   5 11192.6 1156.32
 -14  -6  -5 14160.3 1274.58
  -6  14   4 19888.2 1521.69
  -6 -14  -4 21673.9 3145.63
 -14  -6  -4 19255.5 2956.26
 -14   6   4 18569.1 2840.03
  -6 -14  -4 16940.5 1313.07
 -14  -6  -4 18585.5 1442.41
  -6  14   4 21013.6 2794.97
  -6 -14  -4 21540.9 3042.92
 -14   6   4 20641.4 1623.64
  -6 -14  -4 15404.1 3105.41
 -14  -6  -4 17210.5 1394.35
 -14  -6  -4 22912.4 3142.85
 -14  -6  -4 19735.1 1418.73
 -14  -6  -4 18160.4 2832.56
  -6  14   3 3332.40 750.458
 -14   6   3 3661.43 735.332
 -14   6   3 5227.13 1351.60
  -6  14   3 1804.22 1410.15
  -6 -14  -3 3498.21 790.874
 -14  -6  -3 5297.53 899.267
  -6 -14  -3 3760.67 1800.08
 -14  -6  -3 4597.79 1367.74
 -14  -6  -3 5520.24 952.975
 -14  -6  -3 6569.77 1877.20
 -14  -6  -3 2149.21 1238.00
 -14   6   3 5179.31 1678.41
 -14  -6  -3 4136.74 908.216
 -14  -6  -3 4393.44 752.734
 -14   6   3 4368.56 787.308
  -6  14   2 13363.0 1259.22
  -6  14   2 11257.2 1992.51
 -14  -6  -2 13050.3 2263.14
 -14   6   2 16126.1 2377.16
  -6 -14  -2 10856.3 2380.80
 -14  -6  -2 11704.7 1039.16
 -14  -6  -2 10686.7 1942.92
 -14  -6  -2 11443.2 1266.39
 -14   6   2 12289.7 1224.59
  -6 -14  -2 12746.8 1140.00
 -14  -6  -1 2423.37 1370.49
  -6  14   1 7805.11 1401.08
 -14   6   1 9652.52 2034.09
  -6 -14  -1 4296.61 1604.13
 -14   6   0 16925.2 2564.88
 -14  -6   0 17891.5 2602.27
 -14   6  -1 6134.31 1570.53
 -14  -6   1 4625.76 1388.61
 -14   6  -1 7387.88 1670.84
  -6 -14   2 11772.6 1040.00
 -14   6  -2 19443.3 2970.38
 -14  -6   2 13374.5 1147.94
 -14   6  -2 18895.3 2672.46
 -14  -6   2 9289.22 1808.54
 -14  -6   2 13250.2 1158.70
 -14  -6   3 3378.45 630.134
  -6 -14   3 3954.93 682.461
 -14   6  -3 3737.79 1411.30
 -14   6  -3 6064.06 1831.84
 -14   6  -3 3441.05 850.507
   6  14   3 2685.30 818.896
 -14  -6   3 3496.56 572.564
   6  14   3 1652.41 916.244
 -14  -6   3 3639.58 803.633
   6  14   4 25654.3 3375.82
   6  14   4 20591.1 1631.83
 -14   6  -4 20961.3 1665.32
 -14   6  -4 20596.5 1401.24
 -14   6  -4 21684.8 3264.18
 -14   6  -5 13025.6 1227.98
 -14   6  -5 13439.9 1425.10
   6  14   5 12609.2 1346.41
 -14   6  -6 8144.23 1167.69
   6  14   6 7824.73 1131.56
  14   6   6 7961.58 988.483
 -14   6  -6 8218.44 976.920
   6  14   7 13483.8 1272.29
 -14   6  -7 13103.5 1289.36
  14   6   7 14293.6 1251.44
 -14   6  -7 13474.7 1084.85
 -14   6  -8 5809.06 763.642
 -14   6  -8 5773.58 788.857
  -6  14  -8 5579.81 800.111
  14   6   8 4589.65 679.548
 -14   6  -8 5220.49 659.860
 -14   6  -9 1098.90 295.666
  -6  14  -9 1285.18 334.534
 -14   6  -9 1604.02 359.646
  14   6   9 1750.48 329.135
 -14   6  -9 1645.93 279.183
 -14  -7  -8 18373.7 1063.97
 -14  -7  -8 17602.5 975.472
 -14  -7  -7 5498.76 819.232
  -7  14   7 6107.59 806.841
 -14  -7  -7 5576.23 741.061
 -14  -7  -6 128.926 446.354
  -7 -14  -6 146.763 514.172
 -14  -7  -6 1291.57 594.470
  -7  14   6 851.073 594.030
  -7  14   5 18110.2 1355.41
 -14   7   5 19232.1 1521.55
  -7 -14  -5 16837.1 1306.36
 -14  -7  -5 19639.0 1560.53
 -14  -7  -5 18413.7 1347.19
 -14  -7  -5 17226.4 1407.92
  -7  14   5 15290.0 1459.35
  -7 -14  -4 50542.9 4907.83
 -14   7   4 52049.3 4633.89
  -7  14   4 48438.3 2330.33
 -14   7   4 50123.6 2161.41
  -7  14   4 50617.8 4533.14
 -14  -7  -4 47057.5 4418.54
  -7 -14  -4 47908.6 2148.30
 -14  -7  -4 48896.4 2273.52
 -14  -7  -4 48870.8 4714.25
  -7 -14  -4 50371.4 4938.95
 -14  -7  -4 51248.5 4827.65
 -14  -7  -4 50076.5 2235.15
 -14   7   4 51891.7 2467.54
 -14  -7  -4 46020.1 2129.61
  -7 -14  -4 58240.4 5063.15
 -14  -7  -3 13502.1 1252.16
  -7 -14  -3 13743.1 2585.80
  -7  14   3 16818.4 1433.20
 -14   7   3 14210.9 1209.06
 -14   7   3 15522.3 2275.15
  -7 -14  -3 13237.2 1213.22
 -14  -7  -3 15208.7 1259.06
  -7  14   3 13685.1 2486.73
 -14  -7  -3 18573.2 1619.12
 -14  -7  -3 12901.5 2395.27
  -7 -14  -3 12676.9 2573.43
 -14  -7  -3 15478.7 1247.98
 -14  -7  -3 14671.6 2395.91
 -14   7   3 12787.7 1296.72
  -7  14   2 25439.5 1709.16
 -14   7   2 22378.6 1514.61
  -7 -14  -2 25499.4 1549.15
 -14  -7  -2 21944.3 1417.66
  -7  14   2 17998.1 2426.08
  -7 -14  -2 27134.9 3298.85
 -14  -7  -2 26549.5 3091.83
 -14  -7  -2 23829.1 1511.00
 -14  -7  -2 19487.1 2844.94
 -14  -7  -2 23860.4 1523.71
 -14  -7  -2 24475.1 1449.46
 -14  -7  -2 24484.2 1740.28
 -14   7   2 24915.0 1731.95
 -14   7   2 28379.1 3342.63
  -7  14   1 14987.0 1304.16
 -14   7   1 14198.4 1220.23
 -14  -7  -1 15890.0 2399.77
 -14   7   1 14489.3 2557.91
  -7 -14  -1 15148.4 1250.01
  -7  14   1 10905.9 1840.34
  -7 -14  -1 17242.1 2691.92
 -14  -7  -1 16270.5 1192.39
 -14   7   1 15060.9 1386.58
 -14  -7   0 92798.4 5759.95
 -14   7   0 87269.9 5667.55
  -7 -14   1 15407.8 1180.35
 -14  -7   1 12574.8 1121.40
 -14  -7   1 17055.2 2590.60
 -14   7  -1 15529.0 2495.78
 -14   7  -1 15547.6 2489.23
  -7  14  -2 19445.3 1456.60
 -14   7  -2 24537.2 1623.54
 -14  -7   2 24956.3 1560.17
  -7 -14   2 25865.8 1523.32
 -14  -7   2 27475.5 2947.28
 -14  -7   2 24343.8 1385.17
 -14  -7   2 22571.6 1425.32
 -14   7  -2 22610.8 1496.44
  -7 -14   2 24475.0 1410.51
 -14   7  -2 22431.4 3088.66
 -14   7  -2 22006.8 2952.02
 -14  -7   3 14423.3 1284.74
 -14   7  -3 13396.2 2484.76
  -7 -14   3 14549.1 1181.52
   7  14   3 10017.3 1998.89
 -14   7  -3 13168.6 1277.72
   7  14   3 14094.8 1363.83
 -14   7  -3 18180.9 2799.17
 -14  -7   3 12558.5 1058.45
   7  14   4 54889.3 4723.83
 -14   7  -4 44635.7 1976.33
 -14   7  -4 50432.5 4883.36
 -14   7  -4 47574.1 2399.11
   7  14   4 46235.4 2321.92
 -14   7  -5 20027.1 1697.25
   7  14   5 20414.0 1624.18
  14   7   5 19741.3 1492.66
 -14   7  -5 20397.5 1390.33
 -14   7  -6 1697.81 799.492
   7  14   6 700.078 633.398
  14   7   6 668.854 550.949
 -14   7  -6 1317.16 564.074
 -14   7  -7 5079.20 883.289
  -7  14  -7 6664.58 1006.48
   7  14   7 6455.74 926.053
  14   7   7 5711.83 850.541
 -14   7  -7 5452.46 760.323
 -14   7  -8 16805.4 1104.36
 -14   7  -8 16423.4 1113.78
  14   7   8 18218.7 1137.99
 -14   7  -8 17336.9 1032.86
  -7  14  -8 15593.7 1138.38
 -14  -8  -8 5385.95 608.985
 -14  -8  -8 5840.75 569.478
 -14  -8  -7 842.321 456.130
 -14  -8  -7 1040.79 398.742
  -8  14   7 1316.26 535.610
  -8 -14  -6 311.467 501.152
 -14  -8  -6 498.766 590.506
 -14  -8  -6 22.6592 493.602
 -14   8   6 327.330 478.581
  -8  14   6 487.989 548.992
  -8  14   5 293.414 422.539
  -8 -14  -5 500.338 361.115
 -14  -8  -5 586.378 577.830
 -14  -8  -5 520.733 557.835
 -14   8   5 355.611 437.366
  -8  14   5-456.578 585.406
  -8  14   4 24801.3 1675.93
 -14  -8  -4 20066.0 3153.09
 -14   8   4 24962.9 1553.86
  -8 -14  -4 27166.4 3619.59
 -14   8   4 24502.8 2973.22
  -8 -14  -4 23268.2 1557.11
 -14  -8  -4 26167.2 1673.13
  -8 -14  -4 22739.8 3148.07
 -14  -8  -4 22126.6 3577.51
 -14  -8  -4 24467.0 1586.11
 -14  -8  -4 26876.9 3696.50
 -14   8   4 25175.9 1801.90
  -8  14   4 19197.6 1631.18
 -14  -8  -4 23199.6 1492.02
  -8  14   3 32837.0 1946.40
 -14   8   3 30716.0 3429.57
  -8  14   3 28555.5 3220.06
 -14   8   3 31411.8 1822.83
  -8 -14  -3 32502.1 1818.29
 -14  -8  -3 31147.6 3839.51
 -14  -8  -3 31241.8 1788.71
  -8 -14  -3 28280.5 3474.85
 -14  -8  -3 31808.1 3647.94
 -14  -8  -3 33455.8 1802.71
  -8  14   3 29232.2 1915.63
  -8 -14  -3 26656.1 3547.38
 -14  -8  -3 30568.0 1687.30
 -14   8   3 28601.6 1876.81
  -8 -14  -3 32320.6 3815.35
 -14  -8  -2 2150.90 1299.33
  -8 -14  -2 1388.80 758.284
 -14  -8  -2 514.438 510.390
  -8  14   2 1058.56 565.000
 -14   8   2 605.444 434.496
  -8  14   2 44.8024 659.351
 -14   8   2 232.844 990.233
  -8 -14  -2 1543.58 568.778
 -14  -8  -2 1961.22 611.466
 -14  -8  -2 736.919 624.295
  -8 -14  -2 2036.10 1307.06
 -14  -8  -2 341.322 689.850
  -8 -14  -2 397.569 358.101
 -14  -8  -2 884.413 582.688
 -14  -8  -2 923.332 417.763
 -14   8   2 965.672 553.193
  -8  14   2 1028.45 718.751
 -14  -8  -1 13091.6 1175.21
  -8  14   1 14859.9 1305.61
 -14   8   1 12966.9 1137.24
 -14   8   1 11791.1 2283.58
  -8 -14  -1 12226.4 2248.76
  -8 -14  -1 14286.4 1226.60
 -14  -8  -1 13581.6 1116.24
 -14  -8  -1 13417.2 1192.80
 -14  -8  -1 15924.3 2444.06
 -14  -8  -1 14450.3 1143.89
 -14  -8  -1 15999.6 1391.29
 -14   8   1 16883.7 1451.42
  -8  14   1 12495.8 1296.60
  -8  14   0 9321.69 1102.37
 -14   8   0 7299.88 992.779
  -8 -14   0 11429.8 1060.79
 -14  -8   0 7960.51 949.350
 -14   8   0 9675.34 1987.69
 -14  -8   0 7953.12 991.868
 -14  -8   0 10210.2 969.679
 -14  -8   0 6215.23 1572.33
 -14   8   0 9104.50 1088.30
  -8 -14   1 11264.4 1008.08
  -8  14  -1 10045.9 1080.79
  -8 -14   1 14308.4 2197.85
 -14   8  -1 10219.9 1118.46
 -14  -8   1 10880.4 1096.55
  -8  14  -1 12863.4 1199.69
  -8 -14   1 10915.7 1067.31
 -14   8  -1 11051.6 2158.66
 -14  -8   1 11362.2 1080.24
 -14  -8   1 13209.4 1069.25
 -14   8  -1 10902.1 1268.53
 -14  -8   1 11321.6 2072.87
  -8  14  -2 1208.83 512.346
  -8 -14   2 996.829 759.311
 -14   8  -2 564.075 531.647
  -8 -14   2 1137.94 463.456
 -14   8  -2 2188.99 1089.51
 -14  -8   2 1250.08 631.893
 -14   8  -2-152.713 438.624
 -14  -8   2 1725.58 961.759
  -8 -14   2 1588.31 551.071
 -14  -8   2 938.287 449.154
 -14   8  -2 287.940 1226.08
 -14   8  -2 1056.62 631.215
 -14   8  -3 24204.6 3291.83
  -8 -14   3 29640.4 1651.15
   8  14   3 34356.6 3876.96
 -14   8  -3 31017.5 3666.04
 -14  -8   3 31618.5 1617.67
 -14   8  -3 31015.9 1917.19
   8  14   3 29534.7 1799.01
 -14  -8   3 33119.7 1859.25
   8  14   4 30325.9 3430.88
   8  14   4 23433.2 1744.45
 -14   8  -4 24884.3 1800.14
 -14   8  -4 23219.7 3529.57
 -14   8  -5 1716.28 735.417
   8  14   5 1512.14 732.893
  14   8   5 663.086 544.067
 -14   8  -5 1486.23 545.355
   8  14   6 376.028 574.488
  14   8   6-103.279 422.868
 -14   8  -6-247.511 584.614
  -8  14  -6 510.656 573.943
 -14   8  -6 259.115 410.810
 -14   8  -7 791.188 638.445
  -8  14  -7 1124.92 621.344
   8  14   7 766.818 499.142
  14   8   7 1033.90 555.608
 -14   8  -7 990.109 459.867
 -14   8  -8 6593.27 732.281
 -14   8  -8 5605.66 715.070
  -8  14  -8 5665.06 724.759
  14   8   8 6282.19 683.023
 -14   8  -8 5132.76 581.092
 -14  -9  -8 4301.19 535.799
 -14  -9  -8 3551.00 418.524
 -14  -9  -7 6526.01 828.921
 -14  -9  -7 6745.11 711.033
  -9 -14  -6-853.202 498.988
 -14  -9  -6-692.811 591.079
 -14  -9  -6 59.5919 418.632
 -14   9   6 363.188 447.009
  -9  14   6-328.979 418.024
  -9  14   5 4006.01 765.120
  -9 -14  -5 4612.57 792.590
 -14  -9  -5 4981.44 923.121
 -14  -9  -5 4691.52 821.714
 -14   9   5 3803.49 929.620
  -9  14   5 4368.06 898.817
  -9  14   4 50460.3 2347.46
 -14   9   4 54286.3 2304.24
  -9 -14  -4 51680.7 2288.19
 -14  -9  -4 50332.0 2342.27
 -14  -9  -4 47792.6 2154.03
  -9  14   4 47339.5 2481.80
 -14   9   4 50520.3 2503.01
  -9  14   3 28050.3 1813.69
  -9 -14  -3 28538.9 3674.30
 -14  -9  -3 25874.2 1572.52
 -14   9   3 26184.3 1667.20
  -9 -14  -3 24687.7 1637.68
 -14  -9  -3 23377.7 1568.71
  -9  14   3 21843.2 3031.75
  -9 -14  -3 22557.9 2989.75
  -9 -14  -3 23791.9 1392.04
 -14  -9  -3 24045.9 1532.94
 -14  -9  -3 23536.8 3274.99
 -14   9   3 23064.4 1712.01
  -9  14   3 22857.3 1773.14
 -14  -9  -3 25971.6 3554.94
  -9 -14  -3 20435.2 3007.31
  -9  14   2 4004.31 809.663
  -9 -14  -2 7009.95 2206.14
 -14   9   2 2497.70 718.456
  -9 -14  -2 4708.24 886.562
  -9 -14  -2 3106.92 1481.88
 -14  -9  -2 4418.86 704.709
 -14  -9  -2 6199.98 2228.99
 -14  -9  -2 5223.02 826.787
  -9 -14  -2 6407.30 2020.71
 -14  -9  -2 7270.81 1795.59
 -14  -9  -2 4296.04 835.513
  -9 -14  -2 3987.14 705.960
 -14   9   2 4748.15 941.923
 -14  -9  -2 4800.25 742.405
  -9  14   2 4301.93 875.312
  -9  14   1 1385.55 602.357
  -9 -14  -1 45.9845 916.721
  -9 -14  -1 819.195 927.421
 -14   9   1-543.465 426.610
 -14  -9  -1 1776.11 680.706
  -9 -14  -1 1205.27 528.730
 -14  -9  -1 1141.81 396.298
 -14  -9  -1 3496.95 1814.89
 -14   9   1 1541.15 963.582
  -9 -14  -1 930.507 513.591
 -14  -9  -1 635.777 529.405
 -14  -9  -1 4239.80 1319.59
 -14   9   1 2010.86 714.357
 -14  -9  -1 852.065 442.499
 -14  -9  -1 694.569 432.558
  -9  14   1 631.418 666.495
  -9  14   0 45572.8 2271.05
 -14  -9   0 48281.9 2308.05
 -14   9   0 45657.3 2199.26
  -9  14   0 42100.3 2076.50
  -9 -14   0 44889.7 1917.88
 -14  -9   0 50449.8 4410.11
  -9 -14   0 48929.3 2130.84
 -14  -9   0 42556.0 1863.02
 -14   9   0 46239.8 2319.57
 -14  -9   0 43121.7 2016.97
 -14   9   0 47417.7 4372.52
 -14  -9   0 45131.3 2028.75
 -14  -9   0 46241.9 1988.63
  -9  14   0 44405.9 2120.57
  -9 -14   0 46274.9 4245.63
  -9  14  -1 1001.66 643.908
  -9 -14   1 3300.07 1328.34
 -14   9  -1 1420.17 706.466
  -9  14  -1 1965.66 666.930
 -14   9  -1 465.028 1084.81
  -9 -14   1 1036.03 424.543
 -14  -9   1 1888.90 544.988
 -14  -9   1 716.495 1021.99
 -14  -9   1 2169.91 696.619
  -9 -14   1 1413.19 484.265
 -14  -9   1 1052.43 446.664
 -14   9  -1 1747.12 676.115
 -14  -9   2 3521.27 1328.86
 -14   9  -2 2994.21 790.117
  -9 -14   2 4117.21 1131.77
 -14  -9   2 5062.03 847.066
  -9 -14   2 3613.38 710.835
 -14   9  -2 4624.64 1670.15
 -14  -9   2 3199.78 637.046
 -14   9  -2 4695.09 775.491
  -9 -14   2 4886.21 703.865
 -14   9  -2 4025.88 1875.96
 -14  -9   3 22803.3 1610.95
  -9 -14   3 21670.5 1442.06
   9  14   3 23095.1 3340.36
 -14   9  -3 28928.0 3391.62
  -9 -14   3 20023.0 1401.20
 -14   9  -3 18614.0 2980.12
 -14  -9   3 23505.7 1463.46
 -14   9  -3 23606.0 1682.74
 -14   9  -4 45574.7 2303.39
   9  14   4 47677.6 2329.55
  -9  14  -5 5270.35 979.267
 -14   9  -5 6644.31 1023.37
   9  14   5 6451.53 946.228
  14   9   5 5883.03 901.146
 -14   9  -6 112.866 622.119
  -9  14  -6-1110.20 706.977
   9  14   6 58.1560 494.836
  14   9   6 441.318 460.782
 -14   9  -6-133.171 402.567
 -14   9  -7 7146.12 925.563
  -9  14  -7 5818.55 868.090
   9  14   7 6127.47 871.199
  14   9   7 6471.64 795.934
 -14   9  -7 6121.15 730.733
 -14   9  -8 4487.48 601.019
  -9  14  -8 3975.93 607.985
 -14   9  -8 4302.88 612.543
  14   9   8 5203.74 591.193
 -14 -10  -8 2918.72 393.242
 -10 -14  -7 4686.63 613.802
 -14 -10  -7 4091.05 647.312
 -14 -10  -7 3666.93 583.298
 -10 -14  -6 14221.1 1140.83
 -14 -10  -6 15782.7 1314.32
 -10  14   6 14435.8 1280.04
 -14  10   6 16093.1 1309.45
 -14 -10  -6 15484.0 1169.92
 -10  14   5 1098.12 517.449
 -10 -14  -5 2021.64 640.283
 -14 -10  -5 2276.91 742.920
 -14 -10  -5 2255.65 610.408
 -14  10   5 1877.94 656.724
 -10  14   5 1783.43 628.466
 -10  14   4 23865.1 1635.46
 -14  10   4 26059.7 1823.70
 -10  14   4 25107.6 1681.28
 -10 -14  -4 24590.0 1650.71
 -14 -10  -4 24579.6 1693.79
 -14  10   4 25741.2 1640.94
 -10 -14  -4 24755.9 1442.25
 -14 -10  -4 23557.0 1557.16
 -10  14   4 22601.8 1781.55
 -10  14   3 9880.55 1099.77
 -14 -10  -3 10015.5 2228.51
 -14  10   3 11117.5 1219.31
 -10 -14  -3 10528.4 2167.02
 -10 -14  -3 10195.1 1138.88
 -14 -10  -3 11670.3 1154.11
 -10 -14  -3 13756.7 2241.34
 -10 -14  -3 10788.3 988.486
 -10 -14  -3 4196.31 1555.17
 -14 -10  -3 9268.49 1018.48
 -14 -10  -3 10987.2 2119.11
 -14  10   3 10347.0 1274.12
 -10  14   3 10923.8 1296.08
 -10  14   2 5115.86 939.508
 -14 -10  -2 3393.51 700.330
 -14  10   2 4480.35 831.083
 -10 -14  -2 5302.53 1634.93
 -10 -14  -2 4602.84 791.164
 -14 -10  -2 3958.79 730.750
 -14 -10  -2 5948.37 2001.73
 -14 -10  -2 5001.89 832.301
 -10 -14  -2 4244.37 1695.90
 -14 -10  -2 5660.02 1491.62
 -10 -14  -2 3721.47 733.016
 -14  10   2 2670.06 786.686
 -10  14   2 4850.45 911.721
 -10  14   1 4870.17 889.005
 -10 -14  -1 3505.23 1389.39
 -14  10   1 6180.42 979.306
 -10  14   1 4983.12 918.988
 -10 -14  -1 5079.01 815.122
 -14 -10  -1 4974.56 774.039
 -14 -10  -1 5940.65 1660.71
 -14 -10  -1 4035.57 808.524
 -10 -14  -1 1066.79 917.878
 -14 -10  -1 2364.74 1139.47
 -14 -10  -1 4797.52 941.205
 -14 -10  -1 4266.45 708.143
 -14  10   1 4303.12 939.960
 -10  14   1 4645.46 887.484
 -10 -14  -1 4190.73 701.281
 -10  14   0 8508.94 1073.67
 -10  14   0 8019.04 1042.40
 -10 -14   0 8950.85 2061.58
 -14  10   0 7159.37 1029.17
 -14 -10   0 8431.57 936.604
 -10 -14   0 6347.19 858.160
 -14 -10   0 8607.57 2163.04
 -14  10   0 4818.38 1402.91
 -14  10   0 9280.26 1210.08
 -14 -10   0 6494.97 982.193
 -14 -10   0 6071.16 778.810
 -14 -10   0 7280.65 974.348
 -10 -14   0 6854.41 871.054
 -10  14   0 7057.59 1095.22
 -10  14  -1 5311.19 985.543
 -14 -10   1 5780.86 941.843
 -14  10  -1 7285.75 1016.14
 -14  10  -1 7251.50 2008.28
 -10  14  -1 5117.41 905.168
 -10 -14   1 5178.83 1802.09
 -14 -10   1 5183.63 756.701
 -10 -14   1 5284.10 757.584
 -14 -10   1 5026.41 675.996
 -14 -10   1 6325.20 1924.17
 -10 -14   1 5601.06 786.196
 -14 -10   1 5418.92 832.445
 -14  10  -1 4096.29 879.191
 -14  10  -2 6696.19 1518.55
 -14  10  -2 5099.61 910.215
 -10  14  -2 5918.49 918.018
 -10 -14   2 1783.70 1012.99
 -10 -14   2 5222.73 818.769
 -14 -10   2 5367.47 755.628
 -14 -10   2 5576.31 881.524
 -14 -10   2 6117.91 1673.70
 -10 -14   2 4601.78 753.354
 -10 -14   3 9049.79 1026.62
 -10 -14   3 9471.87 960.154
  10  14   3 12252.4 2254.41
 -14 -10   3 11663.3 1218.86
 -14  10  -3 10430.1 1138.29
 -14 -10   3 9948.36 965.072
 -14  10  -3 10228.8 2339.08
 -14  10  -4 22949.1 1712.62
  10  14   4 23956.2 1663.95
 -14  10  -5 2709.64 841.660
 -10  14  -5 2506.64 826.517
  10  14   5 2786.36 705.390
  14  10   5 1700.66 632.491
 -14  10  -5 1334.53 409.433
 -14  10  -6 14471.8 1340.74
 -10  14  -6 12589.7 1246.87
  10  14   6 12205.4 1162.35
  14  10   6 10824.3 1083.17
 -14  10  -7 3871.67 724.921
  10  14   7 4627.77 754.116
  14  10   7 3746.79 634.288
 -10  14  -7 3500.63 726.469
 -14  10  -8 3132.99 485.602
 -14  10  -8 2925.77 505.755
 -10  14  -8 2824.84 479.789
  14  10   8 2912.20 455.510
 -11 -14  -7 11909.5 820.309
 -14 -11  -7 10258.2 856.476
 -14 -11  -7 11535.7 774.130
 -11 -14  -6 2815.21 576.928
 -14 -11  -6 3515.44 708.219
 -14  11   6 3119.73 663.293
 -14 -11  -6 4185.28 644.245
 -11  14   6 3368.23 731.893
 -11  14   5 11663.2 1061.47
 -11 -14  -5 11634.9 1179.29
 -14 -11  -5 11497.8 1169.97
 -11 -14  -5 13268.9 1000.04
 -14 -11  -5 12260.2 1100.44
 -14  11   5 11561.0 1209.92
 -11  14   5 12867.5 1333.53
 -11  14   4 11409.3 1136.33
 -14  11   4 10329.3 1124.36
 -11  14   4 12027.0 1238.79
 -11 -14  -4 10424.5 1160.23
 -14 -11  -4 9915.09 1124.20
 -11  14   4 11510.6 1311.53
 -11 -14  -4 11982.8 1044.35
 -14 -11  -4 11815.5 1112.79
 -14  11   4 10616.7 1237.57
 -11  14   3 16788.4 1411.24
 -14  11   3 18963.6 1494.90
 -11  14   3 19979.2 1558.12
 -11 -14  -3 18639.3 1483.91
 -14 -11  -3 16502.4 1389.25
 -11  14   3 17520.0 1589.59
 -11 -14  -3 18804.1 1305.06
 -14 -11  -3 18490.0 1376.70
 -14  11   3 19472.6 1663.10
 -11  14   2 21656.2 1630.10
 -14  11   2 20291.7 1579.93
 -11  14   2 20869.0 1584.53
 -11 -14  -2 20988.5 3411.32
 -11 -14  -2 20290.4 1506.90
 -14 -11  -2 18563.2 1422.41
 -14 -11  -2 22404.2 3698.26
 -11 -14  -2 21400.7 1389.93
 -11 -14  -2 18961.6 3044.31
 -14 -11  -2 23725.6 1517.44
 -14 -11  -2 19347.6 2977.98
 -14  11   2 19776.3 1651.57
 -11  14   2 19840.8 1601.10
 -11  14   1 42399.2 2246.86
 -11 -14  -1 38568.6 4093.20
 -14  11   1 41548.0 2160.94
 -11  14   1 43015.4 2234.55
 -14 -11  -1 52346.3 4758.70
 -11 -14  -1 41509.4 1880.07
 -11 -14  -1 40307.6 2007.89
 -14 -11  -1 42571.5 2027.94
 -11 -14  -1 35672.9 3956.52
 -14 -11  -1 37723.4 3707.26
 -14 -11  -1 40860.0 1935.47
 -14 -11  -1 40411.5 1916.80
 -14  11   1 40986.0 2241.26
 -11  14   1 38314.7 2137.34
 -11  14   0-797.863 589.641
 -14  11   0 113.538 643.837
 -14  11   0 165.719 518.391
 -11  14   0 275.349 513.966
 -14 -11   0 605.870 621.183
 -11 -14   0-1009.65 1349.73
 -11 -14   0 2.77019 448.216
 -14 -11   0 633.177 438.592
 -14 -11   0-1297.48 1125.11
 -11 -14   0 703.949 541.653
 -14 -11   0 540.711 536.018
 -11  14   0 125.056 543.370
 -11 -14   1 40797.7 1914.16
 -11 -14   1 40414.7 3892.08
 -14  11  -1 42952.0 2201.23
 -11  14  -1 43277.8 2172.50
 -14 -11   1 42448.3 1952.33
 -14 -11   1 46254.6 4358.99
 -11 -14   1 41039.6 1970.38
 -14 -11   1 40115.4 1847.44
 -11 -14   1 43654.7 2008.25
 -14  11  -1 42337.7 2262.99
 -14 -11   1 40182.0 2012.42
 -14  11  -2 22552.7 1617.21
 -11  14  -2 24370.5 1654.68
 -14 -11   2 20665.9 1464.13
 -11 -14   2 24320.9 1526.76
 -11 -14   2 21017.0 2885.69
 -11 -14   2 21361.9 1422.10
 -14 -11   2 21988.4 1430.34
 -14 -11   2 24865.6 3065.06
 -11 -14   3 19605.1 1345.90
 -14  11  -3 20879.1 1501.76
 -11 -14   3 17408.7 1309.74
 -14 -11   3 19140.0 1373.46
  11  14   4 8308.68 1011.04
 -14  11  -4 10268.3 1187.98
 -11  14  -5 14419.0 1369.88
 -14  11  -5 13979.3 1314.57
  11  14   5 13046.9 1262.76
  14  11   5 14743.7 1239.18
 -14  11  -6 4386.44 834.337
 -11  14  -6 3972.60 711.183
  11  14   6 3419.49 726.346
  14  11   6 3253.72 616.360
 -14  11  -7 11315.1 968.559
 -11  14  -7 10668.9 968.146
  11  14   7 9498.07 886.904
  14  11   7 11738.1 893.637
 -14  11  -8 3669.36 448.662
 -14  11  -8 3453.58 460.089
 -14 -12  -7 4904.49 618.004
 -14 -12  -7 5685.66 523.129
 -12 -14  -7 5079.48 593.162
 -12 -14  -6 5368.60 769.717
 -14 -12  -6 5325.67 792.602
 -12  14   6 6232.86 844.942
 -14 -12  -6 5467.40 685.928
 -14  12   6 5161.36 767.407
 -12  14   5 3513.31 664.945
 -12 -14  -5 3860.91 762.902
 -14 -12  -5 3555.40 715.048
 -14 -12  -5 3281.69 657.318
 -12 -14  -5 4810.10 687.823
 -14  12   5 4318.86 813.418
 -12  14   5 3353.44 811.833
 -12  14   4 1106.74 520.394
 -14  12   4 2294.31 667.160
 -12  14   4 1668.83 554.763
 -12 -14  -4 1911.51 667.184
 -14 -12  -4 1710.45 686.745
 -12 -14  -4 1829.32 549.426
 -14 -12  -4 1314.34 562.711
 -14  12   4 2643.11 780.690
 -12  14   4 3546.85 876.922
 -12  14   3 808.511 522.700
 -14  12   3 454.184 496.884
 -12  14   3 1174.29 597.962
 -12 -14  -3 273.590 588.058
 -14 -12  -3 1162.20 566.101
 -12 -14  -3 7.37054 418.824
 -14 -12  -3 512.644 443.358
 -14  12   3 1067.76 736.592
 -12  14   3 207.788 542.107
 -12  14   2 384.315 520.882
 -14  12   2 93.6916 553.781
 -12  14   2 1105.55 731.893
 -12 -14  -2-1407.01 1190.07
 -12 -14  -2-913.474 623.789
 -14 -12  -2 682.422 522.244
 -14 -12  -2-3976.84 1995.49
 -14 -12  -2 5588.16 1895.94
 -14 -12  -2 505.283 478.099
 -12 -14  -2 1386.72 533.838
 -14  12   2 964.771 656.545
 -12  14   2 891.575 639.319
 -12  14   1 2831.13 795.119
 -14  12   1 4131.09 952.828
 -12  14   1 3801.79 842.008
 -12 -14  -1 4367.45 780.134
 -12 -14  -1-734.201 1381.74
 -12 -14  -1 4436.46 749.601
 -14 -12  -1 3115.61 675.394
 -14 -12  -1 3159.13 1649.57
 -14  12   1 2590.88 747.733
 -14 -12  -1 4413.05 823.613
 -12 -14  -1 3890.01 1579.97
 -14 -12  -1 4863.83 781.893
 -12  14   1 4026.86 916.057
 -12  14   0-411.933 476.588
 -14  12   0 108.665 518.623
 -12  14   0-838.053 627.924
 -12 -14   0-1047.85 1440.32
 -12 -14   0 2.79711 441.422
 -14 -12   0 787.105 445.016
 -14 -12   0 262.909 550.301
 -14 -12   0 56.1982 592.260
 -12 -14   0-46.4497 470.761
 -14 -12   0 103.951 421.362
 -14  12   0 348.069 607.183
 -12  14   0 359.721 593.610
 -12  14  -1 3065.91 790.709
 -14  12  -1 2630.76 814.035
 -12 -14   1 725.428 974.014
 -12 -14   1 2627.70 634.219
 -14 -12   1 2853.06 592.408
 -14 -12   1 5343.64 1456.75
 -14 -12   1 3594.19 796.408
 -12 -14   1 1737.03 681.865
 -12 -14   1 2450.49 615.674
 -14 -12   1 2904.93 654.480
 -14  12  -1 3321.64 955.195
 -14 -12   2 303.922 428.105
 -14  12  -2 930.419 700.868
 -12  14  -2 929.588 625.331
 -14 -12   2 288.053 522.471
 -12 -14   2 207.492 469.388
 -14 -12   2 394.484 342.719
 -12 -14   2 855.401 510.072
 -12 -14   3 2063.87 506.582
 -12 -14   3 836.665 512.266
 -14 -12   3 1082.70 543.162
 -14  12  -4 1812.41 648.549
 -12  14  -5 3263.97 758.369
  12  14   5 3520.46 793.787
 -14  12  -5 3549.92 824.322
 -14  12  -6 4200.11 817.363
 -12  14  -6 5347.09 833.171
  14  12   6 6230.27 787.868
  12  14   6 5271.77 781.570
 -14  12  -7 6031.91 718.781
  14  12   7 5025.91 604.960
 -14  12  -8 1086.07 273.875
 -12  14  -8 973.959 266.971
 -13 -14  -7 6772.31 627.661
 -14 -13  -7 7435.15 642.806
 -14  13   6 234.012 350.779
 -13 -14  -6-499.571 470.894
 -14 -13  -6-478.349 479.404
 -13 -14  -6-191.944 295.985
 -14 -13  -6 168.676 272.809
 -13  14   6 246.040 483.641
 -13  14   5 984.494 517.053
 -13 -14  -5 1570.28 580.470
 -14 -13  -5 2025.55 621.029
 -13  14   5 1120.88 648.580
 -13 -14  -5 1905.42 504.970
 -14 -13  -5 1442.15 438.664
 -14  13   5 1404.83 630.701
 -14  13   4 1922.01 581.624
 -13  14   4 2434.37 685.868
 -13 -14  -4 2273.04 682.778
 -14 -13  -4 2263.17 745.999
 -14  13   4 2196.24 721.794
 -13 -14  -4 2725.96 612.608
 -14 -13  -4 2611.09 637.982
 -13  14   4 2224.86 809.693
 -13  14   3 3650.00 795.149
 -14  13   3 4677.37 898.511
 -13  14   3 4600.56 853.082
 -14 -13  -3 4402.84 710.553
 -13 -14  -3 4559.20 908.633
 -14 -13  -3 5046.27 834.674
 -13 -14  -3 4927.32 776.738
 -14  13   3 5206.40 984.921
 -13  14   3 4574.24 980.935
 -13  14   2 7010.28 1027.11
 -14  13   2 8443.09 1148.89
 -13  14   2 7541.32 1067.69
 -13 -14  -2 8973.46 1079.30
 -14 -13  -2 7961.51 1002.65
 -13 -14  -2 7873.74 910.355
 -14 -13  -2 8616.35 976.868
 -14  13   2 10846.8 1306.49
 -13  14   2 8311.55 1205.05
 -14  13   1 40210.7 2174.90
 -13  14   1 45779.2 2331.28
 -13 -14  -1 41978.2 2080.34
 -14 -13  -1 41733.0 2045.45
 -13 -14  -1 40336.3 1931.27
 -14  13   1 40593.9 2285.05
 -13  14   1 40833.8 2255.84
 -14 -13  -1 36702.2 1883.27
 -14 -13   0 9714.50 1063.50
 -14  13   0 10627.0 1184.52
 -13  14   0 10743.6 1228.37
 -13 -14   0 10328.8 1079.22
 -14 -13   0 9931.12 1046.26
 -13  14   0 11748.3 1297.09
 -13 -14   0 9359.50 1942.45
 -14 -13   0 11248.2 2267.82
 -14 -13   0 11718.6 1100.99
 -14  13   0 11974.0 1319.02
 -13 -14   0 9434.58 999.022
 -13 -14   1 42727.3 2024.60
 -14  13  -1 39635.8 2133.02
 -13  14  -1 38378.0 2108.66
 -13 -14   1 39095.5 1931.80
 -14 -13   1 42189.4 1963.90
 -14 -13   1 38372.7 1894.40
 -13 -14   1 39971.6 1949.92
 -14 -13   1 43241.2 2044.83
 -14  13  -1 41068.9 2176.10
 -14  13  -2 8250.13 1100.71
 -13  14  -2 6657.79 989.612
 -13 -14   2 7499.40 900.487
 -14 -13   2 6809.34 833.789
 -14 -13   2 7144.77 886.619
 -13 -14   2 8190.76 968.632
 -13 -14   3 2452.03 606.139
 -14 -13   3 3060.78 668.782
 -13 -14   3 1942.40 475.034
 -14  13  -4 1494.69 558.793
 -14  13  -5 1572.40 648.353
  13  14   6-910.373 479.512
  14  13   6 156.448 341.901
 -14 -14  -7-306.409 249.410
 -14 -14  -6 15146.6 1026.60
 -14 -14  -6 14329.0 834.186
 -14  14   6 12903.8 1045.96
 -14 -14  -5 229.772 449.229
 -14 -14  -5-359.331 309.318
 -14  14   5 92.1535 494.899
 -14  14   4 23245.1 1542.02
 -14 -14  -4 24079.0 1618.89
 -14 -14  -4 23541.3 1389.34
 -14  14   4 22516.6 1692.52
 -14  14   3 334.651 534.485
 -14 -14  -3 331.594 527.255
 -14 -14  -3 12.2687 430.903
 -14  14   3 768.269 734.023
 -14  14   2 36470.4 2071.66
 -14 -14  -2 34915.6 1911.85
 -14 -14  -2 36812.8 1824.21
 -14  14   2 34682.5 2143.61
 -14  14   1 23.0310 558.264
 -14 -14  -1 326.979 471.991
 -14 -14  -1 224.480 482.058
 -14  14   1 209.617 583.143
 -14  14   0 7789.71 1104.80
 -14 -14   0 8979.46 1019.18
 -14  14   0 7815.23 1101.49
 -14 -14   0 8991.25 995.439
 -14 -14   0 8596.36 991.151
 -14  14  -1 31.7982 592.741
 -14 -14   1 228.157 375.212
 -14 -14   1 244.994 566.531
 -14 -14   1 457.886 493.874
 -14  14  -1 224.918 755.521
 -14 -14   2 36809.5 1883.96
 -14  14  -2 39698.1 2087.61
 -14 -14   2 40707.0 1867.05
 -14 -14   3-268.918 424.098
 -15   0   0 682.553 571.659
 -15   0   1 136867. 6819.85
   0  15   1 132560. 6490.17
 -15   0  -1 129826. 6883.51
 -15   0  -2-737.824 1066.17
 -15   0   2-495.785 513.211
   0  15   2 111.169 558.229
   0 -15  -2 119.915 497.529
 -15   0  -2-43.0283 329.149
 -15   0  -3 5252.89 1659.40
   0  15   3 1393.18 868.653
 -15   0  -3 7096.62 912.367
 -15   0   3 5686.99 758.064
   0 -15  -3 6950.98 1892.95
 -15   0  -3 4702.81 696.894
 -15   0   3 6776.41 876.697
 -15   0  -3 8139.40 1840.82
 -15   0  -3 6602.46 976.975
 -15   0   3 6167.43 877.526
 -15   0  -3 6160.90 840.562
 -15   0  -3 5583.64 1039.46
 -15   0  -4 8307.17 1911.17
 -15   0  -4 4543.16 1721.14
   0  15   4 5694.10 1956.98
 -15   0  -4-237.562 1790.03
 -15   0  -4 1821.21 629.916
 -15   0  -4 2260.56 844.233
   0 -15  -4 2251.19 1489.61
 -15   0   4 328.638 434.018
 -15   0  -4 2309.51 874.754
 -15   0  -4 1840.42 644.630
 -15   0  -5 13215.9 1322.54
 -15   0  -5 12631.7 1377.51
 -15   0  -5 12940.3 1237.00
 -15   0  -6 174.111 619.899
 -15   0  -6 632.007 625.485
 -15   0  -6 54.1236 474.852
 -15   0  -7 31335.4 1773.71
 -15   0  -7 31554.7 1767.92
 -15   0  -7 35962.8 1800.72
 -15   0  -8 1551.01 529.447
 -15   0  -8 1284.15 482.505
 -15   0  -8 405.656 437.358
 -15   0  -9 18100.9 795.909
  15   0   9 18070.1 850.456
 -15   0  -9 17151.8 776.708
 -15  -1  -9 852.904 276.863
  15  -1   9 985.801 275.478
 -15  -1  -9 261.234 225.355
 -15  -1  -8 8174.26 844.666
 -15  -1  -8 7681.53 773.002
 -15  -1  -8 7506.40 771.537
 -15  -1  -7 7582.03 980.505
 -15  -1  -7 7364.05 950.474
 -15  -1  -7 7464.28 907.304
 -15  -1  -6 39541.9 2032.73
 -15  -1  -6 41470.5 2151.96
 -15  -1  -6 38765.2 2089.95
 -15  -1  -5 26547.4 1737.96
 -15  -1  -5 24388.7 1769.64
 -15  -1  -5 27173.6 1737.30
  -1  15   4 32781.3 3860.05
 -15  -1  -4 36027.0 4063.40
 -15  -1  -4 36948.5 1968.93
  -1 -15  -4 41963.3 4439.44
 -15  -1  -4 36220.6 4076.69
 -15  -1  -4 39398.1 1951.96
 -15  -1  -4 36296.4 2050.28
 -15  -1  -4 40617.0 2247.27
 -15   1   4 38206.7 2014.45
 -15  -1  -4 38429.1 4078.24
 -15  -1  -3 10352.4 1034.23
 -15  -1  -3 13501.7 2408.07
 -15  -1  -3 10241.8 1030.90
  -1  15   3 10968.4 2132.86
 -15   1   3 10895.0 961.941
 -15  -1  -3 11313.5 1269.31
  -1 -15  -3 12135.2 2479.66
 -15  -1  -3 11134.7 2103.31
 -15  -1  -3 11447.4 1055.14
 -15   1   3 9589.67 968.843
 -15   1   3 11024.0 1132.30
 -15  -1  -3 8516.42 1135.67
 -15  -1  -2 3700.05 1512.77
  -1  15   2 3336.51 1480.29
 -15  -1  -2 2251.68 678.126
 -15  -1  -2 2384.32 1000.42
 -15   1   2 388.605 991.595
  -1 -15  -2 3955.56 1458.49
 -15  -1  -1 9170.86 2113.63
  -1  15   1 7315.80 1684.69
 -15   1   1 8401.64 1842.74
 -15  -1   0 8564.49 1870.49
 -15   1   0 10419.8 2055.64
  -1  15   0 9247.49 1910.09
 -15  -1   1 6687.78 1579.17
 -15   1  -1 7494.33 2070.24
   1  15   1 4317.41 1384.91
  -1 -15   2 1967.19 611.735
 -15   1  -2 1307.59 1232.82
   1  15   2 3613.86 1560.61
 -15  -1   2 4765.64 1407.24
 -15   1  -2 3341.89 1189.12
 -15  -1   3 10144.8 1113.07
 -15   1  -3 11480.6 1050.96
 -15   1  -3 12241.0 1363.71
 -15   1  -3 14032.8 1129.74
   1  15   3 11814.8 2397.18
 -15   1  -3 9821.22 2132.83
 -15  -1   3 11853.8 1017.58
 -15   1  -3 12036.2 1243.14
 -15   1  -3 16276.1 2328.78
 -15   1  -3 11405.0 1032.55
   1 -15  -3 10038.9 2346.70
 -15  -1   3 12298.2 1139.04
   1  15   4 40175.1 4038.12
 -15   1  -4 44063.9 4427.25
 -15   1  -4 37402.7 1971.33
 -15   1  -4 37269.5 3988.68
 -15   1  -4 40375.3 2205.80
 -15   1  -4 35361.0 3769.58
 -15   1  -4 37936.7 1916.11
 -15   1  -4 42259.5 2300.07
 -15   1  -5 24952.3 1686.19
 -15   1  -5 24340.1 1774.58
   1  15   5 26127.1 1911.55
 -15   1  -5 27587.1 1715.21
 -15   1  -6 43479.8 2197.08
 -15   1  -6 44138.8 2271.11
 -15   1  -6 43387.0 2095.95
 -15   1  -7 6539.34 943.943
 -15   1  -7 6430.28 958.846
 -15   1  -7 5657.51 849.657
 -15   1  -8 8532.61 818.247
  15   1   8 9516.99 927.092
 -15   1  -8 10006.2 880.180
 -15   1  -9 613.550 279.725
  -1  15  -9 435.169 360.146
  15   1   9 442.648 275.825
 -15   1  -9 384.318 242.111
  15  -2   9 1776.91 332.253
 -15  -2  -9 1628.85 290.208
 -15  -2  -8 8704.29 831.323
 -15  -2  -8 7987.42 747.732
 -15  -2  -8 7644.94 765.054
 -15  -2  -7 2490.63 709.922
 -15  -2  -7 3639.29 830.584
 -15  -2  -7 3546.28 693.216
 -15  -2  -6 5278.92 907.530
 -15  -2  -6 5083.77 889.611
 -15  -2  -6 3405.72 778.274
 -15  -2  -5 13004.1 1269.00
 -15  -2  -5 12864.2 1239.93
 -15  -2  -5 12427.0 1354.93
 -15  -2  -4 8998.98 1133.12
 -15  -2  -4 1227.93 1555.51
 -15  -2  -4 8896.11 1063.20
  -2  15   4 5665.83 1756.30
 -15  -2  -4 5077.98 1899.98
  -2 -15  -4 12032.7 2277.54
 -15  -2  -4 7862.35 997.200
 -15  -2  -4 10220.8 2244.02
 -15  -2  -4 9050.42 1269.82
 -15   2   4 7598.39 950.378
 -15   2   3 10843.1 958.839
 -15  -2  -3 9171.86 2363.78
 -15  -2  -3 14166.2 1211.68
  -2  15   3 11210.7 2147.97
 -15  -2  -3 11154.2 1029.16
 -15  -2  -3 11416.4 1265.93
 -15  -2  -3 13659.4 2302.26
  -2 -15  -3 10160.7 2226.34
 -15  -2  -3 13203.3 1178.66
 -15  -2  -3 11875.7 1353.04
 -15  -2  -3 15347.4 2442.92
 -15   2   3 11750.6 1212.00
 -15   2   2 9950.83 1836.24
  -2  15   2 5547.33 1614.54
  -2 -15  -2 5735.67 1901.99
 -15  -2  -2 6695.56 1082.54
 -15  -2  -2 7916.55 964.210
 -15  -2  -2 7620.41 1784.97
  -2  15   1 9726.31 1864.65
 -15   2   1 10737.3 2073.20
 -15  -2  -1 12079.9 2233.05
 -15  -2   0 511.401 930.851
 -15   2   0-443.712 918.664
  -2  15   0-1091.25 881.139
 -15  -2   1 6812.40 1708.97
  -2  15  -1 9822.51 1545.08
 -15   2  -1 5458.25 1667.12
  -2 -15   2 5273.07 767.062
 -15  -2   2 5039.45 1386.91
   2  15   2 5149.09 1762.05
 -15   2  -2 5405.42 1518.96
 -15   2  -2 5863.17 889.741
 -15   2  -2 7561.84 1684.46
 -15   2  -3 12109.8 1267.49
 -15   2  -3 10144.6 1194.36
   2  15   3 9423.74 2108.56
 -15  -2   3 11592.4 1087.80
 -15  -2   3 12564.5 1108.12
 -15   2  -3 8430.99 2088.49
 -15   2  -3 13569.7 2286.93
 -15   2  -3 11221.6 1043.57
   2  15   4 13356.4 2399.12
 -15   2  -4 8960.20 2043.30
 -15   2  -4 8745.59 1171.13
   2  15   4 9507.33 1270.68
 -15   2  -4 8689.93 2025.05
 -15   2  -4 8523.98 1003.41
 -15   2  -5 14997.9 1359.54
 -15   2  -5 15999.0 1348.84
 -15   2  -5 15515.6 1509.91
   2  15   5 14350.0 1462.22
 -15   2  -6 4123.75 855.611
 -15   2  -6 3425.57 807.308
   2  15   6 3930.12 890.446
 -15   2  -6 4062.36 792.192
 -15   2  -7 1535.10 596.554
 -15   2  -7 2922.83 714.721
 -15   2  -7 1819.65 587.670
 -15   2  -8 8339.99 851.010
  15   2   8 8942.60 851.619
 -15   2  -8 8466.81 810.857
 -15   2  -8 8413.55 845.783
 -15   2  -9 1094.91 286.689
 -15   2  -9 1226.49 260.788
  -2  15  -9 279.896 284.605
  15   2   9 1261.37 299.283
  15  -3   9 680.673 245.160
 -15  -3  -8 8954.78 826.810
 -15  -3  -8 9589.89 828.871
 -15  -3  -7 6462.23 876.347
 -15  -3  -7 5972.05 869.649
 -15  -3  -7 6119.00 851.741
  -3  15   7 6183.84 894.016
  -3  15   6 5115.74 807.615
 -15  -3  -6 6158.39 915.761
 -15  -3  -6 7139.27 1035.26
 -15  -3  -6 5455.07 941.103
 -15  -3  -5 5452.20 918.018
 -15  -3  -5 4436.08 858.937
 -15  -3  -5 3773.78 813.057
 -15   3   4 38922.8 3770.35
  -3  15   4 28630.9 3656.95
 -15  -3  -4 30423.4 3742.19
 -15  -3  -4 35107.8 1913.80
 -15  -3  -4 36514.2 3935.01
 -15  -3  -4 35173.9 2019.85
  -3 -15  -4 30767.2 3739.27
 -15  -3  -4 36634.3 1946.95
 -15  -3  -4 31818.8 2093.89
 -15   3   4 33298.0 1900.12
 -15  -3  -4 31782.9 3754.21
 -15  -3  -3 11816.8 2236.04
 -15   3   3 8496.04 936.023
 -15   3   3 6963.75 1642.79
  -3 -15  -3 10070.8 995.179
 -15  -3  -3 13224.1 1192.50
  -3  15   3 12349.6 2282.80
 -15  -3  -3 10743.1 1028.72
 -15   3   3 11623.9 1056.34
  -3 -15  -3 6546.27 1951.87
 -15  -3  -3 12224.0 1121.67
 -15  -3  -3 11486.9 1363.37
 -15  -3  -3 7233.42 1742.00
 -15   3   3 10338.1 1166.43
 -15  -3  -3 11910.3 1233.64
 -15  -3  -3 11191.0 2096.74
 -15   3   2 5040.42 1440.04
  -3  15   2 5254.36 1401.80
 -15  -3  -2 4597.87 929.683
  -3 -15  -2 5123.60 1714.78
 -15  -3  -2 5142.25 1007.78
 -15  -3  -2 5653.36 1472.67
 -15  -3  -2 5429.30 773.956
 -15   3   2 4831.12 844.622
  -3  15   1 6686.80 1373.54
 -15  -3  -1 10275.8 2084.44
 -15   3   1 9063.33 2001.18
  -3  15   0 19625.0 2462.38
 -15  -3   0 19196.9 2587.68
 -15   3   0 17442.1 2656.17
 -15   3  -1 5777.06 1431.97
 -15  -3   1 6768.96 1813.13
 -15  -3   2 5358.28 785.936
 -15  -3   2 3410.45 1127.15
  -3 -15   2 3470.76 632.842
   3  15   2 4477.28 1293.30
 -15  -3   2 6015.01 822.240
 -15   3  -2 3624.59 722.427
 -15   3  -2 5298.07 1559.43
 -15   3  -2 5853.66 1464.03
   3  15   3 9953.55 2259.27
 -15  -3   3 9381.63 973.609
 -15  -3   3 8298.26 976.661
 -15   3  -3 9196.77 1151.37
 -15   3  -3 9380.44 983.751
 -15   3  -3 11164.1 2417.41
 -15   3  -3 7582.35 1086.88
 -15   3  -3 13307.1 2378.78
   3  15   4 32237.7 3726.58
 -15  -3   4 31600.4 1725.58
 -15   3  -4 33472.6 2043.27
   3  15   4 31286.1 2038.80
 -15   3  -4 35783.8 3927.83
 -15   3  -4 29020.6 3807.20
 -15   3  -4 32187.5 1773.20
   3  15   5 3700.13 856.800
 -15   3  -5 4203.77 788.270
 -15   3  -5 2515.09 896.040
 -15   3  -6 7045.82 1001.55
 -15   3  -6 6157.96 1065.72
   3  15   6 5848.00 1076.77
 -15   3  -6 5539.54 828.688
 -15   3  -7 5235.54 901.664
 -15   3  -7 6457.94 892.284
 -15   3  -7 6637.64 849.271
 -15   3  -8 8863.33 863.635
 -15   3  -8 8209.25 837.525
  15   3   8 9131.19 873.033
 -15   3  -8 9428.00 820.753
 -15   3  -9 1249.19 296.133
  15   3   9 815.985 248.953
 -15   3  -9 875.470 242.892
  15  -4   9 7008.71 498.081
 -15  -4  -8 8630.54 820.834
 -15  -4  -8 9057.26 801.106
 -15  -4  -7 11256.9 1101.52
 -15  -4  -7 12886.4 1051.66
 -15  -4  -7 13541.1 1127.11
  -4  15   7 10621.8 1062.33
  -4  15   6 11821.3 1121.21
 -15  -4  -6 10023.0 1152.49
 -15  -4  -6 10388.3 1105.66
 -15  -4  -6 10616.5 1119.44
 -15  -4  -5 3368.66 795.395
 -15   4   5 2972.02 651.285
 -15  -4  -5 3354.99 803.007
 -15  -4  -5 3291.66 755.579
 -15  -4  -4 4600.25 1838.19
 -15  -4  -4 5765.40 991.825
 -15   4   4 6563.78 1944.63
  -4  15   4 2991.18 1445.54
  -4 -15  -4 4581.71 684.834
 -15  -4  -4 5007.31 872.751
  -4 -15  -4 1826.74 1107.84
 -15  -4  -4 5170.45 1826.12
 -15  -4  -4 3854.48 1487.87
 -15  -4  -4 3754.10 892.565
 -15  -4  -4 4761.52 817.875
 -15   4   4 5448.94 934.235
 -15   4   3 23625.4 1498.97
  -4  15   3 28998.9 3453.42
 -15   4   3 25502.6 2862.22
  -4 -15  -3 29573.9 1676.97
 -15  -4  -3 27383.0 1638.35
 -15   4   3 29196.3 1831.75
 -15  -4  -3 33380.7 3812.27
  -4 -15  -3 27656.5 3529.43
 -15  -4  -3 29081.4 1609.61
 -15  -4  -3 28122.5 3349.84
 -15   4   3 27008.6 1480.30
 -15  -4  -3 24806.7 2992.73
 -15  -4  -3 27641.2 1735.68
 -15  -4  -3 29915.9 1682.59
 -15  -4  -3 28950.9 1935.43
 -15  -4  -2 20228.9 2924.53
 -15   4   2 19580.9 1388.01
 -15   4   2 16825.4 2636.54
  -4 -15  -2 19187.5 1345.70
 -15  -4  -2 19070.8 1310.31
  -4  15   2 20117.4 2711.16
 -15  -4  -2 19094.7 1342.75
 -15  -4  -2 17034.0 1338.03
  -4 -15  -2 21074.9 2844.42
 -15  -4  -2 19772.9 1306.81
 -15  -4  -2 19382.7 1580.35
 -15   4   2 21085.9 1571.68
  -4  15   1 40639.6 3616.60
 -15  -4  -1 41554.2 3903.31
  -4 -15  -1 37076.0 3743.56
 -15   4   1 44449.8 4112.74
  -4  15   0 21834.2 2470.85
 -15  -4   0 27152.1 3244.69
 -15   4   0 23608.4 2922.05
 -15   4  -1 43133.2 4074.01
 -15   4  -1 41953.3 3588.60
 -15  -4   1 46882.7 4106.76
 -15  -4   2 20251.0 2648.52
 -15   4  -2 25157.0 3089.10
  -4 -15   2 20831.7 1394.29
   4  15   2 21774.5 3182.60
 -15   4  -2 17125.8 1479.13
 -15  -4   2 19857.6 1363.31
 -15  -4   2 19301.3 1353.88
 -15   4  -2 20874.8 1501.81
 -15   4  -2 17738.9 2455.46
 -15   4  -3 35691.0 3683.85
   4  15   3 22157.4 2988.56
 -15  -4   3 28597.5 1596.88
 -15   4  -3 29574.9 1859.80
   4  15   3 26313.8 1798.61
 -15   4  -3 31668.0 3488.97
 -15   4  -3 24429.7 1456.04
 -15   4  -3 26417.6 1837.28
 -15  -4   3 28240.0 1658.78
   4  15   4 4877.43 1605.31
 -15   4  -4 2073.45 1103.06
 -15  -4   4 4746.53 869.640
 -15   4  -4 5387.77 1053.11
   4  15   4 5117.51 988.342
 -15   4  -4 3676.87 1852.23
 -15   4  -4 5197.78 891.555
   4  15   5 1967.58 773.204
 -15   4  -5 2767.44 882.171
 -15   4  -5 1709.59 589.484
 -15   4  -6 8046.58 1174.84
   4  15   6 8108.29 1121.62
 -15   4  -6 9265.30 1025.32
 -15   4  -7 11514.2 1100.70
 -15   4  -7 14630.7 1275.95
   4  15   7 11347.3 1179.45
  15   4   7 12152.9 1142.50
 -15   4  -7 12722.4 1081.89
 -15   4  -8 10391.9 940.251
 -15   4  -8 9879.26 879.097
  -4  15  -8 8242.77 908.227
  15   4   8 11479.5 936.270
 -15   4  -8 10281.5 832.748
 -15   4  -9 7594.35 471.538
 -15  -5  -8 1557.29 465.729
 -15  -5  -8 1347.63 432.453
 -15  -5  -7 1274.80 501.047
 -15  -5  -7 1243.64 494.631
 -15  -5  -7 1401.57 508.964
  -5  15   7 806.222 503.696
 -15  -5  -6 7028.37 1023.01
 -15  -5  -6 8324.18 1053.36
 -15  -5  -6 8347.42 980.729
  -5  15   5 10349.4 1112.03
 -15  -5  -5 9968.47 1130.04
 -15  -5  -5 11141.0 1185.03
 -15  -5  -5 11253.7 1168.01
 -15   5   5 10416.0 1093.15
  -5 -15  -4 7708.86 1893.92
 -15   5   4 7188.89 1786.54
  -5 -15  -4 9209.66 1015.80
 -15  -5  -4 9106.97 1099.37
  -5  15   4 9726.43 1982.02
 -15  -5  -4 9202.84 1112.95
 -15  -5  -4 13379.7 2705.28
 -15  -5  -4 15028.3 2722.69
  -5 -15  -4 7179.85 2029.45
 -15  -5  -4 9967.43 1102.81
 -15   5   4 9180.51 1068.81
 -15  -5  -4 11820.7 2534.74
 -15   5   3 76929.9 5111.07
 -15   5   3 74798.7 2619.40
  -5  15   3 69568.9 5196.26
 -15  -5  -3 75451.9 2756.19
  -5 -15  -3 77883.6 2643.32
 -15  -5  -3 72433.7 2632.22
 -15  -5  -3 75417.4 5683.62
 -15   5   3 73329.3 2917.34
  -5 -15  -3 74776.3 5761.10
 -15  -5  -3 76209.9 2576.75
 -15  -5  -3 70711.8 5110.60
 -15  -5  -3 78629.5 2686.50
 -15  -5  -3 78019.9 3134.61
 -15   5   3 90644.7 5626.47
 -15   5   2 43277.2 2044.70
  -5  15   2 38367.9 3647.93
 -15   5   2 39086.8 2109.19
  -5 -15  -2 42576.4 1971.04
 -15  -5  -2 43534.8 1940.86
 -15   5   2 43064.4 4025.44
 -15  -5  -2 43898.6 4383.95
  -5 -15  -2 40905.4 4226.22
 -15  -5  -2 44034.1 2000.34
 -15  -5  -2 45058.7 1974.18
 -15  -5  -2 44489.2 2334.28
 -15  -5  -2 43353.8 2063.46
  -5  15   1 16372.3 1371.37
 -15   5   1 16537.6 1315.98
  -5 -15  -1 15798.7 1291.30
  -5  15   1 16775.8 2301.36
 -15   5   1 19851.7 2756.68
 -15  -5  -1 16911.7 1291.38
 -15  -5  -1 16737.8 1336.49
  -5 -15  -1 14507.8 2549.24
 -15  -5  -1 17425.3 1227.31
 -15  -5  -1 13146.0 2296.37
 -15  -5  -1 16374.5 1423.31
 -15   5   1 15766.2 1364.33
 -15   5   0 8798.27 1960.08
 -15  -5   0 8294.72 1767.05
 -15   5  -1 16696.4 2744.39
  -5 -15   1 14387.6 1188.75
 -15  -5   1 14406.7 1233.23
 -15  -5   1 14123.2 1215.61
 -15  -5   1 18448.7 2678.43
 -15   5  -1 17107.1 2541.66
 -15   5  -1 13771.6 1315.16
  -5  15  -2 37251.1 2024.57
  -5 -15   2 40442.4 1908.92
   5  15   2 45891.8 4382.83
 -15   5  -2 50709.3 4379.77
 -15  -5   2 49832.7 3970.85
 -15  -5   2 43455.9 1994.29
 -15  -5   2 44558.6 1835.23
 -15   5  -2 40231.7 2072.93
  -5 -15   2 43845.5 1817.97
 -15   5  -2 40798.0 2228.46
 -15   5  -2 40657.1 4169.57
 -15  -5   2 46002.5 2099.82
   5  15   3 76390.1 5598.52
 -15   5  -3 83998.2 5957.44
 -15  -5   3 72105.0 2522.79
 -15   5  -3 78940.2 2930.66
 -15  -5   3 77107.4 2406.87
   5  15   3 74698.0 2910.39
 -15   5  -3 84600.7 5896.40
 -15  -5   3 81341.0 2776.75
 -15   5  -3 76439.7 2944.96
   5  15   4 11326.8 2486.62
 -15   5  -4 10150.1 1207.21
   5  15   4 9206.63 1195.61
 -15   5  -4 10055.0 995.464
 -15  -5   4 10979.3 1163.23
 -15   5  -4 12670.3 2384.88
   5  15   5 8638.93 1129.25
 -15   5  -5 9075.20 1035.52
 -15   5  -5 8267.72 1164.03
 -15   5  -6 8535.48 1173.90
  15   5   6 8075.74 990.201
   5  15   6 6723.49 1080.83
 -15   5  -6 8154.74 967.260
 -15   5  -7 1410.62 601.906
 -15   5  -7 2046.23 687.785
   5  15   7 491.344 518.353
  15   5   7 1238.10 617.148
 -15   5  -7 856.107 475.877
 -15   5  -8 1620.26 432.122
 -15   5  -8 1198.10 491.553
 -15   5  -8 1790.81 515.323
  -5  15  -8 1736.08 573.000
  15   5   8 913.384 396.010
 -15  -6  -8 3867.10 582.486
 -15  -6  -8 4008.45 514.181
 -15  -6  -7 24680.7 1490.68
 -15  -6  -7 23578.9 1364.71
  -6  15   7 22825.3 1407.28
 -15  -6  -6 5098.18 870.801
 -15  -6  -6 5996.53 885.740
 -15  -6  -6 5500.91 855.358
  -6  15   6 5005.04 877.975
  -6  15   5 1099.43 552.701
  -6 -15  -5 1282.19 529.037
 -15  -6  -5 1518.51 629.006
 -15  -6  -5 994.514 684.695
 -15  -6  -5 1099.77 593.753
 -15   6   5 2005.42 649.961
 -15  -6  -4 3446.05 822.448
  -6 -15  -4 3872.37 1885.08
  -6  15   4 4502.22 770.400
 -15   6   4 153.717 776.961
  -6 -15  -4 4400.66 852.250
  -6 -15  -4 6700.07 2067.84
 -15  -6  -4 3740.52 806.354
 -15  -6  -4 2863.97 1101.18
 -15  -6  -4 3125.60 713.094
 -15  -6  -4 975.404 1012.94
 -15   6   4 3684.29 781.444
  -6 -15  -3 7321.26 2309.74
  -6  15   3 3724.30 801.144
 -15   6   3 4018.37 670.109
 -15   6   3 2202.49 1573.62
  -6  15   3 1660.91 1082.97
  -6 -15  -3 4803.51 879.138
 -15  -6  -3 5647.46 860.245
 -15  -6  -3 5069.44 818.617
 -15  -6  -3 4191.51 905.889
 -15  -6  -3 5282.73 1687.99
 -15  -6  -3 3674.41 1696.84
 -15  -6  -3 4280.09 910.213
 -15  -6  -3 3656.02 725.121
 -15   6   3 2929.90 830.250
  -6  15   2 105534. 3449.74
 -15   6   2 95035.1 3066.88
  -6  15   2 96531.8 5739.60
  -6 -15  -2 99218.2 3013.55
 -15  -6  -2 104753. 3017.56
 -15  -6  -2 103621. 6548.69
  -6 -15  -2 96678.7 6376.51
 -15  -6  -2 95047.0 2954.17
 -15  -6  -2 98027.1 3025.22
 -15  -6  -2 99069.3 2893.96
 -15  -6  -2 102466. 3506.83
 -15   6   2 101741. 3414.35
 -15   6   2 107429. 6464.00
  -6  15   1 7307.88 1012.24
 -15   6   1 9312.89 1014.68
  -6 -15  -1 9398.38 1880.40
  -6 -15  -1 8534.81 1036.17
  -6  15   1 7738.46 1523.44
 -15  -6  -1 8588.90 1019.35
 -15  -6  -1 8567.89 1024.69
 -15  -6  -1 7799.37 1970.54
 -15  -6  -1 9160.00 914.387
 -15   6   1 6688.57 1046.72
 -15   6   1 9400.18 1885.18
 -15  -6  -1 6761.96 1017.53
  -6  15   0 12071.3 1242.18
 -15   6   0 7870.12 1023.62
  -6 -15   0 11039.1 1125.30
 -15  -6   0 10270.3 1070.42
 -15  -6   0 10894.8 998.369
 -15  -6   0 9671.40 2046.79
 -15  -6   0 12181.9 1268.53
 -15  -6   0 10309.8 1098.95
 -15   6   0 12590.9 1333.63
 -15   6   0 11464.2 2256.05
  -6  15  -1 6604.12 905.511
 -15   6  -1 7445.66 1005.00
 -15   6  -1 5586.85 1371.50
  -6 -15   1 8378.02 921.370
 -15   6  -1 7117.28 1860.95
 -15  -6   1 5646.27 851.036
 -15  -6   1 8469.24 988.570
  -6 -15   1 7618.64 886.887
 -15  -6   1 6351.87 1576.26
 -15  -6   1 5814.12 734.208
 -15  -6   1 6302.32 874.739
 -15   6  -1 8000.81 1070.60
  -6  15  -2 86432.7 3081.18
  -6 -15   2 95914.5 2927.87
   6  15   2 96487.5 6196.38
 -15   6  -2 91227.9 5904.28
 -15  -6   2 101929. 5790.03
 -15  -6   2 93185.6 2912.43
  -6 -15   2 89756.3 2653.22
 -15   6  -2 94959.4 3058.26
 -15  -6   2 89493.1 2607.68
 -15   6  -2 87844.0 5974.49
 -15   6  -2 91084.2 3206.71
 -15  -6   2 98288.4 3008.81
 -15  -6   3 3958.25 675.864
 -15  -6   3 4168.90 785.441
  -6 -15   3 3926.16 718.515
   6  15   3 4132.71 1317.49
 -15   6  -3 3817.73 819.178
   6  15   3 4200.52 889.393
 -15   6  -3 6303.87 1694.92
 -15  -6   3 3600.84 786.059
   6  15   4 4084.53 1925.30
 -15   6  -4 3545.13 915.249
   6  15   4 3992.79 850.348
 -15   6  -4 4109.79 750.459
 -15   6  -5 1269.69 757.023
   6  15   5 832.389 630.287
  15   6   5 1016.42 581.857
 -15   6  -5 481.634 559.738
 -15   6  -6 5413.62 979.913
   6  15   6 6206.26 988.517
  15   6   6 6396.36 860.873
 -15   6  -6 5781.28 818.548
 -15   6  -7 26289.2 1544.60
 -15   6  -7 22828.7 1349.91
 -15   6  -7 24002.0 1568.28
  -6  15  -7 22206.2 1550.90
   6  15   7 21183.3 1517.52
  15   6   7 21783.0 1391.27
 -15   6  -8 5102.09 666.175
 -15   6  -8 4974.11 681.290
  -6  15  -8 3986.44 650.702
  15   6   8 4799.88 631.726
 -15   6  -8 3913.49 493.560
 -15  -7  -8 649.460 327.288
 -15  -7  -8 1305.13 366.919
 -15  -7  -7 1298.20 541.267
 -15  -7  -7 1388.06 479.154
  -7  15   7 1354.22 420.752
  -7  15   6 16511.7 1409.10
 -15  -7  -6 19118.3 1481.67
 -15  -7  -6 17072.4 1295.13
  -7  15   5 4357.27 768.935
  -7 -15  -5 3807.47 739.651
 -15  -7  -5 2920.72 750.123
 -15  -7  -5 3798.59 771.497
 -15  -7  -5 3277.59 700.103
 -15   7   5 4734.33 807.744
  -7  15   5 3234.99 810.778
  -7  15   4 6981.64 952.366
 -15   7   4 7432.17 890.065
  -7 -15  -4 6456.70 962.021
 -15  -7  -4 7613.37 1004.63
 -15  -7  -4 7413.40 1028.27
 -15  -7  -4 6203.19 888.758
 -15   7   4 7015.06 1045.17
  -7  15   3 29175.3 1874.14
 -15   7   3 25751.2 1661.35
  -7 -15  -3 25159.1 1628.76
 -15  -7  -3 28632.0 1744.58
 -15  -7  -3 27397.7 3513.92
  -7  15   3 26534.5 3337.66
 -15  -7  -3 24146.3 1522.26
 -15  -7  -3 26152.9 1679.84
  -7 -15  -3 24030.0 3839.45
 -15  -7  -3 25342.1 1588.61
 -15  -7  -3 24207.3 3177.04
 -15  -7  -3 24058.8 1852.82
 -15   7   3 26036.2 1818.18
  -7 -15  -3 33198.7 3869.01
  -7  15   2 11864.2 1227.90
 -15  -7  -2 10163.3 1093.65
 -15   7   2 10285.2 1095.02
  -7 -15  -2 9732.20 1102.38
 -15  -7  -2 8969.69 999.091
  -7  15   2 7608.27 1864.79
 -15  -7  -2 9667.81 1041.79
 -15   7   2 5946.91 1499.03
  -7 -15  -2 10286.7 2195.68
 -15  -7  -2 11241.9 1075.33
 -15  -7  -2 10195.3 1256.42
 -15  -7  -2 13346.2 2638.60
 -15   7   2 10720.5 1219.80
  -7  15   1 2062.92 656.984
 -15   7   1 3233.99 716.032
  -7 -15  -1 2811.87 737.406
 -15   7   1 3830.46 1441.63
 -15  -7  -1 2803.50 514.455
 -15  -7  -1 2400.18 648.026
 -15  -7  -1 1059.45 1069.29
  -7 -15  -1 5313.66 1851.66
 -15  -7  -1 3267.29 889.844
 -15  -7  -1 2253.09 536.769
 -15   7   1 2585.45 711.465
 -15  -7  -1 2319.73 637.212
  -7  15   1 2829.28 810.065
  -7  15   0 1348.64 616.160
 -15  -7   0 1474.89 619.263
 -15  -7   0 735.751 623.445
 -15   7   0 1438.16 675.211
  -7 -15   0 1738.05 703.842
 -15  -7   0 3235.33 1590.10
  -7 -15   0 727.592 398.096
 -15  -7   0 1734.37 459.390
 -15  -7   0 341.583 457.470
 -15   7   0 1847.21 662.624
 -15   7   0 1324.27 717.371
 -15  -7   1 1620.28 580.509
  -7  15  -1 1380.42 670.542
 -15   7  -1 3782.12 842.216
  -7 -15   1 1747.26 524.917
 -15  -7   1 2006.45 662.440
 -15  -7   1 1508.72 953.352
 -15   7  -1 3391.22 1318.85
  -7 -15   1 1795.67 472.790
 -15  -7   1 2271.43 542.795
 -15  -7   1 1558.84 524.150
 -15   7  -1 1170.24 693.463
 -15   7  -1 3626.18 1191.17
  -7  15  -2 13381.8 1354.14
 -15  -7   2 11317.9 1187.26
  -7 -15   2 11336.2 1970.39
  -7 -15   2 11926.8 1093.85
 -15  -7   2 11542.5 1173.07
 -15  -7   2 10556.8 1011.32
 -15   7  -2 12128.6 1212.96
  -7 -15   2 11725.5 1060.35
 -15  -7   2 12201.5 2102.83
 -15   7  -2 9379.38 2138.00
 -15   7  -2 8869.04 2305.34
 -15   7  -2 9643.19 1198.79
 -15  -7   3 24328.3 1421.75
  -7 -15   3 22936.9 1494.04
 -15   7  -3 25006.4 3339.25
   7  15   3 26682.8 3266.22
 -15   7  -3 22974.3 1613.12
   7  15   3 22832.5 1680.41
 -15   7  -3 25566.4 3565.51
 -15  -7   3 23407.4 1569.81
 -15   7  -4 5013.30 1076.00
   7  15   4 3937.12 864.583
 -15   7  -4 6468.90 811.761
 -15   7  -5 3125.18 742.229
   7  15   5 3376.62 871.626
  15   7   5 3067.68 673.558
 -15   7  -5 3130.32 674.801
 -15   7  -6 16790.7 1433.64
  -7  15  -6 18233.4 1484.73
   7  15   6 22433.9 1642.07
  15   7   6 19697.4 1412.34
 -15   7  -6 19326.9 1284.93
 -15   7  -7 2805.58 631.908
 -15   7  -7 2459.46 633.549
  -7  15  -7 1329.82 657.986
   7  15   7 2093.90 576.601
  15   7   7 2991.06 595.077
 -15   7  -7 1924.04 450.043
 -15   7  -8 1265.38 418.137
 -15   7  -8 1121.00 486.913
  -7  15  -8 677.236 434.083
  15   7   8 1131.61 365.689
 -15   7  -8 1106.84 344.577
 -15  -8  -8 1705.89 396.850
 -15  -8  -8 1883.99 362.510
 -15  -8  -7 3896.91 678.219
 -15  -8  -7 3967.15 653.268
  -8  15   7 3153.15 627.512
  -8 -15  -6 4412.42 673.202
 -15  -8  -6 4941.03 804.214
 -15  -8  -6 3827.28 702.410
  -8  15   6 4369.40 844.656
  -8  15   5 984.815 515.919
  -8 -15  -5 193.964 485.169
 -15  -8  -5 182.828 512.850
 -15  -8  -5 27.0004 478.813
 -15   8   5-141.059 508.197
  -8  15   5 48.4388 551.737
  -8  15   4 8762.08 1067.82
 -15   8   4 9770.34 1013.65
  -8 -15  -4 8039.35 1039.12
 -15  -8  -4 6802.77 985.295
 -15   8   4 7872.70 1144.66
 -15  -8  -4 8469.63 1008.73
 -15  -8  -4 9257.51 1061.69
  -8  15   4 7803.39 1112.32
  -8  15   3 16629.5 1475.24
 -15   8   3 17017.3 1351.73
  -8 -15  -3 16888.3 3189.67
  -8 -15  -3 17144.4 1392.26
 -15  -8  -3 17129.1 1384.81
  -8  15   3 19988.7 2752.19
  -8 -15  -3 14838.3 2693.22
 -15  -8  -3 15117.9 1272.67
 -15   8   3 14899.3 1434.38
 -15  -8  -3 14864.7 2902.83
  -8 -15  -3 11327.7 2474.92
 -15  -8  -3 16403.3 1333.70
 -15  -8  -3 21191.1 2975.64
  -8  15   3 16587.1 1539.58
  -8  15   2 11563.1 1229.64
  -8 -15  -2 10608.5 2457.60
 -15   8   2 13633.3 1251.07
  -8 -15  -2 14202.9 1250.73
 -15  -8  -2 14113.2 1206.39
 -15  -8  -2 10448.3 1101.07
 -15  -8  -2 16400.4 2830.68
 -15  -8  -2 10802.9 1126.80
  -8 -15  -2 11778.4 978.526
  -8 -15  -2 11215.2 2138.16
 -15  -8  -2 12968.8 1159.64
 -15  -8  -2 11949.4 1310.99
 -15   8   2 14068.1 1359.70
  -8  15   2 12080.0 1312.33
  -8  15   1 10381.2 1182.80
 -15   8   1 10160.4 1101.32
  -8 -15  -1 8273.38 872.273
 -15   8   1 9426.28 2423.05
  -8 -15  -1 10686.4 1133.93
 -15  -8  -1 8177.96 929.173
 -15  -8  -1 9373.41 1016.24
 -15  -8  -1 9617.85 2142.03
 -15  -8  -1 10147.8 1124.89
 -15   8   1 10243.7 1237.62
  -8 -15  -1 12118.0 2468.17
 -15  -8  -1 10505.3 1002.35
 -15  -8  -1 11191.6 1288.36
  -8  15   1 9186.76 1113.30
  -8  15   0 83955.4 3120.69
  -8 -15   0 83871.3 2573.17
 -15   8   0 81459.5 2933.78
  -8 -15   0 82169.8 2771.04
 -15  -8   0 72164.9 2374.28
 -15  -8   0 85119.3 5864.30
 -15  -8   0 78703.3 2763.75
 -15  -8   0 79119.2 2723.95
 -15  -8   0 83115.1 2630.22
 -15  -8   0 78437.0 2950.77
 -15   8   0 74983.5 2963.64
  -8  15   0 75054.0 2718.30
 -15   8   0 86228.8 5939.21
  -8  15  -1 9014.47 1175.98
  -8 -15   1 6429.52 1770.09
 -15   8  -1 8492.43 1110.81
  -8  15  -1 8546.18 1031.87
  -8 -15   1 9091.20 1007.11
 -15   8  -1 4274.44 1322.90
 -15  -8   1 8415.22 986.155
 -15  -8   1 11173.0 1029.89
 -15  -8   1 8997.83 2019.69
 -15  -8   1 8676.16 1006.92
  -8 -15   1 10193.8 992.354
 -15  -8   1 7229.48 975.484
 -15   8  -1 9564.53 1189.95
  -8 -15   2 13084.5 2287.85
  -8 -15   2 13942.7 1223.13
 -15   8  -2 16531.8 2852.82
  -8 -15   2 12499.2 1084.62
 -15   8  -2 11798.2 1148.26
 -15  -8   2 12800.5 1078.19
 -15  -8   2 12732.2 2144.39
 -15  -8   2 12323.8 1200.96
 -15   8  -2 12523.9 1307.20
 -15   8  -2 14486.6 2525.04
  -8  15  -2 12266.2 1260.50
 -15   8  -3 15062.5 2894.22
  -8 -15   3 17406.1 1321.56
   8  15   3 18831.7 3056.78
 -15   8  -3 19720.6 1504.21
 -15  -8   3 17658.0 1271.51
   8  15   3 16404.5 1468.07
 -15   8  -3 19663.6 3152.21
 -15  -8   3 17651.7 1436.04
 -15   8  -4 7545.10 1087.42
   8  15   4 6884.42 1017.13
 -15   8  -5 152.632 574.275
  -8  15  -5-308.905 501.948
   8  15   5 146.232 580.045
  15   8   5 169.508 475.106
 -15   8  -5-357.759 409.713
 -15   8  -6 3740.61 832.382
  -8  15  -6 6128.18 963.631
   8  15   6 3661.15 777.051
  15   8   6 3756.54 661.583
 -15   8  -6 4169.19 676.037
  -8  15  -7 2661.87 701.663
   8  15   7 2765.36 676.791
  15   8   7 3333.51 636.448
 -15   8  -7 2574.50 658.147
 -15   8  -7 3251.20 535.741
 -15   8  -8 1391.18 410.410
 -15   8  -8 1972.40 459.968
  15   8   8 2370.06 444.800
 -15  -9  -8 7579.58 580.235
 -15  -9  -8 6689.96 461.027
 -15  -9  -7 1294.97 471.565
 -15  -9  -7 1419.52 457.734
  -9 -15  -6 1365.45 476.401
 -15  -9  -6 1407.32 608.033
 -15  -9  -6 1137.74 476.286
  -9  15   6 1024.03 586.882
  -9  15   5 3316.86 644.136
  -9  15   5 2246.21 547.169
  -9 -15  -5 3244.03 725.253
 -15  -9  -5 2429.85 720.218
 -15  -9  -5 3015.71 679.656
 -15   9   5 3586.64 779.752
  -9  15   5 2688.36 855.227
  -9  15   4 20790.3 1549.22
 -15   9   4 19930.9 1442.95
  -9 -15  -4 20380.7 1502.13
 -15  -9  -4 20939.1 1542.64
 -15  -9  -4 20926.2 1445.77
 -15   9   4 21847.0 1698.25
  -9  15   4 19001.7 1673.49
  -9  15   3 20887.1 1629.97
 -15   9   3 21450.1 1579.47
 -15  -9  -3 22776.3 1532.03
  -9 -15  -3 21014.6 3313.07
  -9 -15  -3 18010.7 1451.00
 -15  -9  -3 20475.1 1491.59
  -9 -15  -3 18745.3 3046.24
 -15  -9  -3 21444.2 1486.77
 -15  -9  -3 19084.3 2867.33
 -15   9   3 16859.2 1514.38
  -9  15   3 18615.1 1608.26
 -15  -9  -3 26084.7 3683.68
 -15  -9  -2 30048.1 3916.25
  -9  15   2 30868.1 1956.57
 -15   9   2 31539.2 1896.06
  -9 -15  -2 29128.8 3743.30
  -9 -15  -2 31457.8 1830.08
 -15  -9  -2 31201.1 1754.80
  -9 -15  -2 32316.2 4021.28
 -15  -9  -2 29254.8 1715.72
  -9 -15  -2 30368.3 1549.85
 -15  -9  -2 29440.9 1671.90
 -15  -9  -2 30931.5 2014.94
 -15   9   2 31046.2 2023.42
  -9  15   2 27695.2 1874.98
  -9  15   1 46931.9 2351.26
 -15   9   1 46365.5 2260.38
  -9 -15  -1 46584.9 2177.89
 -15  -9  -1 46104.3 4458.77
 -15  -9  -1 44712.0 2027.09
  -9 -15  -1 44856.6 4326.67
 -15  -9  -1 41911.4 2070.94
 -15  -9  -1 45317.3 2069.58
  -9 -15  -1 47972.0 1968.94
 -15  -9  -1 47729.4 2058.09
 -15  -9  -1 47949.5 2424.19
 -15   9   1 45358.5 2369.84
  -9  15   1 45233.0 2268.36
  -9 -15  -1 44567.1 4286.03
 -15   9   1 59638.2 5059.01
  -9  15   0 26705.8 1824.80
  -9 -15   0 25503.0 3329.27
 -15   9   0 24236.2 1689.78
  -9  15   0 29013.7 1787.28
  -9 -15   0 27974.8 1698.81
 -15  -9   0 24111.7 1418.63
 -15  -9   0 32883.0 3734.96
 -15  -9   0 25948.6 1661.53
 -15  -9   0 24284.3 1520.50
 -15  -9   0 26399.5 1532.87
 -15   9   0 24057.9 3283.49
 -15  -9   0 27465.6 1814.79
 -15   9   0 26181.8 1848.52
  -9  15   0 25252.1 1668.07
  -9 -15   0 27095.3 1549.56
  -9 -15   1 51464.2 4408.72
  -9  15  -1 42079.2 2245.96
 -15  -9   1 44399.5 2096.72
 -15   9  -1 45299.6 2239.92
  -9  15  -1 45825.8 2172.44
  -9 -15   1 47380.5 2140.57
 -15  -9   1 50996.0 4418.86
  -9 -15   1 43455.8 1946.51
 -15  -9   1 45864.5 1984.10
 -15  -9   1 42606.1 2136.10
 -15   9  -1 44764.8 2284.72
 -15   9  -1 51903.2 4661.65
  -9 -15   2 36284.5 3845.44
 -15   9  -2 27012.1 1753.62
  -9 -15   2 30247.4 1752.48
 -15   9  -2 29566.1 1720.87
 -15  -9   2 30602.9 1675.40
  -9 -15   2 29937.6 1651.24
 -15  -9   2 26349.9 3361.49
 -15   9  -2 31262.4 1958.13
 -15  -9   2 27936.2 1773.74
 -15   9  -2 40185.6 4068.07
 -15   9  -2 29295.2 3863.16
 -15   9  -3 20168.3 1527.95
 -15   9  -3 16614.9 2923.59
 -15  -9   3 18971.4 1468.09
  -9 -15   3 20225.6 1399.78
 -15  -9   3 21618.1 1422.72
 -15   9  -3 20580.0 3213.73
 -15   9  -4 22850.2 1692.70
   9  15   4 18673.3 1509.46
 -15   9  -5 2782.21 828.998
  -9  15  -5 2758.65 778.596
   9  15   5 1923.47 694.765
 -15   9  -5 3033.72 638.644
 -15   9  -6 356.023 629.343
  -9  15  -6 1154.04 644.660
   9  15   6 1364.50 625.082
  15   9   6 768.448 513.264
  -9  15  -7 2178.38 589.218
  15   9   7 2022.08 506.931
 -15   9  -7 1889.58 591.270
 -15   9  -8 7171.06 657.392
 -15   9  -8 8042.66 684.911
  15   9   8 6514.34 564.434
 -15 -10  -7 15917.4 1033.31
 -15 -10  -7 12976.1 847.442
 -10  15   6 7570.25 949.269
 -10 -15  -6 7817.87 846.816
 -15 -10  -6 8126.89 943.325
 -15 -10  -6 7838.85 854.248
 -10  15   5 11200.2 1068.18
 -10 -15  -5 11392.9 1128.84
 -15 -10  -5 10690.6 1159.60
 -15 -10  -5 9869.87 1003.82
 -15  10   5 9864.29 1138.77
 -10  15   5 9080.29 1104.34
 -10  15   4 533.074 488.651
 -15  10   4 59.5660 454.474
 -10  15   4 312.226 536.260
 -10 -15  -4 834.578 576.072
 -15 -10  -4 1099.13 514.417
 -15 -10  -4 662.438 557.520
 -15  10   4 726.246 601.155
 -10  15   4 914.742 688.393
 -15 -10  -3 6666.67 938.019
 -10  15   3 7201.49 984.159
 -15  10   3 7514.50 999.663
 -10  15   3 6614.14 974.862
 -10 -15  -3 7602.71 1022.39
 -15 -10  -3 8001.05 1063.23
 -10 -15  -3 7625.84 877.916
 -15 -10  -3 5851.74 854.514
 -15  10   3 6659.17 1092.74
 -10  15   3 5990.93 1037.97
 -10  15   2 38414.9 2207.09
 -10 -15  -2 38516.0 4270.51
 -15  10   2 42830.3 2205.42
 -10  15   2 41939.1 2234.67
 -15 -10  -2 37924.5 4273.49
 -10 -15  -2 39864.3 2101.38
 -15 -10  -2 40088.0 1993.85
 -10 -15  -2 40073.2 4225.87
 -15 -10  -2 40157.0 1943.50
 -10 -15  -2 41286.6 1844.20
 -15 -10  -2 40512.5 1967.90
 -15  10   2 39927.5 2317.51
 -10  15   2 40120.7 2250.40
 -10  15   1 21063.7 1666.42
 -15  10   1 21411.6 1640.30
 -15 -10  -1 21095.6 1489.37
 -10 -15  -1 19436.1 1312.39
 -10  15   1 21155.1 1595.10
 -10 -15  -1 22500.2 3318.17
 -15 -10  -1 27293.3 3449.57
 -10 -15  -1 22749.7 1565.09
 -15 -10  -1 22114.3 1490.45
 -10 -15  -1 29216.1 3542.90
 -15  10   1 19270.1 1643.81
 -15 -10  -1 19950.7 1405.13
 -15 -10  -1 23613.4 1760.75
 -10  15   1 21699.2 1626.31
 -10  15   0 369.627 638.236
 -15 -10   0-1638.57 1274.54
 -10 -15   0 952.158 634.288
 -15  10   0-15.8989 560.639
 -10  15   0 851.005 543.444
 -10 -15   0-147.815 401.938
 -15 -10   0 59.6833 333.842
 -15 -10   0 193.787 514.997
 -10 -15   0-316.900 438.820
 -15 -10   0 309.483 483.680
 -15 -10   0-80.3767 689.786
 -15  10   0 336.956 677.096
 -10  15   0 110.354 654.632
 -10  15  -1 19507.2 1596.23
 -15  10  -1 24009.7 1739.25
 -15 -10   1 19952.2 1479.60
 -15  10  -1 21148.3 1627.32
 -10  15  -1 20199.6 1548.05
 -15 -10   1 23119.5 1500.57
 -10 -15   1 24592.7 3346.77
 -10 -15   1 23341.8 1557.11
 -15 -10   1 22448.0 1382.73
 -15  10  -1 28114.3 3770.45
 -15 -10   1 20931.8 2983.62
 -10 -15   1 21874.9 1428.68
 -15 -10   1 20295.2 1528.94
 -15 -10   2 37409.6 1850.78
 -15 -10   2 36691.6 1973.38
 -15  10  -2 35071.0 2002.53
 -10  15  -2 39041.0 1986.84
 -10 -15   2 38134.0 1891.20
 -10 -15   2 36624.0 1846.47
 -10 -15   3 7719.28 908.606
 -15 -10   3 7762.81 1026.38
 -15 -10   3 7690.40 933.854
 -15  10  -3 6835.21 977.737
 -15  10  -4 168.154 610.524
  10  15   4 473.293 617.520
 -15  10  -5 9133.49 1098.22
 -10  15  -5 8373.88 1107.44
  10  15   5 8507.24 1008.27
 -15  10  -6 8072.32 1027.36
  10  15   6 8171.70 995.556
  15  10   6 7550.04 850.645
 -15  10  -7 14536.6 1078.96
  15  10   7 15264.2 1011.15
 -15  10  -8 2249.63 376.662
 -15  10  -8 2396.67 397.827
 -11 -15  -7 474.295 295.233
 -15 -11  -7 1187.93 432.105
 -15 -11  -7 649.819 287.129
 -11 -15  -6 11770.0 981.516
 -15 -11  -6 11280.2 1027.17
 -15 -11  -6 11668.9 930.086
 -15  11   6 11985.3 1051.15
 -11  15   6 9917.99 1033.52
 -11  15   5-769.907 508.073
 -11 -15  -5 151.388 521.457
 -15 -11  -5 16.3896 559.738
 -15 -11  -5 475.905 462.118
 -15  11   5-154.671 428.472
 -11  15   5-180.864 497.855
 -11  15   4 25730.4 1665.80
 -15  11   4 26818.4 1640.81
 -11  15   4 24914.5 1669.35
 -11 -15  -4 27278.7 1693.73
 -15 -11  -4 24789.8 1629.80
 -11 -15  -4 26584.4 1444.09
 -15 -11  -4 27010.9 1603.06
 -15  11   4 24665.8 1797.42
 -11  15   4 23629.4 1766.73
 -11  15   3 40565.4 2186.59
 -15  11   3 37195.9 2046.50
 -11  15   3 40864.4 2178.65
 -11 -15  -3 39546.7 2074.16
 -15 -11  -3 38452.4 2033.06
 -15  11   3 38869.6 2258.66
 -11 -15  -3 41088.2 1842.52
 -15 -11  -3 36714.5 1891.50
 -11  15   3 35097.0 2145.69
 -11  15   2 2443.35 726.488
 -15  11   2 1307.54 585.331
 -11  15   2 1248.16 598.226
 -11 -15  -2 1584.13 699.676
 -15 -11  -2 2482.53 678.408
 -15 -11  -2 2319.07 700.249
 -11 -15  -2 2276.65 579.556
 -15 -11  -2 2530.96 669.637
 -15  11   2 2516.39 891.651
 -11  15   2 2773.51 762.512
 -11  15   1 45309.0 2385.11
 -11 -15  -1 58073.8 5049.81
 -15  11   1 46384.4 2308.72
 -15 -11  -1 45468.9 2051.61
 -11  15   1 44176.0 2267.61
 -15 -11  -1 54789.6 5058.94
 -11 -15  -1 46439.9 2178.80
 -15 -11  -1 47824.7 2138.91
 -11 -15  -1 45360.8 4352.51
 -11 -15  -1 44826.4 1963.44
 -15 -11  -1 42036.3 1977.12
 -15  11   1 44174.7 2372.88
 -11  15   1 47542.2 2367.80
 -11  15   0-222.535 580.804
 -15  11   0-356.046 504.361
 -11  15   0 528.821 639.800
 -15 -11   0 997.971 1183.75
 -11 -15   0 1799.39 1204.64
 -11 -15   0-22.9382 558.616
 -15 -11   0-189.813 341.519
 -15 -11   0-37.2423 546.169
 -11 -15   0-2.55058 406.028
 -15 -11   0-7.82309 449.017
 -15  11   0 284.385 635.781
 -11  15   0 107.754 588.854
 -11 -15   1 44906.7 4325.39
 -15  11  -1 47387.1 2339.41
 -11  15  -1 43468.9 2191.78
 -11 -15   1 45136.7 2120.57
 -15 -11   1 48445.2 2010.80
 -15 -11   1 42632.4 4246.90
 -15 -11   1 47760.4 2193.19
 -11 -15   1 44917.6 2050.66
 -15 -11   1 47615.4 2106.49
 -15  11  -1 47503.1 2400.43
 -11 -15   2 2363.08 578.037
 -15  11  -2 3013.80 748.564
 -11  15  -2 1542.26 628.307
 -15 -11   2 2674.06 768.343
 -11 -15   2 3075.74 627.504
 -15 -11   2 2229.14 602.370
 -11 -15   3 39461.1 1864.96
 -15  11  -3 44523.0 2114.43
 -15 -11   3 38057.4 1862.62
 -15  11  -4 28141.5 1710.20
 -15  11  -5-533.049 617.114
  11  15   5 453.859 499.788
 -15  11  -6 12752.0 1142.26
  11  15   6 9649.59 997.925
  15  11   6 11700.8 995.532
 -15  11  -7 553.299 417.188
  15  11   7 1663.78 395.628
 -15  11  -8 5211.75 454.085
 -12 -15  -7 4278.77 469.677
 -15 -12  -7 5052.87 564.342
 -15 -12  -7 4964.71 461.802
 -12 -15  -6 5623.55 699.437
 -15 -12  -6 6053.11 804.608
 -15 -12  -6 4999.63 610.406
 -12  15   6 6004.97 753.899
 -15  12   6 5917.66 780.822
 -12  15   5 9984.14 1009.19
 -12 -15  -5 9738.91 1034.36
 -15 -12  -5 8958.74 1026.83
 -15  12   5 10090.4 1146.53
 -12 -15  -5 9320.27 820.766
 -15 -12  -5 9194.90 918.497
 -12  15   5 9242.31 1089.35
 -12  15   4 4467.19 757.683
 -15  12   4 4059.23 681.098
 -12  15   4 4290.45 744.014
 -12 -15  -4 4159.12 854.363
 -15 -12  -4 3275.18 741.855
 -12 -15  -4 4471.59 646.953
 -15 -12  -4 5431.22 799.112
 -15  12   4 5396.27 970.835
 -12  15   4 3046.73 836.756
 -12  15   3 11354.3 1233.05
 -15  12   3 9640.91 1100.16
[truncated: 294,803 more chars]
