# Supplementary material for: Crystal structure of racemic 2-[(β-arabino­pyran­osyl)­sulfanyl]-4,6-diphenylpyridine-3-carbo­nitrile
Source: Acta Crystallogr E Crystallogr Commun. 2018 May 25;74(Pt 6):853–6. doi: 10.1107/S2056989018007284 (PMC6002821; doi:10.1107/S2056989018007284)
Supplement: Supplementary file 2 [file e-74-00853-Isup2.hkl]

data_I                                                                          
_shelx_title ' elg_ar3f in P-42(1)c'                                            
_shelx_refln_list_code          4                                               
_shelx_F_calc_maximum      228.00                                               
_exptl_crystal_F_000      1760.00                                               
_reflns_d_resolution_high  0.7946                                               
                                                                                
loop_                                                                           
 _space_group_symop_operation_xyz                                               
 'x, y, z'                                                                      
 '-x, -y, z'                                                                    
 'y, -x, -z'                                                                    
 '-y, x, -z'                                                                    
 '-x+1/2, y+1/2, -z+1/2'                                                        
 'x+1/2, -y+1/2, -z+1/2'                                                        
 '-y+1/2, -x+1/2, z+1/2'                                                        
 'y+1/2, x+1/2, z+1/2'                                                          
                                                                                
_cell_length_a    21.8333                                                       
_cell_length_b    21.8333                                                       
_cell_length_c     8.6755                                                       
_cell_angle_alpha  90.000                                                       
_cell_angle_beta   90.000                                                       
_cell_angle_gamma  90.000                                                       
                                                                                
_shelx_F_squared_multiplier     1.000                                           
                                                                                
loop_                                                                           
 _refln_index_h                                                                 
 _refln_index_k                                                                 
 _refln_index_l                                                                 
 _refln_F_squared_calc                                                          
 _refln_F_squared_meas                                                          
 _refln_F_squared_sigma                                                         
 _refln_observed_status                                                         
   0   2   0      14578.34      14209.68       132.67 o                         
   1   2   0      11298.36      10739.04        75.58 o                         
   2   2   0       9948.31       9582.65       118.99 o                         
   1   3   0       1130.87       1085.65        18.49 o                         
   2   3   0       2700.54       2466.50        28.55 o                         
   3   3   0       3864.53       3457.25        74.10 o                         
   0   4   0      14248.53      13633.03       116.86 o                         
   1   4   0       1545.59       1616.63        26.57 o                         
   2   4   0       7975.98       7520.22        52.09 o                         
   3   4   0        881.04        871.62        20.88 o                         
   4   4   0       6701.46       6353.15        81.35 o                         
   1   5   0      22933.27      21811.61       124.95 o                         
   2   5   0       4294.59       4053.70        45.99 o                         
   3   5   0          3.88          5.01         6.36 o                         
   4   5   0        175.05        163.88        12.55 o                         
   5   5   0       7364.66       7230.83       112.95 o                         
   0   6   0       4239.21       3707.17        59.78 o                         
   1   6   0        658.93        687.98        21.00 o                         
   2   6   0          4.15         13.61         7.70 o                         
   3   6   0          5.54          6.23         6.95 o                         
   4   6   0       7792.10       7477.57        65.49 o                         
   5   6   0       1067.76       1006.91        26.80 o                         
   6   6   0       1924.57       1806.62        55.43 o                         
   1   7   0       3531.37       3650.70        71.67 o                         
   2   7   0       1241.15       1286.84        27.36 o                         
   3   7   0       1190.45       1126.35        27.88 o                         
   4   7   0        755.90        754.56        24.36 o                         
   5   7   0       6736.64       6836.65        69.23 o                         
   6   7   0        110.95        127.79        14.24 o                         
   7   7   0       6798.49       7232.05       156.11 o                         
   0   8   0        555.59        680.37        31.80 o                         
   1   8   0       1939.19       1920.84        37.72 o                         
   2   8   0        728.51        752.63        22.70 o                         
   3   8   0      21670.68      21927.12       213.47 o                         
   4   8   0       1431.13       1451.27        34.53 o                         
   5   8   0        734.00        768.90        26.92 o                         
   6   8   0         98.32         90.74        12.40 o                         
   7   8   0       2251.72       2419.11        49.28 o                         
   8   8   0      10798.09      11641.58       213.80 o                         
   1   9   0        218.92        219.43        15.14 o                         
   2   9   0       1200.17       1098.32        28.71 o                         
   3   9   0       5086.92       5487.62        85.61 o                         
   4   9   0        363.55        390.88        17.96 o                         
   5   9   0       2740.10       2644.26        49.99 o                         
   6   9   0       1049.84       1086.70        33.93 o                         
   7   9   0      13480.23      14499.97       129.56 o                         
   8   9   0         52.37         54.05        13.25 o                         
   9   9   0         23.44          0.14        18.71 o                         
   0  10   0      20489.42      20371.57       273.94 o                         
   1  10   0         89.81        100.70        12.45 o                         
   2  10   0        154.13        154.46        14.62 o                         
   3  10   0        192.07        198.59        15.83 o                         
   4  10   0        639.07        712.05        27.69 o                         
   5  10   0        848.88        871.76        30.67 o                         
   6  10   0       3627.81       3564.62        78.93 o                         
   7  10   0        632.76        560.26        39.40 o                         
   8  10   0       1024.56       1157.63        62.93 o                         
   9  10   0        438.63        396.31        35.82 o                         
  10  10   0       6280.52       6188.02       214.17 o                         
   1  11   0       3793.00       3481.19        75.63 o                         
   2  11   0       1476.35       1591.12        46.96 o                         
   3  11   0       1115.80       1242.29        47.29 o                         
   4  11   0       2250.97       2541.79        57.89 o                         
   5  11   0         40.48         34.06        14.33 o                         
   6  11   0        194.02        165.28        20.63 o                         
   7  11   0         68.69         27.45        25.92 o                         
   8  11   0        233.59        263.11        53.47 o                         
   9  11   0       4246.70       4093.66       111.94 o                         
  10  11   0          0.94         -2.30        27.11 o                         
  11  11   0         43.83         29.96        30.34 o                         
   0  12   0       6995.41       6756.51       379.59 o                         
   1  12   0        422.79        474.68        44.23 o                         
   2  12   0        169.90        227.11        26.83 o                         
   3  12   0        915.61        891.04        47.39 o                         
   4  12   0        217.58        184.69        20.72 o                         
   5  12   0        653.46        663.15        38.51 o                         
   6  12   0        300.09        306.67        29.24 o                         
   7  12   0      11863.37      12449.03       276.56 o                         
   8  12   0        257.26        233.93        34.77 o                         
   9  12   0         36.49         21.33        22.39 o                         
  10  12   0        452.33        482.50        45.33 o                         
  11  12   0         90.41        104.67         9.64 o                         
  12  12   0       2146.04       2091.96        43.02 o                         
   1  13   0        696.82        736.95        87.08 o                         
   2  13   0       3693.05       3654.11       116.85 o                         
   3  13   0        298.48        296.17        35.70 o                         
   4  13   0       2044.30       1994.61        81.44 o                         
   5  13   0        331.74        322.70        42.57 o                         
   6  13   0       3711.62       3529.77       113.34 o                         
   7  13   0        191.31         79.05        36.98 o                         
   8  13   0      13719.35      13616.71       451.73 o                         
   9  13   0        259.11        300.48        28.27 o                         
  10  13   0          5.25          5.79         6.36 o                         
  11  13   0       1854.98       1805.18        29.94 o                         
  12  13   0        959.56        890.14        22.04 o                         
  13  13   0       1091.38        981.91        33.46 o                         
   0  14   0        169.42        136.69        64.30 o                         
   1  14   0       1049.41       1230.15        79.77 o                         
   2  14   0        258.86        290.21        65.88 o                         
   3  14   0        853.47        834.47        67.19 o                         
   4  14   0         39.43         25.61        22.36 o                         
   5  14   0        396.22        334.88        47.19 o                         
   6  14   0        880.16        898.82        94.28 o                         
   7  14   0       4585.83       4648.99       208.51 o                         
   8  14   0        443.87        468.85        22.77 o                         
   9  14   0       2371.67       2341.37        30.26 o                         
  10  14   0        361.17        379.57        14.75 o                         
  11  14   0         12.90          6.93         8.46 o                         
  12  14   0          3.88          2.23         7.86 o                         
  13  14   0        596.33        547.59        18.86 o                         
  14  14   0        482.06        439.37        23.98 o                         
   1  15   0        472.60        485.73        57.83 o                         
   2  15   0          1.64        -18.34        27.10 o                         
   3  15   0        889.16        973.04        76.43 o                         
   4  15   0       1256.72       1234.66        84.18 o                         
   5  15   0        506.74        440.15        67.74 o                         
   6  15   0        504.97        560.41        19.92 o                         
   7  15   0         65.27         67.14         9.06 o                         
   8  15   0       4044.00       4109.77        54.82 o                         
   9  15   0       1378.63       1354.87        23.92 o                         
  10  15   0          6.49          6.48         7.52 o                         
  11  15   0          4.01          4.85         7.94 o                         
  12  15   0        143.37        183.86        13.49 o                         
  13  15   0        692.77        736.44        22.20 o                         
  14  15   0       2230.18       2239.56        36.44 o                         
  15  15   0        243.12        264.35        21.99 o                         
   0  16   0      11456.43      11690.45       131.89 o                         
   1  16   0        336.43        402.89        33.88 o                         
   2  16   0        967.36       1035.11        31.09 o                         
   3  16   0       1239.26       1147.92        28.20 o                         
   4  16   0         25.36         31.82         9.09 o                         
   5  16   0         70.19         55.02         9.64 o                         
   6  16   0          1.06          7.93         8.28 o                         
   7  16   0       1625.30       1563.79        38.03 o                         
   8  16   0        862.05        879.61        20.89 o                         
   9  16   0          3.88          8.57         7.59 o                         
  10  16   0         39.18         21.54         8.09 o                         
  11  16   0       1478.92       1247.98        26.89 o                         
  12  16   0        261.04        277.06        19.02 o                         
  13  16   0       1090.71       1024.60        25.42 o                         
  14  16   0          0.48         -0.90         8.93 o                         
  15  16   0       2257.79       2229.54        37.78 o                         
  16  16   0       2357.05       2442.03        54.16 o                         
   1  17   0         24.23         63.02        15.55 o                         
   2  17   0       7296.29       7375.76       103.23 o                         
   3  17   0        719.38        693.91        21.92 o                         
   4  17   0        604.33        607.58        20.91 o                         
   5  17   0       5323.56       5434.23        58.93 o                         
   6  17   0        696.50        626.07        23.04 o                         
   7  17   0        694.79        677.89        20.93 o                         
   8  17   0       2317.36       2123.23        51.88 o                         
   9  17   0       1943.22       1905.97        31.21 o                         
  10  17   0         63.07         92.48         9.75 o                         
  11  17   0         12.05          0.86         7.86 o                         
  12  17   0        464.92        450.41        18.11 o                         
  13  17   0        417.07        397.41        16.74 o                         
  14  17   0        147.45        155.40        11.92 o                         
  15  17   0        428.15        435.14        17.73 o                         
  16  17   0        470.82        484.53        17.90 o                         
  17  17   0       1095.35       1049.82        33.11 o                         
   0  18   0        298.92        363.66        38.08 o                         
   1  18   0       1106.62       1129.68        27.68 o                         
   2  18   0       1497.70       1602.67        30.34 o                         
   3  18   0        183.92        164.90        12.94 o                         
   4  18   0       8707.45       8872.25       153.24 o                         
   5  18   0        144.13        117.23        12.58 o                         
   6  18   0        602.91        550.64        24.28 o                         
   7  18   0       4631.25       4469.72        54.94 o                         
   8  18   0        111.29        142.48        12.46 o                         
   9  18   0       1146.67       1134.56        27.49 o                         
  10  18   0       1154.49       1186.23        27.23 o                         
  11  18   0         57.72         49.16         9.27 o                         
  12  18   0        197.79        192.77        12.72 o                         
  13  18   0         10.87          8.54         8.62 o                         
  14  18   0        109.08        102.28         9.97 o                         
  15  18   0       1752.79       1688.88        30.49 o                         
  16  18   0         76.54         58.89         9.05 o                         
  17  18   0         85.21         94.45        10.45 o                         
  18  18   0       3764.48       3759.99        99.94 o                         
   1  19   0          1.82         15.77        14.63 o                         
   2  19   0       4529.24       4515.99        99.06 o                         
   3  19   0       2221.94       2235.17        37.63 o                         
   4  19   0       2070.06       2066.80        38.72 o                         
   5  19   0        848.25        803.66        25.35 o                         
   6  19   0        559.16        570.51        21.82 o                         
   7  19   0       1965.82       1984.32        47.21 o                         
   8  19   0       1314.29       1345.41        29.42 o                         
   9  19   0        279.89        300.77        16.77 o                         
  10  19   0       1416.18       1279.36        31.81 o                         
  11  19   0       1455.75       1500.28        35.66 o                         
  12  19   0        540.00        560.39        22.79 o                         
  13  19   0         34.87         32.15        10.41 o                         
  14  19   0        679.25        644.80        25.07 o                         
  15  19   0        116.12        122.24        13.34 o                         
  16  19   0          0.60         -4.64         8.94 o                         
  17  19   0        180.26        190.55        13.68 o                         
  18  19   0         10.01         14.05        13.76 o                         
   0  20   0        144.99        266.77        25.12 o                         
   1  20   0       4549.08       4560.96        58.26 o                         
   2  20   0        314.92        350.86        17.66 o                         
   3  20   0        343.62        364.95        17.23 o                         
   4  20   0       3269.16       3306.05        63.41 o                         
   5  20   0         23.53         27.02         9.43 o                         
   6  20   0        140.18        139.59        13.60 o                         
   7  20   0        350.83        349.36        18.03 o                         
   8  20   0         76.53         74.20        12.96 o                         
   9  20   0         21.15         32.99        11.28 o                         
  10  20   0        999.46       1040.62        27.84 o                         
  11  20   0          7.30         11.98         9.79 o                         
  12  20   0        320.45        325.15        17.39 o                         
  13  20   0        459.92        505.05        19.56 o                         
  14  20   0        385.88        401.12        18.90 o                         
  15  20   0        267.56        238.54        16.61 o                         
  16  20   0          6.32         -3.84         8.66 o                         
  17  20   0        731.32        701.10        28.64 o                         
   1  21   0        224.22        226.61        16.03 o                         
   2  21   0         16.48         26.20        10.50 o                         
   3  21   0        162.86        177.24        13.72 o                         
   4  21   0        647.31        652.52        25.86 o                         
   5  21   0          4.36          5.49         8.47 o                         
   6  21   0       1045.95       1069.48        26.31 o                         
   7  21   0        629.91        637.19        22.41 o                         
   8  21   0        634.16        665.39        24.43 o                         
   9  21   0        552.73        513.74        22.73 o                         
  10  21   0        448.04        459.27        23.22 o                         
  11  21   0        118.65        137.64        14.15 o                         
  12  21   0          7.21          5.06         9.16 o                         
  13  21   0         12.61          6.83         8.84 o                         
  14  21   0         99.06         66.36        11.37 o                         
  15  21   0         33.93         41.55         9.29 o                         
  16  21   0          5.50          3.44         8.78 o                         
  17  21   0        226.48        271.23        24.81 o                         
   0  22   0       1426.73       1470.34        46.28 o                         
   1  22   0        582.75        565.83        21.70 o                         
   2  22   0         11.60         25.79        10.28 o                         
   3  22   0          3.87          5.07         9.57 o                         
   4  22   0          8.55         13.97         9.43 o                         
   5  22   0        332.83        325.97        15.80 o                         
   6  22   0       1932.44       1964.08        33.20 o                         
   7  22   0        211.13        195.98        13.31 o                         
   8  22   0         43.70         46.34         9.82 o                         
   9  22   0        217.39        191.42        14.36 o                         
  10  22   0        772.59        744.31        23.30 o                         
  11  22   0         23.49          8.43         8.33 o                         
  12  22   0         15.74         15.46         7.22 o                         
  13  22   0        862.52        872.89        23.66 o                         
  14  22   0         78.38         75.20         9.93 o                         
  15  22   0         70.08         60.58        11.96 o                         
  16  22   0         11.62          6.33        10.14 o                         
   1  23   0        317.07        326.85        16.68 o                         
   2  23   0       1263.81       1300.42        29.44 o                         
   3  23   0         40.39         38.75         9.85 o                         
   4  23   0         58.41         60.22        11.12 o                         
   5  23   0         60.66         37.43        10.78 o                         
   6  23   0         17.52         16.45        10.03 o                         
   7  23   0        411.59        421.66        19.73 o                         
   8  23   0        161.30        134.92        15.31 o                         
   9  23   0        490.21        531.69        28.38 o                         
  10  23   0          1.55          6.03         7.59 o                         
  11  23   0       1680.06       1698.38        36.23 o                         
  12  23   0       1171.06       1119.37        31.69 o                         
  13  23   0         41.32         57.38         8.66 o                         
  14  23   0        362.42        332.01        18.25 o                         
   0  24   0        709.09        805.73        31.19 o                         
   1  24   0        606.27        650.46        20.08 o                         
   2  24   0         27.23         33.30         8.17 o                         
   3  24   0        464.41        450.85        18.37 o                         
   4  24   0        400.90        421.10        17.66 o                         
   5  24   0        318.83        330.13        17.05 o                         
   6  24   0        287.34        284.51        17.14 o                         
   7  24   0        547.76        542.65        23.49 o                         
   8  24   0          0.32          1.53         9.89 o                         
   9  24   0         41.53         37.64        10.38 o                         
  10  24   0        216.32        190.62        21.96 o                         
  11  24   0          2.62         16.48        10.81 o                         
  12  24   0        365.22        385.38        21.93 o                         
  13  24   0        168.99        169.50        18.40 o                         
   1  25   0          6.04         15.08         7.03 o                         
   2  25   0        365.89        374.86        16.93 o                         
   3  25   0          4.05         11.28         9.92 o                         
   4  25   0        711.69        816.88        28.37 o                         
   5  25   0        345.36        377.02        23.41 o                         
   6  25   0        258.90        262.32        19.22 o                         
   7  25   0         92.03         89.19        13.40 o                         
   8  25   0       1607.14       1636.51        45.54 o                         
   9  25   0          0.27         -4.32         8.08 o                         
  10  25   0          3.79          1.89         8.89 o                         
  11  25   0        584.52        608.97        32.59 o                         
   0  26   0       1472.09       1428.74       126.19 o                         
   1  26   0        103.99        113.90        11.10 o                         
   2  26   0        424.02        405.85        18.75 o                         
   3  26   0        799.18        795.18        25.12 o                         
   4  26   0          1.09          3.33         8.42 o                         
   5  26   0        514.07        517.46        22.26 o                         
   6  26   0          3.54         10.18         8.77 o                         
   7  26   0        220.30        237.08        15.02 o                         
   8  26   0        131.94        139.16        13.81 o                         
   1  27   0       1214.41       1142.25        37.26 o                         
   2  27   0         20.83          9.31         9.54 o                         
   3  27   0          1.91          1.36         9.76 o                         
   4  27   0        159.46        155.78        11.26 o                         
   5  27   0        124.52         81.75        10.63 o                         
   0   1   1        825.17        861.90        13.63 o                         
  -1   2   1       7976.45       7675.07        69.08 o                         
   0   2   1       1805.08       1742.31        19.43 o                         
   1   2   1       7819.20       7662.05        52.84 o                         
  -2   3   1       8022.07       7456.58        62.57 o                         
  -1   3   1      11484.00      10606.76        63.72 o                         
   0   3   1      16630.97      15631.79        76.89 o                         
   1   3   1      12065.60      10824.10        84.95 o                         
   2   3   1       8391.11       7862.81        57.64 o                         
  -3   4   1       1774.77       1615.44        35.81 o                         
  -2   4   1      15742.55      14745.56        93.02 o                         
  -1   4   1       7094.89       6881.26        57.11 o                         
   0   4   1      18019.22      16726.21        93.74 o                         
   1   4   1       7118.11       6903.98        66.39 o                         
   2   4   1      15985.19      14876.41        91.98 o                         
   3   4   1       1824.96       1644.92        35.11 o                         
  -4   5   1       3408.52       3125.87        54.76 o                         
  -3   5   1       1961.60       1871.20        37.93 o                         
  -2   5   1       6517.44       6233.22        65.60 o                         
  -1   5   1      13728.31      12694.88       124.58 o                         
   0   5   1      11066.73      10449.22        81.41 o                         
   1   5   1      14144.92      13144.63       121.51 o                         
   2   5   1       6821.55       6432.25        72.02 o                         
   3   5   1       1758.85       1655.96        34.63 o                         
   4   5   1       3589.63       3393.95        36.16 o                         
  -5   6   1       2405.94       2405.14        49.64 o                         
  -4   6   1        240.11        262.47        17.93 o                         
  -3   6   1       1658.84       1581.36        37.33 o                         
  -2   6   1       1744.60       1767.39        38.10 o                         
  -1   6   1       2846.79       2756.84        46.06 o                         
   0   6   1        125.85        116.25        12.49 o                         
   1   6   1       2974.24       2821.40        50.31 o                         
   2   6   1       1701.39       1682.08        37.79 o                         
   3   6   1       1849.93       1858.24        41.89 o                         
   4   6   1        341.31        327.99        12.04 o                         
   5   6   1       2786.32       2771.09        45.24 o                         
  -6   7   1       6160.68       6546.83        88.44 o                         
  -5   7   1       1826.43       1927.72        46.19 o                         
  -4   7   1       1864.42       1654.99        41.56 o                         
  -3   7   1       8617.54       8218.21        94.46 o                         
  -2   7   1        181.87        175.32        15.51 o                         
  -1   7   1       2218.71       2175.42        44.23 o                         
   0   7   1       2056.07       1873.02        43.84 o                         
   1   7   1       2596.37       2509.93        47.28 o                         
   2   7   1        217.15        196.53        16.31 o                         
   3   7   1       8290.79       8132.47        91.32 o                         
   4   7   1       2000.08       1803.63        43.64 o                         
   5   7   1       1763.55       1756.84        38.95 o                         
   6   7   1       6623.10       7084.04        68.77 o                         
  -7   8   1       7396.10       7801.20       102.78 o                         
  -6   8   1       2392.17       2541.88        57.29 o                         
  -5   8   1       6466.47       6517.61        87.58 o                         
  -4   8   1        196.77        163.83        17.92 o                         
  -3   8   1       5111.21       5046.23        73.17 o                         
  -2   8   1      14022.00      13810.92       118.08 o                         
  -1   8   1       2050.62       2007.09        45.08 o                         
   0   8   1       5765.53       5796.80       111.63 o                         
   1   8   1       2057.19       2016.69        48.39 o                         
   2   8   1      14096.89      14404.16       119.34 o                         
   3   8   1       5117.31       5110.59        77.26 o                         
   4   8   1        218.60        187.81        17.47 o                         
   5   8   1       6561.57       6567.62        89.45 o                         
   6   8   1       2355.80       2618.17        54.88 o                         
   7   8   1       7441.06       7780.44       117.76 o                         
  -8   9   1       2540.96       2522.84        59.76 o                         
  -7   9   1       4419.42       4730.45        83.68 o                         
  -6   9   1       6795.91       7129.08        98.90 o                         
  -5   9   1       6159.31       6638.35        92.84 o                         
  -4   9   1      12491.80      12998.53       126.04 o                         
  -3   9   1      11108.34      11876.47       118.00 o                         
  -2   9   1        942.90       1015.12        35.15 o                         
  -1   9   1        864.38        782.48        30.94 o                         
   0   9   1       1047.82       1080.12        38.14 o                         
   1   9   1        788.65        687.81        34.76 o                         
   2   9   1       1000.08        977.92        40.82 o                         
   3   9   1      11365.79      12136.88       129.25 o                         
   4   9   1      12673.32      13328.01       155.21 o                         
   5   9   1       6309.26       6808.05        96.78 o                         
   6   9   1       7297.70       7904.11       128.67 o                         
   7   9   1       4372.94       4750.47       104.88 o                         
   8   9   1       2709.24       2809.26        78.88 o                         
  -9  10   1       1465.49       1550.05        49.53 o                         
  -8  10   1       2329.48       2229.07        58.47 o                         
  -7  10   1       1854.34       1911.45        55.89 o                         
  -6  10   1       2725.21       2874.03        66.37 o                         
  -5  10   1       3787.06       3690.78        80.64 o                         
  -4  10   1       2543.37       2616.26        73.14 o                         
  -3  10   1        949.01       1032.53        37.44 o                         
  -2  10   1        450.45        577.61        29.29 o                         
  -1  10   1        832.31        936.70        35.30 o                         
   0  10   1       3003.08       2999.52        87.94 o                         
   1  10   1        796.00        879.24        41.33 o                         
   2  10   1        438.64        570.72        33.99 o                         
   3  10   1       1102.84       1210.15        53.69 o                         
   4  10   1       2230.19       2432.59        57.21 o                         
   5  10   1       3778.45       4036.40       116.09 o                         
   6  10   1       2655.17       3128.46       114.51 o                         
   7  10   1       1951.11       2073.40        96.77 o                         
   8  10   1       2020.26       2054.52        87.20 o                         
   9  10   1       1262.72       1374.04        72.98 o                         
 -10  11   1       1883.84       1962.44        91.46 o                         
  -9  11   1       5552.15       5706.57       128.26 o                         
  -8  11   1        189.68        193.70        31.84 o                         
  -7  11   1       1559.65       1630.98        54.53 o                         
  -6  11   1        300.47        319.88        25.13 o                         
  -5  11   1       1183.47       1247.46        45.30 o                         
  -4  11   1       1209.91       1175.22        42.69 o                         
  -3  11   1       2444.93       2799.51        64.38 o                         
  -2  11   1       1649.56       1906.55        53.05 o                         
  -1  11   1        797.35        821.96        35.41 o                         
   0  11   1        285.23        369.14        28.85 o                         
   1  11   1        738.13        759.12        40.03 o                         
   2  11   1       1571.75       1862.93        68.04 o                         
   3  11   1       2324.54       2702.40        82.29 o                         
   4  11   1       1052.22       1093.24        47.14 o                         
   5  11   1       1273.82       1350.04        52.28 o                         
   6  11   1        280.69        287.96        30.86 o                         
   7  11   1       1411.34       1514.26        86.49 o                         
   8  11   1        129.49        191.09        30.70 o                         
   9  11   1       5307.47       5865.04       154.11 o                         
  10  11   1       1886.90       2133.64       111.96 o                         
 -11  12   1        129.37        113.83        13.79 o                         
 -10  12   1       2338.21       2379.84        61.77 o                         
  -9  12   1         35.45         51.38        39.20 o                         
  -8  12   1       1103.31       1081.04        70.62 o                         
  -7  12   1         50.06         30.45        39.80 o                         
  -6  12   1       1874.53       1857.46        64.21 o                         
  -5  12   1       1808.62       1904.11        57.51 o                         
  -4  12   1        661.56        754.10        36.20 o                         
  -3  12   1       1051.42        947.21        39.06 o                         
  -2  12   1        357.34        342.86        24.84 o                         
  -1  12   1         93.44         74.14        16.74 o                         
   0  12   1         18.07         27.69        20.25 o                         
   1  12   1         40.15         75.35        20.78 o                         
   2  12   1        378.01        340.64        30.19 o                         
   3  12   1       1156.85       1087.61        90.68 o                         
   4  12   1        627.25        705.61        48.29 o                         
   5  12   1       1651.42       1816.78        93.93 o                         
   6  12   1       1955.84       1946.98        99.76 o                         
   7  12   1         36.71         48.01        21.56 o                         
   8  12   1       1174.39       1199.59        71.71 o                         
   9  12   1         24.76          4.79        16.40 o                         
  10  12   1       2161.79       2157.71        81.27 o                         
  11  12   1         83.60         64.51        10.04 o                         
 -12  13   1          7.24         11.58         9.21 o                         
 -11  13   1         42.62         41.04         7.57 o                         
 -10  13   1        389.95        356.14        13.51 o                         
  -9  13   1       3065.23       3160.79        48.11 o                         
  -8  13   1       1453.55       1402.46        78.92 o                         
  -7  13   1       3421.94       3139.63       109.70 o                         
  -6  13   1        769.18        777.93        66.06 o                         
  -5  13   1       2062.49       2103.77        97.24 o                         
  -4  13   1       1052.83       1136.93        51.27 o                         
  -3  13   1        267.56        293.12        30.60 o                         
  -2  13   1       1361.49       1466.90        68.45 o                         
  -1  13   1        575.03        579.46        40.95 o                         
   0  13   1        146.66        231.80        28.11 o                         
   1  13   1        627.76        731.06        58.41 o                         
   2  13   1       1100.87       1183.93        75.91 o                         
   3  13   1        265.14        349.01        36.43 o                         
   4  13   1       1159.40       1293.94        81.71 o                         
   5  13   1       1946.40       2064.73       104.43 o                         
   6  13   1        738.73        806.15        68.42 o                         
   7  13   1       3477.41       3428.08       140.16 o                         
   8  13   1       1503.69       1496.49        82.00 o                         
   9  13   1       2926.82       3049.81        45.59 o                         
  10  13   1        451.99        458.69        16.37 o                         
  11  13   1         54.55         31.33         8.71 o                         
  12  13   1          7.44         22.87         8.87 o                         
 -13  14   1       2243.71       2112.06        38.43 o                         
 -12  14   1        202.57        195.11        13.33 o                         
 -11  14   1       2209.58       2124.97        33.63 o                         
 -10  14   1        236.71        233.77        12.15 o                         
  -9  14   1         56.73         54.09        10.60 o                         
  -8  14   1        752.26        727.97        19.41 o                         
  -7  14   1        799.85        776.13        26.19 o                         
  -6  14   1        393.11        332.99        79.99 o                         
  -5  14   1        255.77        299.45        36.95 o                         
  -4  14   1        259.02        299.74        39.35 o                         
  -3  14   1         23.19         31.17        26.04 o                         
  -2  14   1        688.68        748.93        56.11 o                         
  -1  14   1       1676.33       1662.83        96.11 o                         
   0  14   1        507.98        599.87        61.12 o                         
   1  14   1       1529.10       1488.10        75.41 o                         
   2  14   1        708.11        940.74        69.82 o                         
   3  14   1         46.19         34.93        21.70 o                         
   4  14   1        351.22        298.32        40.03 o                         
   5  14   1        303.71        365.14        46.32 o                         
   6  14   1        388.01        314.54        45.58 o                         
   7  14   1        760.70        752.85        37.19 o                         
   8  14   1        587.62        591.60        18.19 o                         
   9  14   1         84.01         75.67         9.20 o                         
  10  14   1        267.68        282.49        13.24 o                         
  11  14   1       2322.76       2161.47        33.94 o                         
  12  14   1        168.45        144.63        12.03 o                         
  13  14   1       2201.70       2093.85        34.74 o                         
 -14  15   1        676.46        647.35        22.53 o                         
 -13  15   1        479.37        484.28        18.98 o                         
 -12  15   1        639.62        554.37        18.83 o                         
 -11  15   1       2398.94       2367.64        40.77 o                         
 -10  15   1       1195.68       1111.25        26.38 o                         
  -9  15   1       2492.28       2387.21        32.44 o                         
  -8  15   1        544.10        506.05        16.19 o                         
  -7  15   1        154.49        138.51        10.40 o                         
  -6  15   1        433.80        429.09        17.09 o                         
  -5  15   1        927.04        851.19        22.58 o                         
  -4  15   1       2101.34       2111.83        98.86 o                         
  -3  15   1        306.07        432.70        51.93 o                         
  -2  15   1        476.28        557.02        60.79 o                         
  -1  15   1        328.80        424.77        55.31 o                         
   0  15   1       6836.92       6872.09       200.38 o                         
   1  15   1        264.44        314.85        48.01 o                         
   2  15   1        398.72        411.29        67.16 o                         
   3  15   1        290.83        319.79        58.00 o                         
   4  15   1       2116.46       2265.54       116.23 o                         
   5  15   1        811.73        760.53        31.00 o                         
   6  15   1        407.74        364.14        14.70 o                         
   7  15   1         98.95        106.09        11.03 o                         
   8  15   1        482.51        461.48        17.09 o                         
   9  15   1       2462.60       2334.47        40.16 o                         
  10  15   1       1216.09       1127.65        27.07 o                         
  11  15   1       2410.82       2395.55        38.32 o                         
  12  15   1        704.15        660.85        22.30 o                         
  13  15   1        508.43        520.24        20.11 o                         
  14  15   1        744.55        748.21        23.08 o                         
 -15  16   1       1850.45       1871.52        34.98 o                         
 -14  16   1        305.27        330.48        16.97 o                         
 -13  16   1        416.28        371.10        16.84 o                         
 -12  16   1        122.91        122.54        11.61 o                         
 -11  16   1        298.60        329.78        15.53 o                         
 -10  16   1       1799.50       1786.86        30.97 o                         
  -9  16   1        107.24         77.88         9.18 o                         
  -8  16   1       1735.33       1652.04        27.85 o                         
  -7  16   1        132.22         97.71        10.19 o                         
  -6  16   1         26.09         22.55         8.10 o                         
  -5  16   1       2241.63       2290.42        37.89 o                         
  -4  16   1        345.63        330.36        15.85 o                         
  -3  16   1       3567.79       3579.14        53.44 o                         
  -2  16   1       2125.06       2102.62        36.89 o                         
  -1  16   1       3969.96       4109.76        54.91 o                         
   0  16   1        416.86        492.04        23.97 o                         
   1  16   1       3971.24       4056.79        53.45 o                         
   2  16   1       2152.43       2193.18        40.90 o                         
   3  16   1       3612.83       3594.82        49.55 o                         
   4  16   1        378.35        344.67        15.96 o                         
   5  16   1       2124.99       2132.13        37.57 o                         
   6  16   1          4.90          9.25         8.31 o                         
   7  16   1        146.42        132.01        11.41 o                         
   8  16   1       1785.39       1684.92        29.27 o                         
   9  16   1        158.61        109.43        14.69 o                         
  10  16   1       1730.32       1687.31        49.81 o                         
  11  16   1        367.40        371.15        17.47 o                         
  12  16   1        100.08         98.78        12.00 o                         
  13  16   1        366.68        343.21        16.73 o                         
  14  16   1        292.45        294.14        15.54 o                         
  15  16   1       1714.39       1718.13        34.51 o                         
 -16  17   1       1228.26       1224.03        26.81 o                         
 -15  17   1        901.49        896.76        24.23 o                         
 -14  17   1         41.10         51.08        10.40 o                         
 -13  17   1        360.92        350.58        16.06 o                         
 -12  17   1        297.63        247.99        13.57 o                         
 -11  17   1        408.19        397.27        16.33 o                         
 -10  17   1       1779.38       1756.61        31.54 o                         
  -9  17   1        691.60        722.51        20.23 o                         
  -8  17   1        480.86        448.33        16.10 o                         
  -7  17   1        333.66        316.91        15.08 o                         
  -6  17   1        941.88        865.01        22.51 o                         
  -5  17   1        109.98        109.16        12.98 o                         
  -4  17   1        119.81         90.96        16.33 o                         
  -3  17   1        306.56        332.96        17.20 o                         
  -2  17   1       2547.44       2662.40        45.26 o                         
  -1  17   1       2254.88       2315.97        37.00 o                         
   0  17   1       4475.76       4367.83        48.00 o                         
   1  17   1       2205.58       2285.44        37.72 o                         
   2  17   1       2471.69       2572.35        42.77 o                         
   3  17   1        237.47        246.02        15.56 o                         
   4  17   1        104.26        119.27        13.47 o                         
   5  17   1         88.54         69.55        10.24 o                         
   6  17   1        959.27        912.51        30.40 o                         
   7  17   1        273.69        281.57        14.00 o                         
   8  17   1        528.66        505.69        18.27 o                         
   9  17   1        647.06        685.83        23.17 o                         
  10  17   1       1910.59       1851.52        35.82 o                         
  11  17   1        480.19        525.97        21.94 o                         
  12  17   1        264.50        238.36        14.37 o                         
  13  17   1        439.25        435.58        17.90 o                         
  14  17   1         81.31        101.49        16.86 o                         
  15  17   1        970.12        937.48        25.31 o                         
  16  17   1       1250.92       1185.77        35.46 o                         
 -17  18   1        208.69        184.70        10.98 o                         
 -16  18   1        413.25        393.63        15.41 o                         
 -15  18   1         26.49         29.87         8.81 o                         
 -14  18   1        125.97        107.22         9.97 o                         
 -13  18   1        581.37        606.40        19.26 o                         
 -12  18   1        276.87        316.93        15.49 o                         
 -11  18   1         21.34         15.87         8.72 o                         
 -10  18   1        323.93        307.88        15.00 o                         
  -9  18   1         59.76         64.30         9.50 o                         
  -8  18   1       1227.11       1189.22        26.95 o                         
  -7  18   1        337.77        317.13        15.53 o                         
  -6  18   1         99.28         59.16        13.86 o                         
  -5  18   1        412.63        385.80        19.51 o                         
  -4  18   1       2530.70       2579.41        48.03 o                         
  -3  18   1        710.95        697.40        21.09 o                         
  -2  18   1        164.48        167.76        13.34 o                         
  -1  18   1        161.70        180.99        13.05 o                         
   0  18   1       4938.37       4956.19        69.78 o                         
   1  18   1        123.53        129.13        13.38 o                         
   2  18   1        196.60        201.65        14.22 o                         
   3  18   1        767.57        773.34        38.37 o                         
   4  18   1       2506.04       2509.77        63.28 o                         
   5  18   1        541.21        534.28        20.15 o                         
   6  18   1         87.58         52.32        10.42 o                         
   7  18   1        312.67        313.31        15.11 o                         
   8  18   1       1112.67       1094.43        26.76 o                         
   9  18   1         93.72         80.70        11.50 o                         
  10  18   1        346.20        348.24        24.46 o                         
  11  18   1         41.19         50.14        11.54 o                         
  12  18   1        235.60        233.00        17.05 o                         
  13  18   1        523.56        545.33        24.34 o                         
  14  18   1        143.88        123.68        14.37 o                         
  15  18   1         26.26         23.55        10.19 o                         
  16  18   1        417.65        380.12        20.05 o                         
  17  18   1        268.12        265.82        23.62 o                         
 -18  19   1         31.67         33.61         8.31 o                         
 -17  19   1        257.07        238.53        12.57 o                         
 -16  19   1        787.66        792.47        20.11 o                         
 -15  19   1        409.28        399.68        16.35 o                         
 -14  19   1        212.42        186.90        11.33 o                         
 -13  19   1         25.77         20.60         7.76 o                         
 -12  19   1        185.80        157.69        11.60 o                         
 -11  19   1        215.59        234.41        13.05 o                         
 -10  19   1        829.86        816.94        22.57 o                         
  -9  19   1         90.46         70.79        10.88 o                         
  -8  19   1        233.81        241.45        15.34 o                         
  -7  19   1       1319.37       1346.54        32.04 o                         
  -6  19   1        304.20        281.16        17.41 o                         
  -5  19   1        510.36        522.49        21.56 o                         
  -4  19   1        710.37        732.17        22.85 o                         
  -3  19   1        559.73        561.51        20.62 o                         
  -2  19   1        490.79        509.85        19.68 o                         
  -1  19   1        747.69        719.83        22.15 o                         
   0  19   1       1066.24       1034.24        27.61 o                         
   1  19   1        643.83        583.49        21.87 o                         
   2  19   1        524.71        512.22        21.37 o                         
   3  19   1        641.24        593.15        22.56 o                         
   4  19   1        870.54        927.18        26.51 o                         
   5  19   1        437.61        463.39        19.74 o                         
   6  19   1        273.62        231.24        14.92 o                         
   7  19   1       1256.52       1290.07        28.81 o                         
   8  19   1        221.70        239.46        16.69 o                         
   9  19   1        119.03        113.44        13.94 o                         
  10  19   1        889.74        862.97        27.90 o                         
  11  19   1        198.27        214.85        16.15 o                         
  12  19   1        187.47        165.13        14.34 o                         
  13  19   1         16.17         14.85         9.45 o                         
  14  19   1        212.61        192.95        15.21 o                         
  15  19   1        354.28        320.86        21.80 o                         
  16  19   1        828.07        796.99        52.15 o                         
 -18  20   1        202.97        228.49        21.40 o                         
 -17  20   1        916.68        868.83        26.63 o                         
 -16  20   1        377.51        317.97        13.49 o                         
 -15  20   1         86.03         61.64         9.19 o                         
 -14  20   1        427.59        403.03        15.73 o                         
 -13  20   1        152.52        145.89        11.51 o                         
 -12  20   1        297.57        259.98        14.49 o                         
 -11  20   1        461.80        430.19        18.67 o                         
 -10  20   1        664.59        673.61        24.17 o                         
  -9  20   1        297.73        319.66        18.62 o                         
  -8  20   1        313.38        325.53        17.77 o                         
  -7  20   1         66.80         81.71        11.39 o                         
  -6  20   1        208.41        178.21        13.66 o                         
  -5  20   1        733.15        718.40        22.80 o                         
  -4  20   1        268.23        285.65        14.91 o                         
  -3  20   1         51.73         57.82        10.34 o                         
  -2  20   1        768.81        821.35        23.77 o                         
  -1  20   1        979.96       1019.52        28.34 o                         
   0  20   1        374.46        442.40        20.26 o                         
   1  20   1        998.88       1061.38        31.38 o                         
   2  20   1        614.89        637.55        25.37 o                         
   3  20   1         83.68        110.35        13.99 o                         
   4  20   1        300.38        303.01        15.67 o                         
   5  20   1        781.88        752.16        21.36 o                         
   6  20   1        217.04        197.11        13.64 o                         
   7  20   1         83.76         80.39        10.74 o                         
   8  20   1        301.25        293.34        17.49 o                         
   9  20   1        351.63        381.42        20.11 o                         
  10  20   1        786.09        763.74        28.65 o                         
  11  20   1        399.87        377.84        21.07 o                         
  12  20   1        289.22        258.51        17.56 o                         
  13  20   1        152.31        134.80        15.43 o                         
  14  20   1        477.39        471.74        22.29 o                         
  15  20   1         79.75         69.90        21.36 o                         
  16  20   1        384.91        337.14        31.97 o                         
 -17  21   1        378.08        389.56        20.27 o                         
 -16  21   1        264.64        244.41        13.78 o                         
 -15  21   1        416.64        414.38        17.23 o                         
 -14  21   1        184.27        200.91        12.25 o                         
 -13  21   1        136.04        145.38        10.89 o                         
 -12  21   1        162.85        151.06        11.65 o                         
 -11  21   1        242.57        300.69        15.68 o                         
 -10  21   1        760.87        719.81        21.67 o                         
  -9  21   1         24.17         12.83         9.64 o                         
  -8  21   1        490.31        491.05        18.49 o                         
  -7  21   1       1258.19       1312.23        28.55 o                         
  -6  21   1       1155.07       1161.39        27.29 o                         
  -5  21   1        306.06        313.72        16.04 o                         
  -4  21   1        261.87        303.39        14.86 o                         
  -3  21   1       2198.32       2242.71        38.02 o                         
  -2  21   1        686.96        730.94        22.21 o                         
  -1  21   1       1618.05       1650.83        38.12 o                         
   0  21   1        773.90        791.51        25.69 o                         
   1  21   1       1701.70       1752.43        36.39 o                         
   2  21   1        684.39        739.92        26.07 o                         
   3  21   1       2023.61       1979.79        40.81 o                         
   4  21   1        298.88        328.79        18.94 o                         
   5  21   1        251.25        262.03        15.42 o                         
   6  21   1       1046.84       1028.63        23.58 o                         
   7  21   1       1235.92       1294.24        38.26 o                         
   8  21   1        543.76        571.40        22.93 o                         
   9  21   1         18.21         20.93        10.94 o                         
  10  21   1        752.28        733.32        26.39 o                         
  11  21   1        292.44        303.84        18.21 o                         
  12  21   1        164.25        148.42        15.08 o                         
  13  21   1        148.12        124.48        15.75 o                         
  14  21   1        197.02        196.83        34.80 o                         
  15  21   1        354.83        337.97        31.34 o                         
  17  21   1        370.36        378.99        28.14 o                         
 -16  22   1         50.82         39.53        11.22 o                         
 -15  22   1         53.11         51.80         8.51 o                         
 -14  22   1        593.25        645.83        19.11 o                         
 -13  22   1        251.38        248.87        14.07 o                         
 -12  22   1        492.99        489.72        17.63 o                         
 -11  22   1        210.00        225.36        13.90 o                         
 -10  22   1         60.93         66.47        10.73 o                         
  -9  22   1       1451.01       1497.23        30.97 o                         
  -8  22   1        429.16        418.24        18.55 o                         
  -7  22   1       1020.15        981.86        25.31 o                         
  -6  22   1        121.23        103.36        11.19 o                         
  -5  22   1         59.22         50.46        10.49 o                         
  -4  22   1        846.76        873.36        24.80 o                         
  -3  22   1        890.38        878.84        27.68 o                         
  -2  22   1       1352.09       1411.50        34.07 o                         
  -1  22   1        273.59        287.07        18.01 o                         
   0  22   1       1335.25       1314.18        30.76 o                         
   1  22   1        264.17        271.32        16.42 o                         
   2  22   1       1260.71       1340.13        30.89 o                         
   3  22   1        843.41        869.61        25.22 o                         
   4  22   1        881.36        898.26        25.42 o                         
   5  22   1        101.33         99.53        12.79 o                         
   6  22   1        127.33        121.32        16.33 o                         
   7  22   1        998.10        934.31        35.26 o                         
   8  22   1        429.63        383.22        20.18 o                         
   9  22   1       1465.69       1504.59        35.12 o                         
  10  22   1         60.90         47.91        10.48 o                         
  11  22   1        208.19        213.95        14.61 o                         
  12  22   1        465.47        451.33        20.28 o                         
  13  22   1        284.26        275.49        17.92 o                         
  14  22   1        605.80        640.31        43.17 o                         
  15  22   1         68.37         37.72        15.28 o                         
  16  22   1         59.62         61.25        13.86 o                         
 -14  23   1         58.67         42.73         8.01 o                         
 -13  23   1        851.09        845.94        26.98 o                         
 -12  23   1        172.81        186.85        10.72 o                         
 -11  23   1        232.80        217.85        12.35 o                         
 -10  23   1        239.87        240.10        12.97 o                         
  -9  23   1        531.22        557.00        19.45 o                         
  -8  23   1        850.68        879.21        25.32 o                         
  -7  23   1        246.08        224.05        13.57 o                         
  -6  23   1        297.66        295.34        16.21 o                         
  -5  23   1        181.40        188.33        14.26 o                         
  -4  23   1        324.74        362.44        19.59 o                         
  -3  23   1        584.32        604.12        24.44 o                         
  -2  23   1        541.25        539.08        21.33 o                         
  -1  23   1        404.17        379.75        18.76 o                         
   0  23   1         71.98         71.32        12.04 o                         
   1  23   1        377.76        369.53        16.93 o                         
   2  23   1        571.01        539.77        19.86 o                         
   3  23   1        537.61        571.41        20.03 o                         
   4  23   1        285.57        298.61        15.32 o                         
   5  23   1        190.90        199.60        16.66 o                         
   6  23   1        310.69        323.13        23.92 o                         
   7  23   1        278.17        247.67        19.43 o                         
   8  23   1        827.01        810.75        29.36 o                         
   9  23   1        589.88        602.87        29.36 o                         
  10  23   1        246.38        264.39        24.25 o                         
  11  23   1        258.27        213.75        21.58 o                         
  12  23   1        208.12        215.44        20.30 o                         
  13  23   1        913.04        921.49        48.01 o                         
  14  23   1         72.06         99.74        18.36 o                         
 -12  24   1         42.05         43.64         8.09 o                         
 -11  24   1       1083.92       1118.47        22.58 o                         
 -10  24   1        270.36        259.66        13.14 o                         
  -9  24   1        271.91        254.68        16.11 o                         
  -8  24   1        473.46        511.13        26.45 o                         
  -7  24   1        149.71        149.59        13.49 o                         
  -6  24   1        309.72        323.92        17.84 o                         
  -5  24   1         23.42         32.17         9.53 o                         
  -4  24   1        209.92        216.43        16.29 o                         
  -3  24   1         92.10         90.98        11.87 o                         
  -2  24   1         73.61        101.19        12.61 o                         
  -1  24   1         86.70         80.51        11.71 o                         
   0  24   1         87.51         84.73        10.72 o                         
   1  24   1         79.83         69.60        10.29 o                         
   2  24   1         47.03         60.52         9.80 o                         
   3  24   1        109.52         84.05        10.55 o                         
   4  24   1        209.79        234.64        17.10 o                         
   5  24   1         28.87         39.67        10.61 o                         
   6  24   1        317.66        342.60        20.36 o                         
   7  24   1        188.39        168.22        17.63 o                         
   8  24   1        427.56        469.20        24.45 o                         
   9  24   1        260.79        245.06        18.34 o                         
  10  24   1        251.05        202.72        20.10 o                         
  11  24   1       1029.42        949.33       123.89 o                         
  12  24   1         33.66         55.92        17.38 o                         
  13  24   1        375.27        406.01        26.81 o                         
 -10  25   1        731.59        773.54        44.86 o                         
  -9  25   1        235.13        258.58        15.71 o                         
  -8  25   1        319.30        314.76        17.90 o                         
  -7  25   1        165.49        157.94        12.65 o                         
  -6  25   1        285.28        302.12        17.05 o                         
  -5  25   1        508.50        515.41        19.74 o                         
  -4  25   1         32.46         41.53         8.96 o                         
  -3  25   1        126.38        111.68        11.22 o                         
  -2  25   1        772.25        794.32        21.05 o                         
  -1  25   1        319.55        333.66        16.05 o                         
   0  25   1          3.06         20.78         8.33 o                         
   1  25   1        303.95        306.30        14.25 o                         
   2  25   1        782.97        806.42        20.72 o                         
   3  25   1         96.96         96.55        11.94 o                         
   4  25   1         40.92         34.62         9.28 o                         
   5  25   1        540.78        530.01        27.24 o                         
   6  25   1        315.61        322.00        27.18 o                         
   7  25   1        179.02        171.02        16.10 o                         
   8  25   1        312.92        332.15        23.19 o                         
   9  25   1        221.97        214.80        18.58 o                         
  10  25   1        707.92        737.67        39.29 o                         
  11  25   1        189.37        136.62        17.55 o                         
  -8  26   1        180.36        166.84        14.31 o                         
  -7  26   1        191.98        186.56        12.58 o                         
  -6  26   1         20.49         10.31         7.65 o                         
  -5  26   1          4.01          4.77         6.97 o                         
  -4  26   1        109.51         90.21         9.99 o                         
  -3  26   1        188.48        198.06        13.99 o                         
  -2  26   1        184.46        187.90        11.21 o                         
  -1  26   1        114.46        117.91         9.04 o                         
   0  26   1        114.87        111.46         8.69 o                         
   1  26   1         96.19         95.28        10.12 o                         
   2  26   1        170.80        153.54        12.33 o                         
   3  26   1        187.46        195.05        20.01 o                         
   4  26   1        111.12        114.20        18.30 o                         
   5  26   1          1.74         -3.94        10.65 o                         
   6  26   1         24.14          5.90        10.16 o                         
   7  26   1        192.09        182.29        16.22 o                         
   8  26   1        232.78        205.11        21.21 o                         
  -4  27   1        169.49        157.25        13.75 o                         
  -3  27   1        102.70        113.66        27.23 o                         
  -2  27   1         39.76         43.69        25.54 o                         
  -1  27   1        549.61        533.17        23.22 o                         
   0  27   1       1502.44       1341.60        54.01 o                         
   1  27   1        582.60        586.41        38.55 o                         
   2  27   1         38.51         38.08         9.80 o                         
   3  27   1        104.79        106.67        12.79 o                         
   4  27   1        161.98        134.76        18.76 o                         
   0   0   2      19606.53      19377.19       197.94 o                         
  -1   1   2       6569.38       6467.24        88.20 o                         
   0   1   2        554.50        536.32        14.36 o                         
   1   1   2       5980.06       6000.04        57.60 o                         
  -2   2   2      15981.60      15379.36       107.32 o                         
  -1   2   2      13875.58      13367.59        92.40 o                         
   0   2   2       8868.49       8719.94        56.90 o                         
   1   2   2      14159.50      13537.72        70.48 o                         
   2   2   2      14978.82      14282.58       100.88 o                         
  -3   3   2      38596.83      36450.39       217.72 o                         
  -2   3   2      51985.22      49282.10       227.67 o                         
  -1   3   2      13845.87      13307.20        66.34 o                         
   0   3   2       6003.58       6103.72        43.54 o                         
   1   3   2      14590.93      14013.75        83.21 o                         
   2   3   2      51755.80      49005.27       201.79 o                         
   3   3   2      38575.36      36416.82       294.84 o                         
  -4   4   2      14009.07      14144.64       363.53 o                         
  -3   4   2       2597.70       2550.75        52.64 o                         
  -2   4   2      14855.89      14053.36        75.10 o                         
  -1   4   2        449.48        470.93        12.93 o                         
   0   4   2       9921.36      10009.40        72.53 o                         
   1   4   2        435.31        454.07        14.87 o                         
   2   4   2      14745.73      14384.30        91.22 o                         
   3   4   2       2649.41       2594.48        37.99 o                         
   4   4   2      15120.80      15013.28       130.75 o                         
  -5   5   2      10098.17       9872.44       215.12 o                         
  -4   5   2       4747.61       4578.45        68.27 o                         
  -3   5   2         23.96         32.47        10.06 o                         
  -2   5   2      10635.23      10675.01        93.05 o                         
  -1   5   2       3845.30       3797.73        73.21 o                         
   0   5   2      14496.40      14220.38       162.14 o                         
   1   5   2       3783.28       3647.61        68.99 o                         
   2   5   2      10512.19      10701.32        91.91 o                         
   3   5   2          7.40         10.35         6.49 o                         
   4   5   2       4681.06       4676.19        68.35 o                         
   5   5   2      10275.10       9961.82       175.49 o                         
  -6   6   2       4711.46       4669.53       145.50 o                         
  -5   6   2        631.20        652.20        29.98 o                         
  -4   6   2       6104.71       5993.76        81.65 o                         
  -3   6   2       1035.68        920.85        32.48 o                         
  -2   6   2       5450.19       5441.18        67.42 o                         
  -1   6   2      10560.72      10214.99        91.03 o                         
   0   6   2        930.27       1007.14        20.30 o                         
   1   6   2      11072.35      10788.08       100.79 o                         
   2   6   2       5447.23       5290.00        75.57 o                         
   3   6   2        806.75        729.70        29.93 o                         
   4   6   2       6006.18       5967.81        82.86 o                         
   5   6   2        538.39        583.28        28.36 o                         
   6   6   2       4756.78       4828.03       118.01 o                         
  -7   7   2      11525.38      11360.92       173.68 o                         
  -6   7   2       1218.50       1294.55        43.85 o                         
  -5   7   2       7481.81       7436.17        98.70 o                         
  -4   7   2        650.69        607.87        29.42 o                         
  -3   7   2       3482.24       3441.51        63.62 o                         
  -2   7   2        995.01        954.61        33.93 o                         
  -1   7   2       2269.78       2379.47        47.50 o                         
   0   7   2       1106.24        977.09        31.21 o                         
   1   7   2       2212.46       2297.12        46.68 o                         
   2   7   2        970.03        975.87        36.64 o                         
   3   7   2       3329.52       3362.55        71.89 o                         
   4   7   2        562.44        542.33        31.29 o                         
   5   7   2       6951.59       7397.49       142.24 o                         
   6   7   2       1201.54       1421.57        48.85 o                         
   7   7   2      12121.61      12620.55       207.90 o                         
  -8   8   2      10982.25      10937.59       218.99 o                         
  -7   8   2         57.07         59.28        16.66 o                         
  -6   8   2       6168.53       6410.48       114.42 o                         
  -5   8   2        633.86        595.61        31.31 o                         
  -4   8   2       1479.42       1414.33        44.73 o                         
  -3   8   2       5337.71       5428.76        89.89 o                         
  -2   8   2        269.05        280.46        21.97 o                         
  -1   8   2       2077.97       2092.82        50.86 o                         
   0   8   2        380.26        379.50        22.24 o                         
   1   8   2       2004.14       1948.34        45.61 o                         
   2   8   2        265.92        301.07        21.94 o                         
   3   8   2       5261.38       5524.01       117.57 o                         
   4   8   2       1293.16       1241.73        48.83 o                         
   5   8   2        630.92        626.67        43.34 o                         
   6   8   2       6215.28       6764.60       136.70 o                         
   7   8   2         53.59         95.96        20.02 o                         
   8   8   2      11182.50      11824.97       220.21 o                         
  -9   9   2        292.62        301.74        36.20 o                         
  -8   9   2        371.79        404.29        27.97 o                         
  -7   9   2        878.73        793.73        38.69 o                         
  -6   9   2       1912.26       1994.24        72.96 o                         
  -5   9   2       3908.14       4118.77        80.22 o                         
  -4   9   2       2635.65       2847.19        65.69 o                         
  -3   9   2        423.43        445.41        27.42 o                         
  -2   9   2        173.85        157.92        19.06 o                         
  -1   9   2        553.57        601.22        30.86 o                         
   0   9   2        212.84        186.06        19.20 o                         
   1   9   2        699.39        798.58        32.19 o                         
   2   9   2        153.45        127.61        17.43 o                         
   3   9   2        426.17        458.04        29.33 o                         
   4   9   2       2975.32       3165.85        92.95 o                         
   5   9   2       3965.16       4423.83       113.01 o                         
   6   9   2       1835.90       2044.91        80.56 o                         
   7   9   2        804.66        824.33        47.29 o                         
   8   9   2        372.77        492.20        39.35 o                         
   9   9   2        276.93        256.55        37.80 o                         
 -10  10   2       1409.86       1339.08        72.03 o                         
  -9  10   2        586.02        602.52        35.11 o                         
  -8  10   2        188.02        173.73        23.41 o                         
  -7  10   2       1326.83       1306.60        50.72 o                         
  -6  10   2       2769.17       2877.71        75.16 o                         
  -5  10   2       1036.06       1070.87        57.42 o                         
  -4  10   2        649.07        642.86        34.65 o                         
  -3  10   2        196.40        125.69        16.78 o                         
  -2  10   2       1720.33       1598.80        50.08 o                         
  -1  10   2       7721.09       7931.98       107.96 o                         
   0  10   2       2694.30       2778.73        64.12 o                         
   1  10   2       7611.33       8100.75       108.19 o                         
   2  10   2       1499.89       1418.72        47.59 o                         
   3  10   2        266.25        193.98        22.84 o                         
   4  10   2        623.81        656.78        36.63 o                         
   5  10   2       1047.52       1230.84        64.24 o                         
   6  10   2       2682.75       2782.97        97.54 o                         
   7  10   2       1350.11       1467.24        64.70 o                         
   8  10   2        218.37        192.36        29.26 o                         
   9  10   2        580.77        637.03        45.99 o                         
  10  10   2       1653.50       1722.15       143.89 o                         
 -11  11   2       1014.72       1096.63        30.92 o                         
 -10  11   2        167.35        171.68        29.58 o                         
  -9  11   2        125.85        106.63        21.00 o                         
  -8  11   2         18.97          1.17        23.18 o                         
  -7  11   2        923.28        894.95        42.91 o                         
  -6  11   2       2838.35       2900.36        75.39 o                         
  -5  11   2        627.55        697.65        38.32 o                         
  -4  11   2        244.00        307.43        26.73 o                         
  -3  11   2       2334.03       2480.80        65.56 o                         
  -2  11   2        114.94        108.23        17.71 o                         
  -1  11   2       2984.36       3027.29        70.73 o                         
   0  11   2      11606.42      11692.71       148.67 o                         
   1  11   2       2927.85       3054.34        76.93 o                         
   2  11   2        171.30        195.19        22.30 o                         
   3  11   2       2138.67       2196.71        71.27 o                         
   4  11   2        259.65        330.83        33.82 o                         
   5  11   2        649.10        712.07        45.01 o                         
   6  11   2       2975.58       3195.26        94.11 o                         
   7  11   2        987.53        947.32        55.07 o                         
   8  11   2         10.60         17.05        13.92 o                         
   9  11   2        187.69        180.25        28.49 o                         
  10  11   2        110.18         80.41        22.37 o                         
  11  11   2       1017.47       1147.85        46.32 o                         
 -12  12   2       2106.47       2182.30        69.69 o                         
 -11  12   2       1393.74       1443.90        26.39 o                         
 -10  12   2        769.65        792.83        24.93 o                         
  -9  12   2        509.53        408.12        27.73 o                         
  -8  12   2         85.02        120.15        21.19 o                         
  -7  12   2       3557.51       3593.15        87.69 o                         
  -6  12   2       1410.99       1507.47        56.60 o                         
  -5  12   2       1946.85       1856.32        61.46 o                         
  -4  12   2        639.49        639.50        37.64 o                         
  -3  12   2       2756.39       2705.35        71.74 o                         
  -2  12   2       1122.34       1347.00        50.63 o                         
  -1  12   2        218.68        191.01        20.28 o                         
   0  12   2       3791.19       3947.53        91.65 o                         
   1  12   2        181.35        183.02        23.66 o                         
   2  12   2       1152.48       1418.19        55.52 o                         
   3  12   2       2597.27       2564.01        91.26 o                         
   4  12   2        592.71        590.44        45.02 o                         
   5  12   2       1943.63       1991.13        83.84 o                         
   6  12   2       1407.82       1608.33        76.67 o                         
   7  12   2       3703.28       3849.04       119.24 o                         
   8  12   2        115.05         61.28        25.87 o                         
   9  12   2        445.85        408.31        45.60 o                         
  10  12   2        699.23        690.47        28.12 o                         
  11  12   2       1516.05       1562.75        39.18 o                         
  12  12   2       2085.99       2119.96        55.59 o                         
 -13  13   2       6165.14       5508.11        82.79 o                         
 -12  13   2       2136.64       2084.79        39.36 o                         
 -11  13   2       1773.43       1609.83        30.23 o                         
 -10  13   2        332.14        304.99        13.88 o                         
  -9  13   2        226.11        233.13        11.74 o                         
  -8  13   2        122.79        108.98        10.11 o                         
  -7  13   2        257.75        166.97        26.48 o                         
  -6  13   2        662.25        594.79        38.05 o                         
  -5  13   2        683.85        689.15        39.75 o                         
  -4  13   2        235.21        235.49        26.18 o                         
  -3  13   2       4174.14       4315.90        93.88 o                         
  -2  13   2        499.75        441.99        32.32 o                         
  -1  13   2       1703.76       1660.26        63.60 o                         
   0  13   2        604.54        663.12        56.55 o                         
   1  13   2       1850.14       1969.57        68.93 o                         
   2  13   2        511.24        466.97        35.75 o                         
   3  13   2       4289.97       4395.48       110.96 o                         
   4  13   2        249.90        269.58        40.58 o                         
   5  13   2        604.31        670.83        64.61 o                         
   6  13   2        747.84        653.16        73.04 o                         
   7  13   2        266.06        289.05        63.20 o                         
   8  13   2        126.43        113.11        13.37 o                         
   9  13   2        292.23        325.65        17.37 o                         
  10  13   2        289.87        283.43        16.12 o                         
  11  13   2       1674.99       1539.19        38.29 o                         
  12  13   2       2138.46       2108.36        37.28 o                         
  13  13   2       6361.13       5971.23       167.27 o                         
 -14  14   2       1787.77       1847.76        50.99 o                         
 -13  14   2        394.47        432.22        18.29 o                         
 -12  14   2          7.86         25.17        20.71 o                         
 -11  14   2       1051.52       1071.36        25.19 o                         
 -10  14   2        227.80        225.36        13.05 o                         
  -9  14   2        204.76        234.38        13.99 o                         
  -8  14   2         53.75         46.81         7.25 o                         
  -7  14   2       1204.02       1239.13        30.02 o                         
  -6  14   2        624.20        637.74        23.85 o                         
  -5  14   2         25.75         15.75        14.87 o                         
  -4  14   2        300.67        253.10        26.43 o                         
  -3  14   2        760.46        763.12        43.36 o                         
  -2  14   2       3831.92       3671.06        97.52 o                         
  -1  14   2        398.61        370.26        38.62 o                         
   0  14   2         70.66         42.29        16.93 o                         
   1  14   2        417.44        349.57        35.96 o                         
   2  14   2       3751.28       3596.94       135.90 o                         
   3  14   2        779.96        914.83        72.75 o                         
   4  14   2        288.83        257.63        43.74 o                         
   5  14   2         14.37         28.86        40.06 o                         
   6  14   2        663.07        687.24        66.94 o                         
   7  14   2       1201.74       1225.78        27.95 o                         
   8  14   2         54.07         51.44         8.75 o                         
   9  14   2        190.07        214.39        14.25 o                         
  10  14   2        282.77        268.64        15.97 o                         
  11  14   2       1136.17       1164.04        30.56 o                         
  12  14   2          2.08         26.54         9.33 o                         
  13  14   2        387.88        382.41        19.71 o                         
  14  14   2       2002.51       2018.82        57.77 o                         
 -15  15   2        107.09        111.47        17.23 o                         
 -14  15   2        118.85        104.41        11.80 o                         
 -13  15   2         68.31         54.78        10.29 o                         
 -12  15   2        621.50        579.10        20.36 o                         
 -11  15   2        101.92        110.86        10.99 o                         
 -10  15   2       2184.48       2087.48        32.94 o                         
  -9  15   2       1569.70       1568.02        28.63 o                         
  -8  15   2        613.08        647.18        20.47 o                         
  -7  15   2        564.55        524.66        17.98 o                         
  -6  15   2       5156.88       5163.55        52.70 o                         
  -5  15   2       2260.59       2222.16        35.15 o                         
  -4  15   2       1042.66        996.02        23.86 o                         
  -3  15   2        241.66        263.89        19.50 o                         
  -2  15   2        417.55        386.03        28.89 o                         
  -1  15   2        138.26        126.35        22.96 o                         
   0  15   2         40.36         -7.16        11.22 o                         
   1  15   2        162.86        143.28        29.27 o                         
   2  15   2        329.15        292.16        24.09 o                         
   3  15   2        228.61        242.20        18.39 o                         
   4  15   2       1088.69       1029.76        30.24 o                         
   5  15   2       2328.92       2212.32        50.82 o                         
   6  15   2       4802.87       4782.17        58.26 o                         
   7  15   2        626.39        590.23        19.58 o                         
   8  15   2        626.42        660.80        21.56 o                         
   9  15   2       1585.09       1548.37        42.27 o                         
  10  15   2       2025.91       1920.73        40.50 o                         
  11  15   2        125.84        130.25        13.65 o                         
  12  15   2        663.00        614.60        26.00 o                         
  13  15   2         87.36         62.85        11.69 o                         
  14  15   2        110.61         92.40        11.91 o                         
  15  15   2        115.62        115.66        17.85 o                         
 -16  16   2        460.59        473.67        25.81 o                         
 -15  16   2        738.44        769.58        23.18 o                         
 -14  16   2        394.95        420.46        18.53 o                         
 -13  16   2        127.86        119.43        12.48 o                         
 -12  16   2        103.07        102.34        10.85 o                         
 -11  16   2        110.60        122.16        11.05 o                         
 -10  16   2       1587.36       1512.73        29.32 o                         
  -9  16   2        571.03        525.67        18.80 o                         
  -8  16   2       2124.24       2024.34        33.67 o                         
  -7  16   2       1047.81        977.04        23.27 o                         
  -6  16   2       1631.61       1635.36        34.11 o                         
  -5  16   2       4203.86       4245.32        47.13 o                         
  -4  16   2       2054.49       2074.65        37.42 o                         
  -3  16   2       3723.55       3750.32        68.39 o                         
  -2  16   2        459.58        494.34        20.13 o                         
  -1  16   2        688.70        726.57        21.56 o                         
   0  16   2       2701.18       2812.09        62.63 o                         
   1  16   2        688.59        731.63        22.48 o                         
   2  16   2        520.34        557.80        22.45 o                         
   3  16   2       3391.52       3358.17        49.76 o                         
   4  16   2       2076.03       2061.35        34.27 o                         
   5  16   2       3977.88       3943.57        50.92 o                         
   6  16   2       1671.19       1648.90        32.83 o                         
   7  16   2       1110.25       1034.05        39.02 o                         
   8  16   2       1813.41       1764.35        35.67 o                         
   9  16   2        763.61        758.87        26.36 o                         
  10  16   2       1540.24       1422.35        39.44 o                         
  11  16   2        114.25        110.58        16.21 o                         
  12  16   2        126.27        109.90        14.60 o                         
  13  16   2        148.23        135.11        17.84 o                         
  14  16   2        350.26        338.84        22.65 o                         
  15  16   2        745.47        746.78        30.69 o                         
  16  16   2        428.72        413.49        44.91 o                         
 -17  17   2        102.73        108.16        14.45 o                         
 -16  17   2        621.76        636.32        19.65 o                         
 -15  17   2         46.65         42.80         9.08 o                         
 -14  17   2        210.70        198.80        13.61 o                         
 -13  17   2        507.72        546.75        20.37 o                         
 -12  17   2        634.18        673.52        20.16 o                         
 -11  17   2        704.41        637.88        19.89 o                         
 -10  17   2        428.68        431.30        17.23 o                         
  -9  17   2        904.57        968.49        27.39 o                         
  -8  17   2       1385.24       1297.24        27.83 o                         
  -7  17   2       2634.65       2576.54        39.96 o                         
  -6  17   2        185.11        166.26        12.76 o                         
  -5  17   2       1150.62       1082.04        29.83 o                         
  -4  17   2        271.30        251.75        14.32 o                         
  -3  17   2       1251.91       1268.15        26.55 o                         
  -2  17   2       1400.80       1382.17        27.49 o                         
  -1  17   2        387.60        395.80        16.59 o                         
   0  17   2         13.60         28.36        12.53 o                         
   1  17   2        407.96        433.88        18.80 o                         
   2  17   2       1335.37       1319.83        36.35 o                         
   3  17   2       1398.06       1404.48        35.72 o                         
   4  17   2        305.47        260.77        23.97 o                         
   5  17   2       1154.80       1078.23        26.36 o                         
   6  17   2        236.70        239.11        14.24 o                         
   7  17   2       2461.00       2363.56        39.62 o                         
   8  17   2       1508.17       1469.84        40.29 o                         
   9  17   2        917.87        933.51        29.67 o                         
  10  17   2        413.58        419.26        22.73 o                         
  11  17   2        669.76        613.55        25.18 o                         
  12  17   2        669.28        646.64        26.87 o                         
  13  17   2        495.07        489.08        25.51 o                         
  14  17   2        240.12        220.41        18.57 o                         
  15  17   2         25.42         24.02        13.12 o                         
  16  17   2        609.31        599.80        50.25 o                         
 -18  18   2        278.23        257.98        15.32 o                         
 -17  18   2        712.44        674.50        17.58 o                         
 -16  18   2        729.74        765.26        20.06 o                         
 -15  18   2        707.37        749.37        20.83 o                         
 -14  18   2        813.57        775.83        22.11 o                         
 -13  18   2        571.91        578.15        20.25 o                         
 -12  18   2        296.44        283.76        13.91 o                         
 -11  18   2       1309.04       1339.16        26.98 o                         
 -10  18   2        285.67        249.42        13.36 o                         
  -9  18   2         84.38         78.80        11.13 o                         
  -8  18   2        129.97        118.51        12.23 o                         
  -7  18   2        976.94        947.93        24.20 o                         
  -6  18   2        415.39        453.86        18.74 o                         
  -5  18   2        255.08        226.50        14.29 o                         
  -4  18   2        250.40        231.81        13.74 o                         
  -3  18   2       1471.11       1431.84        28.33 o                         
  -2  18   2       3385.17       3399.21        42.67 o                         
  -1  18   2       1461.01       1512.04        31.02 o                         
   0  18   2        189.96        195.44        21.16 o                         
   1  18   2       1675.50       1684.77        34.75 o                         
   2  18   2       3412.98       3333.85        52.73 o                         
   3  18   2       1339.34       1344.43        38.27 o                         
   4  18   2        228.30        231.40        16.37 o                         
   5  18   2        204.72        192.04        14.34 o                         
   6  18   2        404.13        422.73        18.92 o                         
   7  18   2       1042.54        994.92        28.48 o                         
   8  18   2        162.46        140.46        16.82 o                         
   9  18   2         70.92         56.45        13.68 o                         
  10  18   2        231.26        229.91        20.52 o                         
  11  18   2       1296.67       1320.48        41.50 o                         
  12  18   2        292.94        290.87        29.30 o                         
  13  18   2        631.75        547.93        37.37 o                         
  14  18   2        821.34        745.77        39.30 o                         
  15  18   2        697.95        667.83        51.32 o                         
 -18  19   2        501.72        471.28        15.57 o                         
 -17  19   2        507.65        480.59        14.52 o                         
 -16  19   2         79.45         81.83         9.09 o                         
 -15  19   2        193.26        213.72        12.48 o                         
 -14  19   2        564.27        549.57        18.27 o                         
 -13  19   2          7.95          6.24         8.34 o                         
 -12  19   2       1159.22       1173.73        24.81 o                         
 -11  19   2        543.59        535.04        19.09 o                         
 -10  19   2        216.79        241.82        15.45 o                         
  -9  19   2        667.28        696.17        23.11 o                         
  -8  19   2        464.25        479.15        21.20 o                         
  -7  19   2        537.45        509.47        18.45 o                         
  -6  19   2        337.24        360.85        16.24 o                         
  -5  19   2        202.86        209.77        14.34 o                         
  -4  19   2         93.39         99.56        11.48 o                         
  -3  19   2        282.57        282.42        14.28 o                         
  -2  19   2       1939.95       1946.13        36.58 o                         
  -1  19   2        321.30        331.46        17.46 o                         
   0  19   2        552.12        555.79        22.57 o                         
   1  19   2        368.68        416.66        20.35 o                         
   2  19   2       1976.66       1973.98        44.10 o                         
   3  19   2        355.05        333.41        21.04 o                         
   4  19   2         79.15         90.31        13.01 o                         
   5  19   2        214.38        217.17        15.52 o                         
   6  19   2        380.54        421.63        19.95 o                         
   7  19   2        415.58        370.96        20.10 o                         
   8  19   2        450.59        474.81        24.35 o                         
   9  19   2        649.83        675.20        27.20 o                         
  10  19   2        181.22        181.82        18.29 o                         
  11  19   2        522.16        503.40        26.51 o                         
  12  19   2       1198.92       1164.23        49.76 o                         
  13  19   2          8.60         17.46        18.92 o                         
  14  19   2        549.70        534.62        45.91 o                         
 -18  20   2         26.67         10.56        11.34 o                         
 -17  20   2         85.54         79.70         8.37 o                         
 -16  20   2        133.24        127.20         9.43 o                         
 -15  20   2        594.48        588.85        16.65 o                         
 -14  20   2         83.47         96.60         9.96 o                         
 -13  20   2        540.62        526.19        16.34 o                         
 -12  20   2        375.32        377.39        15.47 o                         
 -11  20   2        461.19        461.11        16.75 o                         
 -10  20   2         84.13         73.79         9.73 o                         
  -9  20   2         21.30         32.28         8.87 o                         
  -8  20   2       1676.69       1692.85        31.59 o                         
  -7  20   2        231.43        264.42        14.83 o                         
  -6  20   2        416.63        399.37        16.37 o                         
  -5  20   2         48.48         44.92         9.34 o                         
  -4  20   2       2930.00       2902.88        44.97 o                         
  -3  20   2        773.87        792.92        26.05 o                         
  -2  20   2        458.60        451.97        18.35 o                         
  -1  20   2       1049.41       1065.54        29.73 o                         
   0  20   2       1259.15       1271.47        32.28 o                         
   1  20   2       1064.01       1113.50        33.87 o                         
   2  20   2        465.96        475.49        23.63 o                         
   3  20   2        810.89        823.31        29.44 o                         
   4  20   2       3063.81       3008.97        48.86 o                         
   5  20   2         42.37         30.28        10.69 o                         
   6  20   2        396.10        368.52        18.11 o                         
   7  20   2        229.62        244.24        18.93 o                         
   8  20   2       1648.25       1675.16        45.28 o                         
   9  20   2         22.99         40.09        15.71 o                         
  10  20   2         95.53        104.01        16.94 o                         
  11  20   2        412.61        438.43        33.45 o                         
  12  20   2        394.54        404.66        40.34 o                         
  13  20   2        550.69        534.05        44.15 o                         
  18  20   2         42.49         32.53        11.43 o                         
 -16  21   2       1129.98       1207.96        25.75 o                         
 -15  21   2         81.45         73.12         8.86 o                         
 -14  21   2         97.62        102.20        11.05 o                         
 -13  21   2        525.26        501.32        20.48 o                         
 -12  21   2        359.71        347.46        16.56 o                         
 -11  21   2        562.80        545.09        18.97 o                         
 -10  21   2         87.35         91.21        10.24 o                         
  -9  21   2        347.74        374.94        19.09 o                         
  -8  21   2       1172.60       1174.22        27.53 o                         
  -7  21   2       1005.66       1023.77        28.03 o                         
  -6  21   2        423.49        418.50        17.31 o                         
  -5  21   2        617.37        614.38        20.35 o                         
  -4  21   2         91.58         79.19        10.57 o                         
  -3  21   2        191.98        215.68        14.51 o                         
  -2  21   2        403.48        432.55        17.38 o                         
  -1  21   2        875.50        959.15        26.41 o                         
   0  21   2       4800.63       5038.98        57.26 o                         
   1  21   2        837.95        934.75        38.87 o                         
   2  21   2        397.62        424.96        21.98 o                         
   3  21   2        185.21        207.06        17.48 o                         
   4  21   2        156.94        168.66        15.45 o                         
   5  21   2        613.32        598.83        24.39 o                         
   6  21   2        422.72        449.47        23.49 o                         
   7  21   2        963.88       1017.08        45.01 o                         
   8  21   2       1208.17       1251.21        39.70 o                         
   9  21   2        333.21        333.44        21.32 o                         
  10  21   2        104.95         93.94        15.51 o                         
  11  21   2        612.13        621.00        35.03 o                         
  12  21   2        358.03        320.10        34.94 o                         
  15  21   2         80.70         70.09        18.44 o                         
  16  21   2       1227.24       1320.61        52.31 o                         
 -15  22   2        437.37        440.67        15.69 o                         
 -14  22   2       1024.00       1021.21        25.60 o                         
 -13  22   2        266.33        267.19        13.98 o                         
 -12  22   2         85.97         86.23         9.37 o                         
 -11  22   2         76.61         70.02         9.84 o                         
 -10  22   2         19.59         17.93         8.71 o                         
  -9  22   2        633.74        600.88        18.66 o                         
  -8  22   2       1080.83       1086.56        24.79 o                         
  -7  22   2         63.81         63.14         9.58 o                         
  -6  22   2         17.57         12.10         8.63 o                         
  -5  22   2         48.33         46.45         9.07 o                         
  -4  22   2        857.03        857.09        22.52 o                         
  -3  22   2        171.64        172.93        12.31 o                         
  -2  22   2        680.38        715.73        27.20 o                         
  -1  22   2        978.90        955.83        27.84 o                         
   0  22   2        432.55        495.03        21.42 o                         
   1  22   2        807.96        827.42        26.41 o                         
   2  22   2        758.95        798.43        25.78 o                         
   3  22   2        103.55        123.40        14.19 o                         
   4  22   2        789.59        803.22        26.84 o                         
   5  22   2         52.17         53.01        12.81 o                         
   6  22   2         18.15         23.33        13.01 o                         
   7  22   2         67.16         60.59        16.66 o                         
   8  22   2       1120.72       1080.80        40.20 o                         
   9  22   2        605.40        539.70        29.23 o                         
  10  22   2         31.80         31.92        16.02 o                         
  11  22   2         71.12         27.21        18.41 o                         
  12  22   2        106.35        117.26        23.49 o                         
  13  22   2        258.65        218.89        28.08 o                         
  14  22   2        961.54       1038.53        49.73 o                         
  15  22   2        415.71        465.90        30.43 o                         
 -14  23   2        359.64        328.91        14.84 o                         
 -13  23   2        272.91        273.49        14.58 o                         
 -12  23   2        375.12        365.07        16.87 o                         
 -11  23   2         56.25         67.02         7.94 o                         
 -10  23   2        107.30        100.68        10.00 o                         
  -9  23   2        662.46        674.15        19.11 o                         
  -8  23   2         49.42         46.30         8.10 o                         
  -7  23   2        579.87        610.76        21.93 o                         
  -6  23   2       1435.81       1458.48        27.19 o                         
  -5  23   2        186.37        168.64        12.07 o                         
  -4  23   2         84.92         92.44        11.55 o                         
  -3  23   2        658.41        693.07        22.94 o                         
  -2  23   2        269.65        273.67        16.20 o                         
  -1  23   2        432.41        428.32        19.12 o                         
   0  23   2       1026.30       1022.18        27.11 o                         
   1  23   2        430.13        447.34        18.81 o                         
   2  23   2        230.88        220.08        14.81 o                         
   3  23   2        582.28        617.63        21.10 o                         
   4  23   2         90.23         95.82        13.71 o                         
   5  23   2        206.56        194.17        15.70 o                         
   6  23   2       1467.83       1491.51        45.90 o                         
   7  23   2        597.26        646.16        31.03 o                         
   8  23   2         63.25         79.99        21.41 o                         
   9  23   2        602.40        621.84        41.05 o                         
  10  23   2        113.76        125.16        21.81 o                         
  11  23   2         63.68         82.53        18.92 o                         
  12  23   2        394.40        382.55        32.40 o                         
  13  23   2        270.72        274.79        26.36 o                         
 -12  24   2         91.33         86.46         9.02 o                         
 -11  24   2        275.97        300.09        16.12 o                         
 -10  24   2         78.84         72.59         9.36 o                         
  -9  24   2        152.25        140.61        12.23 o                         
  -8  24   2        612.07        651.55        22.64 o                         
  -7  24   2        502.76        527.74        20.20 o                         
  -6  24   2        126.43        116.71        12.61 o                         
  -5  24   2        755.08        748.04        22.39 o                         
  -4  24   2        146.71        135.57        12.32 o                         
  -3  24   2        213.35        194.85        12.98 o                         
  -2  24   2        116.34        121.12        11.29 o                         
  -1  24   2        148.53        161.63        12.39 o                         
   0  24   2          0.27          3.29         8.19 o                         
   1  24   2        123.07        126.61        10.82 o                         
   2  24   2        131.52        136.78        11.40 o                         
   3  24   2        222.49        199.71        15.11 o                         
   4  24   2        204.09        188.39        14.53 o                         
   5  24   2        856.72        841.44        43.37 o                         
   6  24   2        123.86        109.10        14.91 o                         
   7  24   2        524.96        527.96        25.65 o                         
   8  24   2        606.26        627.62        25.85 o                         
   9  24   2        161.26        146.80        14.56 o                         
  10  24   2         76.80         73.54        18.03 o                         
  11  24   2        275.56        260.57        25.53 o                         
  12  24   2        103.82        120.27        16.54 o                         
 -10  25   2        112.41        112.62        19.73 o                         
  -9  25   2        336.74        330.08        16.11 o                         
  -8  25   2         33.60         37.71         9.73 o                         
  -7  25   2        106.69         99.27        13.02 o                         
  -6  25   2        190.57        215.47        15.07 o                         
  -5  25   2        344.67        377.48        19.28 o                         
  -4  25   2        113.40        130.29        13.76 o                         
  -3  25   2        374.35        406.41        20.47 o                         
  -2  25   2         51.65         50.79        10.48 o                         
  -1  25   2        646.15        654.86        20.06 o                         
   0  25   2         81.47         93.83        10.52 o                         
   1  25   2        733.61        764.73        26.66 o                         
   2  25   2         53.53         53.18        11.25 o                         
   3  25   2        327.18        318.89        17.74 o                         
   4  25   2        139.77        172.38        16.88 o                         
   5  25   2        361.14        404.14        21.61 o                         
   6  25   2        202.09        207.42        16.04 o                         
   7  25   2        107.74        100.94        11.97 o                         
   8  25   2         34.64         31.76        14.58 o                         
   9  25   2        359.88        360.61        27.24 o                         
  -7  26   2         32.45         38.94        13.81 o                         
  -6  26   2         25.67         29.65         8.15 o                         
  -5  26   2          2.95          0.03         7.62 o                         
  -4  26   2        132.54        106.68        10.43 o                         
  -3  26   2        173.80        173.47        12.31 o                         
  -2  26   2        587.39        601.16        20.28 o                         
  -1  26   2          9.65         -2.62         9.21 o                         
   0  26   2          4.30          2.20        11.74 o                         
   1  26   2          9.05          1.31         7.07 o                         
   2  26   2        611.49        554.29        22.54 o                         
   3  26   2        163.75        121.87        14.73 o                         
   4  26   2        129.96        102.31        11.41 o                         
   5  26   2          0.19         -0.24        12.96 o                         
   6  26   2         24.68         33.26        11.40 o                         
   0   1   3       9351.03       9532.05        76.48 o                         
  -1   2   3       7574.83       7540.94        67.25 o                         
   0   2   3       5073.35       5213.14        49.04 o                         
   1   2   3       7323.82       7240.31        59.56 o                         
  -2   3   3       6855.91       6637.72        65.53 o                         
  -1   3   3        510.47        468.89        16.84 o                         
   0   3   3       9638.90       9367.68        70.60 o                         
   1   3   3        430.84        400.80        15.69 o                         
   2   3   3       6687.95       6543.61        63.57 o                         
  -3   4   3        132.24        130.35        12.71 o                         
  -2   4   3       4718.93       4970.39        52.64 o                         
  -1   4   3        446.89        448.01        17.82 o                         
   0   4   3         17.15          6.18         7.67 o                         
   1   4   3        397.11        356.16        12.97 o                         
   2   4   3       5284.69       5323.97        69.62 o                         
   3   4   3        192.62        195.31         9.77 o                         
  -4   5   3       2274.92       2282.32        53.59 o                         
  -3   5   3       1234.28       1193.78        38.16 o                         
  -2   5   3        349.82        331.81        21.38 o                         
  -1   5   3       3297.48       3368.83        40.54 o                         
   0   5   3       3866.65       3944.19        42.99 o                         
   1   5   3       3530.05       3641.49        42.14 o                         
   2   5   3        303.29        290.98        14.82 o                         
   3   5   3       1218.59       1205.66        26.07 o                         
   4   5   3       2206.97       2244.80        40.34 o                         
  -5   6   3       3440.36       3477.55        94.77 o                         
  -4   6   3        128.33        106.42        18.45 o                         
  -3   6   3       1224.06       1349.67        48.05 o                         
  -2   6   3       3280.53       3339.23        58.07 o                         
  -1   6   3        478.26        467.92        23.27 o                         
   0   6   3       1532.66       1394.09        31.36 o                         
   1   6   3        490.57        467.41        18.09 o                         
   2   6   3       3232.52       3377.89        53.60 o                         
   3   6   3       1322.79       1474.99        36.90 o                         
   4   6   3        153.17        140.01        13.43 o                         
   5   6   3       3615.80       3567.45        54.35 o                         
  -6   7   3       2946.36       2814.70        65.90 o                         
  -5   7   3       2392.96       2418.23        68.47 o                         
  -4   7   3       3257.79       3463.45        79.64 o                         
  -3   7   3       1713.05       1739.43        45.45 o                         
  -2   7   3       2628.39       2735.74        55.93 o                         
  -1   7   3       3901.47       4222.36        80.55 o                         
   0   7   3      10247.74      11428.00       131.14 o                         
   1   7   3       3770.10       4147.11        63.62 o                         
   2   7   3       2579.92       2795.39        54.66 o                         
   3   7   3       1579.79       1611.10        41.06 o                         
   4   7   3       2899.74       3262.67        56.78 o                         
   5   7   3       2385.61       2543.90        66.61 o                         
   6   7   3       2977.79       2915.73        58.62 o                         
  -7   8   3       3484.43       3438.35        76.96 o                         
  -6   8   3         78.10         50.96        15.23 o                         
  -5   8   3       1000.78        930.54        46.32 o                         
  -4   8   3       1227.61       1281.67        46.65 o                         
  -3   8   3         69.84         60.49        15.96 o                         
  -2   8   3       2213.46       2500.37        56.18 o                         
  -1   8   3       1003.08       1160.75        39.01 o                         
   0   8   3       1534.80       1753.21        61.87 o                         
   1   8   3        901.07       1041.74        40.75 o                         
   2   8   3       2624.45       3040.60        54.29 o                         
   3   8   3         53.21         25.26        10.26 o                         
   4   8   3       1233.73       1331.27        42.66 o                         
   5   8   3       1089.88       1162.97        41.04 o                         
   6   8   3         84.34         70.01        16.69 o                         
   7   8   3       3259.84       3335.90        72.90 o                         
  -8   9   3        300.34        217.59        24.25 o                         
  -7   9   3        172.64        144.00        19.50 o                         
  -6   9   3        969.16        984.59        49.39 o                         
  -5   9   3        279.60        271.26        25.62 o                         
  -4   9   3       1174.92       1369.26        49.77 o                         
  -3   9   3        314.81        353.94        26.38 o                         
  -2   9   3       1611.39       1636.40        52.47 o                         
  -1   9   3        160.84        242.25        19.91 o                         
   0   9   3        107.23        154.77        17.66 o                         
   1   9   3        196.70        247.19        21.43 o                         
   2   9   3       1529.05       1662.59        51.34 o                         
   3   9   3        273.86        288.43        21.08 o                         
   4   9   3       1220.07       1458.88        46.91 o                         
   5   9   3        309.62        363.95        24.10 o                         
   6   9   3        969.45       1033.32        53.45 o                         
   7   9   3        145.72        150.45        22.09 o                         
   8   9   3        282.87        235.58        36.49 o                         
  -9  10   3       2527.94       2333.70        71.56 o                         
  -8  10   3       1029.82        938.66        63.39 o                         
  -7  10   3         49.93         15.31        16.41 o                         
  -6  10   3        642.10        624.01        41.80 o                         
  -5  10   3       1037.38       1009.36        58.55 o                         
  -4  10   3       2687.20       2811.33        73.58 o                         
  -3  10   3        679.67        641.30        35.69 o                         
  -2  10   3        798.21        770.95        38.35 o                         
  -1  10   3        645.92        560.27        33.23 o                         
   0  10   3         33.53         22.71        11.79 o                         
   1  10   3        697.78        587.44        31.27 o                         
   2  10   3        757.30        805.86        36.08 o                         
   3  10   3        694.20        696.48        36.34 o                         
   4  10   3       2703.19       2903.96        71.79 o                         
   5  10   3       1026.14       1022.85        42.55 o                         
   6  10   3        612.42        692.58        45.12 o                         
   7  10   3         35.65         26.60        19.06 o                         
   8  10   3       1003.49       1029.08        67.72 o                         
   9  10   3       2376.94       2411.02       121.73 o                         
 -10  11   3        503.33        469.13        15.66 o                         
  -9  11   3        579.82        542.55        20.13 o                         
  -8  11   3       4159.81       3990.14        93.15 o                         
  -7  11   3        411.44        314.31        28.44 o                         
  -6  11   3        475.57        438.42        36.83 o                         
  -5  11   3        784.02        804.35        44.45 o                         
  -4  11   3        488.14        446.02        32.02 o                         
  -3  11   3       1658.57       1684.89        60.88 o                         
  -2  11   3       2044.12       2129.77        71.48 o                         
  -1  11   3        181.63        188.84        21.64 o                         
   0  11   3         54.88         35.98        16.63 o                         
   1  11   3        204.94        155.92        21.62 o                         
   2  11   3       2223.16       2339.86        67.26 o                         
   3  11   3       1691.59       1745.02        58.43 o                         
   4  11   3        416.59        344.70        27.58 o                         
   5  11   3        910.46        999.52        56.51 o                         
   6  11   3        419.86        473.40        40.73 o                         
   7  11   3        413.24        355.24        63.27 o                         
   8  11   3       4087.10       4004.68       135.57 o                         
   9  11   3        707.99        616.17        46.63 o                         
  10  11   3        522.45        511.37        25.53 o                         
 -11  12   3       1414.15       1361.56        24.83 o                         
 -10  12   3        893.21        863.01        22.34 o                         
  -9  12   3        269.11        242.94        13.77 o                         
  -8  12   3        165.75        162.15        11.93 o                         
  -7  12   3        166.91        191.59        29.97 o                         
  -6  12   3        505.75        571.68        43.24 o                         
  -5  12   3       1002.42       1070.34        59.97 o                         
  -4  12   3       1061.70       1026.92        52.28 o                         
  -3  12   3       1387.55       1350.24        56.14 o                         
  -2  12   3       1580.80       1633.86        59.93 o                         
  -1  12   3       4555.91       4567.82        97.29 o                         
   0  12   3         84.11         77.78        24.86 o                         
   1  12   3       4377.91       4520.04       103.64 o                         
   2  12   3       1691.17       1727.09        64.85 o                         
   3  12   3       1258.61       1325.52        57.37 o                         
   4  12   3       1086.55       1115.97        62.24 o                         
   5  12   3       1075.19       1054.17        61.83 o                         
   6  12   3        488.64        535.14        44.00 o                         
   7  12   3        177.92        147.07        28.77 o                         
   8  12   3        174.94        185.92        15.32 o                         
   9  12   3        260.31        249.86        18.40 o                         
  10  12   3        785.45        796.16        26.58 o                         
  11  12   3       1325.80       1355.00        46.89 o                         
 -12  13   3        846.18        807.78        22.22 o                         
 -11  13   3         96.94         97.28        10.43 o                         
 -10  13   3       1394.14       1382.91        28.32 o                         
  -9  13   3         41.94         44.76         9.33 o                         
  -8  13   3        193.45        203.86        11.44 o                         
  -7  13   3        815.47        791.76        20.98 o                         
  -6  13   3        854.40        893.82        24.69 o                         
  -5  13   3        168.99        172.20        24.58 o                         
  -4  13   3        712.20        704.51        41.92 o                         
  -3  13   3        258.63        261.61        28.67 o                         
  -2  13   3       1293.23       1252.01        55.00 o                         
  -1  13   3        121.19         91.10        19.54 o                         
   0  13   3       2468.23       2524.64        90.17 o                         
   1  13   3        137.70        187.01        28.75 o                         
   2  13   3       1163.11       1163.36        62.88 o                         
   3  13   3        219.95        217.73        32.91 o                         
   4  13   3        658.95        647.49        53.95 o                         
   5  13   3        234.74        294.92        37.83 o                         
   6  13   3        833.98        911.49        33.30 o                         
   7  13   3        840.64        828.34        30.73 o                         
   8  13   3        205.75        223.98        14.85 o                         
   9  13   3         47.47         50.07        10.92 o                         
  10  13   3       1545.07       1549.05        37.64 o                         
  11  13   3         73.70         48.04        18.44 o                         
  12  13   3        786.72        761.79        49.54 o                         
 -13  14   3        247.25        239.26        14.57 o                         
 -12  14   3         44.80         30.37         9.05 o                         
 -11  14   3        981.56        947.52        25.17 o                         
 -10  14   3        552.24        540.86        18.88 o                         
  -9  14   3       1310.76       1266.64        25.72 o                         
  -8  14   3       1626.21       1603.48        30.05 o                         
  -7  14   3        741.54        761.73        21.54 o                         
  -6  14   3        227.49        220.07        13.38 o                         
  -5  14   3        560.48        549.40        18.67 o                         
  -4  14   3         79.58         63.27        16.31 o                         
  -3  14   3       1330.40       1313.79        31.27 o                         
  -2  14   3        197.26        181.60        17.86 o                         
  -1  14   3       1120.14       1072.18        45.32 o                         
   0  14   3       1099.30       1230.79        52.26 o                         
   1  14   3       1084.50       1142.00        42.86 o                         
   2  14   3        210.97        204.74        27.59 o                         
   3  14   3       1462.49       1495.29        44.13 o                         
   4  14   3        122.45        133.17        23.08 o                         
   5  14   3        617.41        594.26        21.60 o                         
   6  14   3        215.37        179.73        13.73 o                         
   7  14   3        730.52        708.64        29.52 o                         
   8  14   3       1568.76       1593.01        39.06 o                         
   9  14   3       1236.79       1159.68        40.71 o                         
  10  14   3        536.74        524.68        23.24 o                         
  11  14   3        953.28        992.42        35.54 o                         
  12  14   3         52.95         73.02        18.97 o                         
  13  14   3        158.43        126.04        16.84 o                         
 -14  15   3        420.43        446.26        18.75 o                         
 -13  15   3       1166.34       1160.13        29.02 o                         
 -12  15   3        575.44        588.46        20.41 o                         
 -11  15   3       2027.40       2003.04        35.45 o                         
 -10  15   3        352.77        362.07        15.93 o                         
  -9  15   3       1110.98       1048.26        28.79 o                         
  -8  15   3        820.98        850.05        23.33 o                         
  -7  15   3       1367.54       1350.82        27.46 o                         
  -6  15   3        230.87        218.84        15.16 o                         
  -5  15   3       4106.20       3922.00        45.63 o                         
  -4  15   3       1512.61       1443.51        26.40 o                         
  -3  15   3        569.80        560.36        22.60 o                         
  -2  15   3        688.10        623.09        22.15 o                         
  -1  15   3        549.51        548.92        18.39 o                         
   0  15   3        298.69        306.22        17.39 o                         
   1  15   3        620.96        620.93        19.35 o                         
   2  15   3        660.27        592.47        25.89 o                         
   3  15   3        523.91        475.03        23.66 o                         
   4  15   3       1502.23       1421.94        54.55 o                         
   5  15   3       4165.09       3987.55        59.61 o                         
   6  15   3        210.19        210.27        15.53 o                         
   7  15   3       1229.93       1221.05        33.68 o                         
   8  15   3        863.02        918.92        30.26 o                         
   9  15   3       1068.12       1040.28        35.53 o                         
  10  15   3        428.00        388.54        24.74 o                         
  11  15   3       1997.17       2092.69        91.85 o                         
  12  15   3        675.58        712.64        41.58 o                         
  13  15   3       1143.33       1028.19        71.25 o                         
  14  15   3        472.16        474.68        50.32 o                         
 -15  16   3         86.76         84.81        10.48 o                         
 -14  16   3        630.45        676.24        21.78 o                         
 -13  16   3         29.28         38.36         9.36 o                         
 -12  16   3         21.41         15.55         8.55 o                         
 -11  16   3        359.05        389.31        17.33 o                         
 -10  16   3        319.61        299.37        14.69 o                         
  -9  16   3       1098.05       1113.14        29.06 o                         
  -8  16   3        459.37        460.19        20.45 o                         
  -7  16   3        197.58        193.83        16.56 o                         
  -6  16   3       2873.05       2854.21        40.13 o                         
  -5  16   3        513.24        501.35        17.28 o                         
  -4  16   3       1347.30       1380.19        30.76 o                         
  -3  16   3        854.27        855.35        23.68 o                         
  -2  16   3       1209.10       1096.50        28.11 o                         
  -1  16   3        544.15        582.22        22.04 o                         
   0  16   3         11.94         22.08         8.77 o                         
   1  16   3        472.96        447.89        18.53 o                         
   2  16   3       1293.61       1232.77        37.69 o                         
   3  16   3        821.60        771.07        25.44 o                         
   4  16   3       1321.65       1344.31        35.66 o                         
   5  16   3        458.43        475.91        25.06 o                         
   6  16   3       3131.13       3052.99        84.14 o                         
   7  16   3        249.40        249.57        23.74 o                         
   8  16   3        476.83        499.13        31.15 o                         
   9  16   3       1099.68       1055.09        52.56 o                         
  10  16   3        287.64        271.48        25.41 o                         
  11  16   3        297.20        290.21        29.29 o                         
  12  16   3         17.01         33.73        23.51 o                         
  13  16   3         22.51         39.88        24.32 o                         
 -16  17   3        252.41        237.44        12.50 o                         
 -15  17   3        482.69        511.97        17.82 o                         
 -14  17   3        365.47        365.50        16.46 o                         
 -13  17   3        618.59        631.89        20.78 o                         
 -12  17   3        152.31        133.08        11.74 o                         
 -11  17   3        622.08        551.07        18.09 o                         
 -10  17   3        206.91        220.36        14.38 o                         
  -9  17   3        354.66        369.13        18.01 o                         
  -8  17   3        601.13        612.25        22.45 o                         
  -7  17   3       1149.12       1146.52        24.75 o                         
  -6  17   3        724.59        701.21        20.66 o                         
  -5  17   3        475.60        470.91        18.83 o                         
  -4  17   3        442.17        438.91        18.74 o                         
  -3  17   3       1259.30       1163.56        27.55 o                         
  -2  17   3        316.72        325.79        17.12 o                         
  -1  17   3        257.34        298.13        18.90 o                         
   0  17   3       1081.14       1105.78        27.11 o                         
   1  17   3        229.75        238.74        14.74 o                         
   2  17   3        334.28        332.93        16.40 o                         
   3  17   3       1163.21       1033.17        29.89 o                         
   4  17   3        390.67        414.81        22.78 o                         
   5  17   3        450.13        446.24        27.70 o                         
   6  17   3        838.86        829.70        34.94 o                         
   7  17   3       1228.78       1283.27        47.68 o                         
   8  17   3        679.13        715.66        37.23 o                         
   9  17   3        373.95        401.65        28.83 o                         
  10  17   3        228.11        247.93        27.74 o                         
  11  17   3        695.70        643.12        39.81 o                         
  12  17   3        131.44         57.22        25.63 o                         
 -17  18   3        687.97        639.50        15.69 o                         
 -16  18   3        429.39        409.83        14.73 o                         
 -15  18   3        191.79        189.50        11.53 o                         
 -14  18   3         15.85         12.64         8.15 o                         
 -13  18   3        224.83        228.64        13.77 o                         
 -12  18   3        230.82        235.01        13.47 o                         
 -11  18   3       1032.25        993.44        24.73 o                         
 -10  18   3        715.94        661.92        19.60 o                         
  -9  18   3        193.32        182.19        12.02 o                         
  -8  18   3        595.44        544.02        19.43 o                         
  -7  18   3        122.33        134.59        12.71 o                         
  -6  18   3        195.43        171.31        13.23 o                         
  -5  18   3       3741.21       3722.20        47.15 o                         
  -4  18   3        996.38        933.97        24.65 o                         
  -3  18   3        261.68        237.65        14.95 o                         
  -2  18   3        127.40        128.90        13.11 o                         
  -1  18   3       1026.36       1085.21        27.93 o                         
   0  18   3       1602.89       1657.70        33.66 o                         
   1  18   3       1150.24       1227.70        29.50 o                         
   2  18   3        104.14        108.78        12.23 o                         
   3  18   3        276.22        268.49        15.48 o                         
   4  18   3       1060.40        952.99        33.32 o                         
   5  18   3       3930.20       3812.20        72.28 o                         
   6  18   3        181.21        171.35        18.38 o                         
   7  18   3         96.53        102.67        16.88 o                         
   8  18   3        652.30        571.66        32.45 o                         
   9  18   3        203.84        229.19        22.96 o                         
  10  18   3        750.72        719.69        41.64 o                         
  11  18   3       1047.66        983.22        64.70 o                         
 -18  19   3         21.86         25.32         6.65 o                         
 -17  19   3        671.26        729.41        17.88 o                         
 -16  19   3        616.18        615.68        18.90 o                         
 -15  19   3        347.00        322.65        13.70 o                         
 -14  19   3        156.26        160.86        10.91 o                         
 -13  19   3         71.70         66.53        11.23 o                         
 -12  19   3         40.60         26.81        10.02 o                         
 -11  19   3         49.08         42.86         9.52 o                         
 -10  19   3        510.29        488.34        18.83 o                         
  -9  19   3        586.58        569.24        20.76 o                         
  -8  19   3        489.68        519.78        19.59 o                         
  -7  19   3         90.62        114.69        11.92 o                         
  -6  19   3       1580.69       1468.25        28.52 o                         
  -5  19   3         93.99         93.97        11.18 o                         
  -4  19   3        401.25        399.48        17.20 o                         
  -3  19   3        101.78        103.77        11.27 o                         
  -2  19   3        624.75        586.06        21.05 o                         
  -1  19   3        872.92        919.87        26.61 o                         
   0  19   3       1652.57       1714.82        33.89 o                         
   1  19   3        750.96        780.58        23.78 o                         
   2  19   3        630.00        560.03        22.12 o                         
   3  19   3        102.86         99.62        13.86 o                         
   4  19   3        333.60        311.39        21.35 o                         
   5  19   3        116.66        118.69        18.79 o                         
   6  19   3       1665.95       1642.10        45.42 o                         
   7  19   3        104.99        124.44        17.26 o                         
   8  19   3        442.83        456.30        29.00 o                         
   9  19   3        654.40        685.53        40.28 o                         
  10  19   3        518.23        564.45        48.86 o                         
 -17  20   3         18.52         18.11         7.34 o                         
 -16  20   3         44.65         46.56         6.93 o                         
 -15  20   3         55.89         64.62         8.66 o                         
 -14  20   3       1218.03       1223.37        29.18 o                         
 -13  20   3         37.95         41.67         9.29 o                         
 -12  20   3        208.48        208.39        14.26 o                         
 -11  20   3         19.72         23.02         7.86 o                         
 -10  20   3        262.32        318.00        15.25 o                         
  -9  20   3         18.33         21.99         9.60 o                         
  -8  20   3        305.90        315.45        16.14 o                         
  -7  20   3        978.91        958.94        25.10 o                         
  -6  20   3        483.94        499.95        19.19 o                         
  -5  20   3         65.04         66.03         9.77 o                         
  -4  20   3        279.87        270.91        14.40 o                         
  -3  20   3       1352.81       1402.59        30.96 o                         
  -2  20   3        439.23        447.33        17.57 o                         
  -1  20   3        164.25        173.08        12.90 o                         
   0  20   3        376.49        422.86        18.30 o                         
   1  20   3        171.21        157.26        13.89 o                         
   2  20   3        520.50        503.64        20.62 o                         
   3  20   3       1427.47       1380.89        35.29 o                         
   4  20   3        298.35        269.71        19.24 o                         
   5  20   3        105.75        101.90        17.14 o                         
   6  20   3        504.18        516.16        28.08 o                         
   7  20   3        898.38        900.99        34.92 o                         
   8  20   3        313.64        356.57        47.71 o                         
  16  20   3         39.23         33.41        14.41 o                         
 -16  21   3        134.75        136.15        21.68 o                         
 -15  21   3        587.05        642.72        17.62 o                         
 -14  21   3         41.20         34.12         7.89 o                         
 -13  21   3        641.79        616.66        20.71 o                         
 -12  21   3        257.15        248.22        13.57 o                         
 -11  21   3        252.92        239.41        13.06 o                         
 -10  21   3          0.20         -0.75         7.40 o                         
  -9  21   3        327.80        323.44        14.95 o                         
  -8  21   3        192.33        197.05        12.86 o                         
  -7  21   3        143.26        153.22        13.22 o                         
  -6  21   3         33.20         25.02         9.35 o                         
  -5  21   3          0.92         13.48         9.46 o                         
  -4  21   3        120.61        117.97        10.86 o                         
  -3  21   3        312.97        306.18        16.94 o                         
  -2  21   3        217.69        209.76        15.29 o                         
  -1  21   3        495.45        530.88        21.05 o                         
   0  21   3          1.13         12.93         9.37 o                         
   1  21   3        514.23        543.23        23.12 o                         
   2  21   3        184.52        184.88        15.57 o                         
   3  21   3        247.11        228.81        18.74 o                         
   4  21   3        106.94        110.74        16.64 o                         
   5  21   3          4.36         -3.83        12.56 o                         
   6  21   3         27.50         26.91        12.28 o                         
   7  21   3        139.42        137.98        18.30 o                         
   8  21   3        213.93        221.56        37.28 o                         
   9  21   3        357.92        299.23        36.84 o                         
  10  21   3          5.95         -1.95        17.32 o                         
  11  21   3        259.91        235.35        32.25 o                         
  12  21   3        257.76        203.09        28.18 o                         
  13  21   3        700.30        676.77        43.38 o                         
  14  21   3         37.32         20.77        13.99 o                         
  15  21   3        633.43        679.35        35.56 o                         
 -14  22   3        114.12        110.52         9.31 o                         
 -13  22   3        580.87        569.54        17.30 o                         
 -12  22   3        460.17        450.56        17.13 o                         
 -11  22   3         34.70         30.97         7.40 o                         
 -10  22   3         75.66         90.51         9.88 o                         
  -9  22   3        368.20        351.10        15.08 o                         
  -8  22   3        224.11        224.50        13.39 o                         
  -7  22   3        451.88        469.20        18.18 o                         
  -6  22   3         29.35         28.13         9.83 o                         
  -5  22   3        100.54         62.31        10.58 o                         
  -4  22   3        139.36        119.40        13.17 o                         
  -3  22   3        255.47        275.28        15.77 o                         
  -2  22   3        137.21        143.55        13.83 o                         
  -1  22   3        365.08        342.17        18.50 o                         
   0  22   3        465.86        435.29        20.62 o                         
   1  22   3        392.49        390.27        21.56 o                         
   2  22   3        111.08         90.55        12.30 o                         
   3  22   3        287.07        288.70        25.63 o                         
   4  22   3        157.33        163.79        17.26 o                         
   5  22   3         73.75         73.16        17.47 o                         
   6  22   3         28.75         22.55        13.10 o                         
   7  22   3        430.18        429.51        30.82 o                         
   8  22   3        218.53        277.37        36.79 o                         
   9  22   3        381.19        362.49        36.29 o                         
  10  22   3         82.23         96.30        24.39 o                         
  11  22   3         34.21         39.65        17.99 o                         
  12  22   3        467.86        430.42        34.30 o                         
  13  22   3        610.88        641.44        36.21 o                         
 -13  23   3        136.73        127.87         9.62 o                         
 -12  23   3        762.13        771.54        21.88 o                         
 -11  23   3         15.95         25.61         6.87 o                         
 -10  23   3        248.43        240.59        16.10 o                         
  -9  23   3        782.84        777.32        19.84 o                         
  -8  23   3        762.37        755.65        19.48 o                         
  -7  23   3          3.78         10.24         7.33 o                         
  -6  23   3         11.48         10.69         7.79 o                         
  -5  23   3         79.56        109.75        12.72 o                         
  -4  23   3       1110.70       1213.31        31.91 o                         
  -3  23   3        994.44       1013.19        34.79 o                         
  -2  23   3         72.16         78.65        11.61 o                         
  -1  23   3         86.30        109.12        12.62 o                         
   0  23   3        956.98       1005.15        34.32 o                         
   1  23   3         87.18        102.85        15.22 o                         
   2  23   3         89.77         91.18        14.55 o                         
   3  23   3        894.56        877.14        30.97 o                         
   4  23   3       1015.28       1075.20        42.33 o                         
   5  23   3         82.49         88.26        14.87 o                         
   6  23   3         18.74         35.15        22.41 o                         
   7  23   3          1.36         -6.73        17.04 o                         
   8  23   3        762.59        795.72        49.19 o                         
   9  23   3        773.50        833.27        47.12 o                         
  10  23   3        239.28        253.01        27.97 o                         
  11  23   3         11.06         16.64        23.31 o                         
 -11  24   3        981.52        926.10        29.89 o                         
 -10  24   3        442.77        411.06        17.57 o                         
  -9  24   3        106.48        105.86        13.10 o                         
  -8  24   3        797.63        842.64        22.06 o                         
  -7  24   3        470.93        470.50        15.83 o                         
  -6  24   3        544.76        521.77        19.70 o                         
  -5  24   3        414.52        418.88        18.28 o                         
  -4  24   3         81.77         87.13        11.31 o                         
  -3  24   3         27.46         29.27        10.55 o                         
  -2  24   3         78.49         99.69        16.24 o                         
  -1  24   3        371.78        351.96        22.33 o                         
   0  24   3        385.44        410.48        18.98 o                         
   1  24   3        357.50        356.82        18.70 o                         
   2  24   3         51.94         70.65        12.49 o                         
   3  24   3         18.23         12.57        10.53 o                         
   4  24   3        101.81        101.18        17.73 o                         
   5  24   3        391.78        384.43        31.34 o                         
   6  24   3        471.67        433.81        30.02 o                         
   7  24   3        416.62        409.46        24.25 o                         
   8  24   3        767.86        759.79        30.74 o                         
   9  24   3        110.41         94.89        30.05 o                         
  -8  25   3         78.92         96.76        12.20 o                         
  -7  25   3        615.30        634.45        33.70 o                         
  -6  25   3        330.49        351.17        20.39 o                         
  -5  25   3         12.96         14.27         9.04 o                         
  -4  25   3        263.27        253.88        21.50 o                         
  -3  25   3        307.67        308.59        32.61 o                         
  -2  25   3        478.06        512.47        29.79 o                         
  -1  25   3        318.17        310.24        30.91 o                         
   0  25   3        309.14        355.86        28.84 o                         
   1  25   3        285.79        293.85        21.57 o                         
   2  25   3        512.92        513.59        22.26 o                         
   3  25   3        294.83        261.09        14.52 o                         
   4  25   3        277.23        249.50        24.34 o                         
   5  25   3         20.54         17.13        10.07 o                         
   6  25   3        318.87        293.02        18.63 o                         
   7  25   3        559.18        558.17        34.99 o                         
  -4  26   3        802.72        821.68        22.82 o                         
  -3  26   3        198.57        231.54        14.17 o                         
  -2  26   3        477.37        514.48        19.78 o                         
  -1  26   3         58.52         58.77         9.90 o                         
   0  26   3        229.32        268.96        15.07 o                         
   1  26   3         84.76         87.78        12.95 o                         
   2  26   3        469.35        493.56        22.69 o                         
   3  26   3        159.39        177.18        20.15 o                         
   0   0   4        245.29        209.92        26.45 o                         
  -1   1   4       5201.01       5608.37       106.48 o                         
   0   1   4        278.11        277.93        16.36 o                         
   1   1   4       4944.34       5172.31        91.01 o                         
  -2   2   4       8627.87       9332.95       152.21 o                         
  -1   2   4       1180.94       1249.67        32.70 o                         
   0   2   4       7376.77       7684.45        74.79 o                         
   1   2   4       1260.62       1270.61        31.49 o                         
   2   2   4       8769.13       9193.03       121.58 o                         
  -3   3   4       9032.84       9394.58       135.61 o                         
  -2   3   4       2589.27       2578.34        46.17 o                         
  -1   3   4       6655.88       7005.76       101.12 o                         
   0   3   4        149.66        168.18        14.15 o                         
   1   3   4       6887.52       7137.66        80.45 o                         
   2   3   4       2545.59       2567.17        46.24 o                         
   3   3   4       8993.38       9228.69       124.64 o                         
  -4   4   4       1270.81       1200.71        57.67 o                         
  -3   4   4       1200.61       1246.38        36.36 o                         
  -2   4   4       1740.11       1772.71        42.10 o                         
  -1   4   4       1867.12       1829.66        48.74 o                         
   0   4   4          5.19         17.18         8.45 o                         
   1   4   4       2057.34       1980.02        40.42 o                         
   2   4   4       1730.01       1840.98        41.76 o                         
   3   4   4        998.70       1053.01        32.77 o                         
   4   4   4       1167.37       1183.06        56.41 o                         
  -5   5   4       2682.31       2806.47        92.62 o                         
  -4   5   4       1606.58       1695.55        51.98 o                         
  -3   5   4      15013.42      15008.47       127.52 o                         
  -2   5   4         51.24         47.87        12.32 o                         
  -1   5   4       2066.80       2187.66        47.78 o                         
   0   5   4         49.03         46.75         9.97 o                         
   1   5   4       2087.21       2237.92        45.56 o                         
   2   5   4         15.69         11.84        11.65 o                         
   3   5   4      15196.81      15116.72       199.73 o                         
   4   5   4       1531.13       1628.13        52.42 o                         
   5   5   4       2808.66       2996.74       127.60 o                         
  -6   6   4       5792.70       5409.18       135.20 o                         
  -5   6   4       6667.60       6658.81       102.50 o                         
  -4   6   4       4374.79       4687.36        84.05 o                         
  -3   6   4       2656.23       2780.83        63.33 o                         
  -2   6   4       1575.32       1395.23        47.45 o                         
  -1   6   4       5472.60       5694.53        92.41 o                         
   0   6   4       2247.36       2289.24        59.03 o                         
   1   6   4       5584.42       5786.25        92.52 o                         
   2   6   4       1606.85       1449.47        42.36 o                         
   3   6   4       2656.77       2841.55        62.82 o                         
   4   6   4       4323.78       4615.39        89.10 o                         
   5   6   4       6537.87       6944.36       139.74 o                         
   6   6   4       6431.09       6125.30       194.94 o                         
  -7   7   4       2360.07       2533.70        99.95 o                         
  -6   7   4        583.79        587.28        35.20 o                         
  -5   7   4        562.93        641.06        34.99 o                         
  -4   7   4       1292.20       1364.16        48.23 o                         
  -3   7   4       1465.87       1415.81        55.68 o                         
  -2   7   4       4724.38       4648.03        87.86 o                         
  -1   7   4       1934.20       2041.34        61.93 o                         
   0   7   4         22.74         11.53        13.00 o                         
   1   7   4       1993.22       2151.87        59.29 o                         
   2   7   4       5149.74       5160.35        91.39 o                         
   3   7   4       1319.93       1349.21        48.47 o                         
   4   7   4       1293.20       1413.29        64.65 o                         
   5   7   4        484.12        496.46        41.84 o                         
   6   7   4        547.92        532.93        44.44 o                         
   7   7   4       2311.25       2290.05       123.95 o                         
  -8   8   4       1037.01       1117.63        71.35 o                         
  -7   8   4        599.43        592.84        37.78 o                         
  -6   8   4        837.03        811.48        41.19 o                         
  -5   8   4        247.69        238.26        25.18 o                         
  -4   8   4       1240.70       1362.42        50.64 o                         
  -3   8   4       2415.02       2392.35        74.20 o                         
  -2   8   4        243.96        159.54        25.90 o                         
  -1   8   4         30.47         17.03        11.91 o                         
   0   8   4        771.25        794.34        38.70 o                         
   1   8   4         99.74         82.74        15.65 o                         
   2   8   4        248.84        221.93        22.83 o                         
   3   8   4       2484.91       2481.37        67.00 o                         
   4   8   4       1254.23       1345.46        61.99 o                         
   5   8   4        316.47        351.68        32.66 o                         
   6   8   4        796.72        911.14        58.91 o                         
   7   8   4        581.21        632.04        49.01 o                         
   8   8   4       1091.51       1259.25       139.88 o                         
  -9   9   4       1382.27       1395.54        41.39 o                         
  -8   9   4       1940.58       1877.31        66.36 o                         
  -7   9   4        460.45        469.24        35.19 o                         
  -6   9   4        510.75        495.88        33.93 o                         
  -5   9   4        853.06        890.56        43.73 o                         
  -4   9   4       2839.43       2842.04        93.74 o                         
  -3   9   4       2965.46       3047.85        87.04 o                         
  -2   9   4        317.72        273.03        29.77 o                         
  -1   9   4       2080.33       2118.28        65.29 o                         
   0   9   4         41.95         64.04        18.04 o                         
   1   9   4       1922.23       1876.41        61.03 o                         
   2   9   4        320.05        306.28        27.43 o                         
   3   9   4       3053.47       3140.12        78.08 o                         
   4   9   4       2894.46       2842.46        91.68 o                         
   5   9   4       1022.16       1016.81        56.79 o                         
   6   9   4        512.23        463.90        46.73 o                         
   7   9   4        526.96        477.02        46.60 o                         
   8   9   4       1803.13       1880.30        87.53 o                         
   9   9   4       1564.79       1581.45       110.08 o                         
 -10  10   4       6506.22       6518.72        80.19 o                         
  -9  10   4       4232.46       4166.19        47.29 o                         
  -8  10   4        312.62        311.21        22.42 o                         
  -7  10   4       2716.50       2556.58        77.40 o                         
  -6  10   4       2933.44       2761.02        78.10 o                         
  -5  10   4       2891.55       2835.33        77.82 o                         
  -4  10   4        392.32        329.86        33.32 o                         
  -3  10   4       4462.30       4412.70       108.28 o                         
  -2  10   4       2386.11       2301.74        78.64 o                         
  -1  10   4        669.89        718.76        40.57 o                         
   0  10   4        417.75        424.35        38.33 o                         
   1  10   4        663.23        698.22        40.89 o                         
   2  10   4       2304.55       2358.41        71.33 o                         
   3  10   4       4483.01       4596.81       120.27 o                         
   4  10   4        375.76        460.87        41.17 o                         
   5  10   4       3014.49       2956.21        98.40 o                         
   6  10   4       2824.47       2736.03        97.02 o                         
   7  10   4       2519.71       2471.97       106.64 o                         
   8  10   4        288.91        261.75        25.50 o                         
   9  10   4       4172.88       4214.08       135.10 o                         
  10  10   4       6927.21       6673.52       134.42 o                         
 -11  11   4       2302.05       2091.91        47.57 o                         
 -10  11   4       4091.62       4109.12        57.32 o                         
  -9  11   4       1955.76       1968.66        33.58 o                         
  -8  11   4       1655.43       1629.29        34.96 o                         
  -7  11   4          2.50          9.65         9.25 o                         
  -6  11   4        778.72        696.15        32.20 o                         
  -5  11   4        195.10        188.80        25.32 o                         
  -4  11   4       1200.47       1214.99        61.54 o                         
  -3  11   4        320.87        282.83        39.91 o                         
  -2  11   4       1053.97        891.33        51.33 o                         
  -1  11   4         85.25         98.03        33.06 o                         
   0  11   4          1.39         -6.37        16.45 o                         
   1  11   4         63.17         80.22        24.37 o                         
   2  11   4       1046.13        994.42        53.92 o                         
   3  11   4        396.45        340.36        38.71 o                         
   4  11   4       1128.73        988.75        60.19 o                         
   5  11   4        200.58        128.80        50.60 o                         
   6  11   4        746.38        700.30        40.15 o                         
   7  11   4          3.65         -4.60        14.89 o                         
   8  11   4       1549.95       1446.08        44.61 o                         
   9  11   4       1793.25       1791.08        56.92 o                         
  10  11   4       4057.82       4177.69       116.15 o                         
  11  11   4       2144.05       2166.24        91.17 o                         
 -12  12   4       3031.14       3004.62        66.87 o                         
 -11  12   4       1784.19       1766.14        47.00 o                         
 -10  12   4         90.39         65.75        13.18 o                         
  -9  12   4       1755.60       1754.97        36.64 o                         
  -8  12   4        761.44        767.58        22.19 o                         
  -7  12   4        479.25        460.49        18.87 o                         
  -6  12   4         63.73         55.88        13.90 o                         
  -5  12   4       1031.95        918.85        26.69 o                         
  -4  12   4        754.51        789.91        33.89 o                         
  -3  12   4        223.11        232.84        18.44 o                         
  -2  12   4        356.18        330.66        35.93 o                         
  -1  12   4        110.76        141.48        27.78 o                         
   0  12   4         72.05          6.95        27.66 o                         
   1  12   4         78.28        119.24        24.15 o                         
   2  12   4        363.72        305.29        37.30 o                         
   3  12   4        229.62        241.24        23.98 o                         
   4  12   4        633.19        665.56        30.01 o                         
   5  12   4        944.63        906.92        33.79 o                         
   6  12   4         66.58         31.81        16.40 o                         
   7  12   4        493.58        536.38        30.69 o                         
   8  12   4        765.21        787.78        34.77 o                         
   9  12   4       1712.17       1799.78        58.88 o                         
  10  12   4        111.19        103.29        15.03 o                         
  11  12   4       1872.96       2034.06        84.60 o                         
  12  12   4       3195.90       3065.20       133.18 o                         
 -13  13   4       1186.76       1170.55        41.07 o                         
 -12  13   4        116.77        117.63        11.28 o                         
 -11  13   4        248.85        241.15        14.20 o                         
 -10  13   4       2171.31       2108.53        34.24 o                         
  -9  13   4       4403.84       4429.32        57.89 o                         
  -8  13   4        658.30        641.08        23.40 o                         
  -7  13   4       1597.39       1448.23        31.69 o                         
  -6  13   4        864.78        854.14        24.42 o                         
  -5  13   4        367.01        392.90        19.71 o                         
  -4  13   4        279.93        248.06        15.56 o                         
  -3  13   4       1001.90       1024.92        32.01 o                         
  -2  13   4        612.43        589.58        23.51 o                         
  -1  13   4         97.08         85.93        12.93 o                         
   0  13   4        170.00        130.68        28.85 o                         
   1  13   4         73.10         62.80        12.86 o                         
   2  13   4        618.89        605.23        29.01 o                         
   3  13   4        954.76        968.67        37.08 o                         
   4  13   4        438.02        454.60        23.59 o                         
   5  13   4        404.22        413.13        22.63 o                         
   6  13   4        900.05        879.61        51.84 o                         
   7  13   4       1566.98       1440.60        63.16 o                         
   8  13   4        729.57        768.40        41.91 o                         
   9  13   4       4506.50       4780.27        94.11 o                         
  10  13   4       2217.49       2295.92        66.77 o                         
  11  13   4        322.08        331.31        29.06 o                         
  12  13   4         95.45        125.13        26.87 o                         
  13  13   4       1283.40       1411.01        88.64 o                         
 -14  14   4       1128.19       1207.08        39.95 o                         
 -13  14   4        120.66        122.00        12.31 o                         
 -12  14   4         93.55        101.12        10.77 o                         
 -11  14   4        577.72        576.43        19.93 o                         
 -10  14   4       1230.98       1268.11        28.31 o                         
  -9  14   4       2645.31       2603.60        45.61 o                         
  -8  14   4       1261.53       1239.00        27.15 o                         
  -7  14   4       2621.79       2551.96        39.03 o                         
  -6  14   4        973.33        985.03        26.52 o                         
  -5  14   4        887.83        885.83        27.46 o                         
  -4  14   4        189.91        165.70        20.85 o                         
  -3  14   4        866.87        851.22        27.72 o                         
  -2  14   4        919.72        901.57        28.24 o                         
  -1  14   4        587.36        563.71        25.89 o                         
   0  14   4          1.34         27.81        15.82 o                         
   1  14   4        578.55        562.04        23.98 o                         
   2  14   4        887.96        859.01        31.68 o                         
   3  14   4        985.68       1012.31        38.66 o                         
   4  14   4        175.08        182.73        19.57 o                         
   5  14   4        851.35        848.41        31.32 o                         
   6  14   4       1023.19       1091.05        43.21 o                         
   7  14   4       2506.47       2422.40        77.89 o                         
   8  14   4       1241.56       1283.68        63.75 o                         
   9  14   4       2461.80       2407.12        84.54 o                         
  10  14   4       1186.33       1211.76        61.60 o                         
  11  14   4        524.65        476.61        50.57 o                         
  12  14   4         70.29         93.54        33.47 o                         
  13  14   4        118.56         77.15        28.84 o                         
 -15  15   4        924.91        986.37        34.18 o                         
 -14  15   4        251.97        247.32        15.97 o                         
 -13  15   4        793.17        835.58        23.92 o                         
 -12  15   4        217.55        225.49        13.18 o                         
 -11  15   4       1356.04       1333.94        28.35 o                         
 -10  15   4         27.39         32.00         9.86 o                         
  -9  15   4       1125.18       1061.61        30.09 o                         
  -8  15   4        406.10        435.79        19.17 o                         
  -7  15   4        346.47        362.74        18.77 o                         
  -6  15   4        194.78        176.94        19.20 o                         
  -5  15   4        499.31        493.67        26.29 o                         
  -4  15   4        263.85        241.17        15.59 o                         
  -3  15   4       1716.30       1765.41        44.27 o                         
  -2  15   4        377.57        421.10        37.45 o                         
  -1  15   4       1971.72       1963.54        42.12 o                         
   0  15   4         75.54        119.14        29.60 o                         
   1  15   4       2026.69       2026.72        47.72 o                         
   2  15   4        409.35        477.18        29.80 o                         
   3  15   4       1723.70       1660.57        44.59 o                         
   4  15   4        253.65        243.66        21.06 o                         
   5  15   4        514.64        534.65        27.70 o                         
   6  15   4        185.67        203.59        24.01 o                         
   7  15   4        308.98        281.67        36.20 o                         
   8  15   4        352.94        372.02        38.34 o                         
   9  15   4       1169.35       1070.10       107.79 o                         
  10  15   4         50.13         16.51        22.41 o                         
  11  15   4       1438.99       1452.46        88.27 o                         
  12  15   4        216.33        262.58        42.66 o                         
 -16  16   4       1264.45       1330.33        35.35 o                         
 -15  16   4        302.47        308.02        14.01 o                         
 -14  16   4         53.33         51.91         9.92 o                         
 -13  16   4       1197.28       1202.52        27.14 o                         
 -12  16   4       1619.26       1655.18        30.29 o                         
 -11  16   4        596.63        566.43        20.79 o                         
 -10  16   4        625.49        580.74        21.52 o                         
  -9  16   4         30.71         31.83         9.41 o                         
  -8  16   4        181.62        205.45        15.15 o                         
  -7  16   4        268.66        270.34        16.09 o                         
  -6  16   4         28.94         38.11        11.34 o                         
  -5  16   4        191.15        176.72        16.38 o                         
  -4  16   4         56.07         51.28        14.80 o                         
  -3  16   4        873.85        831.45        32.39 o                         
  -2  16   4        466.53        442.13        23.22 o                         
  -1  16   4        983.36        980.15        32.06 o                         
   0  16   4       1219.00       1175.59        45.71 o                         
   1  16   4        942.30        946.26        34.99 o                         
   2  16   4        499.67        443.98        28.24 o                         
   3  16   4        859.69        866.08        35.64 o                         
   4  16   4         96.67        133.47        19.91 o                         
   5  16   4        189.06        198.24        28.38 o                         
   6  16   4         40.65         20.65        22.01 o                         
   7  16   4        262.95        255.43        47.92 o                         
   8  16   4        154.00        153.48        39.80 o                         
   9  16   4         43.05         72.92        38.24 o                         
  10  16   4        621.52        609.15        60.26 o                         
  11  16   4        628.62        635.29        59.50 o                         
 -17  17   4        473.33        454.81        26.43 o                         
 -16  17   4        135.22        141.86         9.44 o                         
 -15  17   4        546.98        555.79        16.61 o                         
 -14  17   4        563.63        577.58        17.93 o                         
 -13  17   4         73.69         75.64         9.46 o                         
 -12  17   4        164.44        166.41        13.57 o                         
 -11  17   4         36.92         37.18         9.40 o                         
 -10  17   4         51.46         35.74         9.37 o                         
  -9  17   4       1041.28       1063.91        25.67 o                         
  -8  17   4        260.38        253.49        15.43 o                         
  -7  17   4         64.30         78.93        12.31 o                         
  -6  17   4        163.25        137.37        14.92 o                         
  -5  17   4        257.16        263.56        20.48 o                         
  -4  17   4        288.95        306.18        19.69 o                         
  -3  17   4       1014.52        936.09        34.43 o                         
  -2  17   4        310.87        298.50        30.24 o                         
  -1  17   4        252.83        228.54        19.48 o                         
   0  17   4        105.41        117.81        16.26 o                         
   1  17   4        260.64        250.00        19.72 o                         
   2  17   4        301.16        261.12        19.65 o                         
   3  17   4       1121.83       1096.01        35.66 o                         
   4  17   4        229.00        230.89        20.73 o                         
   5  17   4        193.06        212.95        19.83 o                         
   6  17   4        165.24        190.85        45.38 o                         
   7  17   4         90.44        109.62        40.00 o                         
   8  17   4        254.60        242.77        44.96 o                         
   9  17   4        899.70       1065.15        75.66 o                         
  10  17   4         58.76         47.93        27.07 o                         
  11  17   4         34.74        -12.53        22.92 o                         
 -18  18   4        426.95        421.02        20.79 o                         
 -17  18   4        141.78        143.87         9.81 o                         
 -16  18   4        156.12        158.03        10.74 o                         
 -15  18   4         20.71         14.42         7.72 o                         
 -14  18   4         89.81         75.31        10.46 o                         
 -13  18   4         84.46         89.70        11.35 o                         
 -12  18   4        139.81        140.09        13.78 o                         
 -11  18   4        483.29        501.13        20.00 o                         
 -10  18   4        364.27        349.49        16.56 o                         
  -9  18   4         22.15          7.57         9.25 o                         
  -8  18   4        483.70        512.05        21.66 o                         
  -7  18   4         76.55         77.18        12.18 o                         
  -6  18   4        895.94        858.91        26.89 o                         
  -5  18   4         78.17         72.25        12.55 o                         
  -4  18   4         66.49         66.87        13.95 o                         
  -3  18   4          1.64         -2.58        12.73 o                         
  -2  18   4        842.52        797.77        31.85 o                         
  -1  18   4        887.00        844.55        32.47 o                         
   0  18   4         65.79         72.82        14.89 o                         
   1  18   4        862.79        825.84        35.43 o                         
   2  18   4        763.99        775.05        34.34 o                         
   3  18   4          2.46          4.52        11.72 o                         
   4  18   4         54.18         55.00        13.75 o                         
   5  18   4         79.16         74.41        14.91 o                         
   6  18   4        904.86        944.49        51.77 o                         
   7  18   4         56.94         35.12        26.70 o                         
   8  18   4        482.58        421.03        52.75 o                         
   9  18   4         21.08         21.60        29.34 o                         
  10  18   4        489.93        533.83        54.54 o                         
 -17  19   4        207.22        195.78        10.73 o                         
 -16  19   4        118.34        115.21         9.14 o                         
 -15  19   4         54.85         64.36         8.20 o                         
 -14  19   4         93.72        106.44        10.31 o                         
 -13  19   4        155.69        145.17        11.99 o                         
 -12  19   4         97.05         92.57        11.66 o                         
 -11  19   4        611.37        603.89        20.10 o                         
 -10  19   4        640.95        668.78        20.33 o                         
  -9  19   4        404.48        398.21        17.15 o                         
  -8  19   4        224.60        234.39        14.49 o                         
  -7  19   4        239.34        250.93        16.89 o                         
  -6  19   4        258.17        269.40        16.48 o                         
  -5  19   4          1.58         -2.85         9.81 o                         
  -4  19   4        113.21        106.58        15.71 o                         
  -3  19   4         50.44         55.77        12.86 o                         
  -2  19   4       2559.67       2463.10        51.60 o                         
  -1  19   4        118.92        143.53        17.15 o                         
   0  19   4        786.67        744.68        29.69 o                         
   1  19   4        134.85        150.01        19.40 o                         
   2  19   4       2709.00       2712.49        51.54 o                         
   3  19   4         50.54         44.62        12.78 o                         
   4  19   4        103.53         97.85        15.34 o                         
   5  19   4          1.91          1.29        14.35 o                         
   6  19   4        244.97        281.47        28.93 o                         
   7  19   4        224.43        199.32        26.18 o                         
   8  19   4        220.51        222.89        62.51 o                         
   9  19   4        420.34        430.93        69.64 o                         
  10  19   4        674.04        749.67        54.84 o                         
  14  19   4        101.53        100.55        19.91 o                         
  15  19   4         59.83         47.17        15.50 o                         
 -15  20   4        214.25        202.92         9.36 o                         
 -14  20   4        115.18        104.12        11.42 o                         
 -13  20   4        282.01        268.84        13.84 o                         
 -12  20   4        189.85        182.24        12.58 o                         
 -11  20   4        207.13        232.13        14.09 o                         
 -10  20   4         98.39        111.26         9.94 o                         
  -9  20   4        205.03        203.23        12.24 o                         
  -8  20   4        365.75        369.79        15.99 o                         
  -7  20   4        373.05        367.67        17.37 o                         
  -6  20   4        521.61        577.75        30.59 o                         
  -5  20   4       1271.60       1376.08        34.65 o                         
  -4  20   4        411.41        456.88        23.40 o                         
  -3  20   4       1082.64       1064.95        33.51 o                         
  -2  20   4         45.16         35.59        11.39 o                         
  -1  20   4       1927.33       2056.64        50.60 o                         
   0  20   4         33.21         80.58        15.60 o                         
   1  20   4       1886.26       2011.19        49.62 o                         
   2  20   4         33.23         33.18        12.39 o                         
   3  20   4       1131.71       1076.94        42.37 o                         
   4  20   4        411.13        442.44        27.97 o                         
   5  20   4       1215.85       1263.72        53.21 o                         
   6  20   4        479.49        561.67        84.03 o                         
   7  20   4        372.36        384.89        30.97 o                         
   8  20   4        378.56        394.28        32.64 o                         
   9  20   4        167.11        180.09        29.47 o                         
  10  20   4        124.65        174.94        29.29 o                         
  11  20   4        193.17        245.12        30.47 o                         
  12  20   4        189.77        187.44        25.91 o                         
  13  20   4        325.17        268.04        26.59 o                         
  14  20   4        108.50         88.93        15.97 o                         
 -14  21   4        132.46        138.62         7.81 o                         
 -13  21   4         27.16         19.73         6.23 o                         
 -12  21   4        278.70        263.89        12.25 o                         
 -11  21   4        123.57         99.42         9.58 o                         
 -10  21   4        144.78        133.27        11.30 o                         
  -9  21   4        332.01        342.68        13.51 o                         
  -8  21   4         31.46         16.86         7.74 o                         
  -7  21   4        304.93        311.35        13.95 o                         
  -6  21   4        601.33        654.60        22.97 o                         
  -5  21   4       1007.47       1065.03        29.05 o                         
  -4  21   4        285.92        291.18        16.90 o                         
  -3  21   4         90.62         74.55        13.77 o                         
  -2  21   4        382.94        362.42        22.27 o                         
  -1  21   4        338.22        324.00        25.93 o                         
   0  21   4         58.76         66.74        12.90 o                         
   1  21   4        342.85        302.01        31.76 o                         
   2  21   4        334.63        371.32        31.85 o                         
   3  21   4         78.10         50.28        14.48 o                         
   4  21   4        249.52        336.36        29.43 o                         
   5  21   4       1153.49       1232.87        50.42 o                         
   6  21   4        584.77        611.20        50.38 o                         
   7  21   4        211.08        219.68        23.04 o                         
   8  21   4         22.94         18.99        14.32 o                         
   9  21   4        432.03        464.65        38.06 o                         
  10  21   4        162.16        154.13        25.43 o                         
  11  21   4        101.55         91.62        18.67 o                         
  12  21   4        284.38        226.12        23.36 o                         
 -13  22   4         30.83         32.03        11.32 o                         
 -12  22   4        322.56        326.41        14.10 o                         
 -11  22   4         63.34         67.10         8.04 o                         
 -10  22   4        327.89        336.27        14.91 o                         
  -9  22   4        421.74        401.24        13.82 o                         
  -8  22   4        103.58        110.94         9.23 o                         
  -7  22   4        197.31        186.87        12.75 o                         
  -6  22   4        404.05        385.87        17.30 o                         
  -5  22   4          3.65         11.63         9.67 o                         
  -4  22   4        246.59        226.40        18.49 o                         
  -3  22   4        542.83        541.55        25.65 o                         
  -2  22   4        960.62        990.91        45.98 o                         
  -1  22   4         37.95         33.88        19.86 o                         
   0  22   4        532.60        612.37        41.26 o                         
   1  22   4         29.14         44.10        21.62 o                         
   2  22   4        980.92        994.86        49.87 o                         
   3  22   4        592.50        600.43        53.49 o                         
   4  22   4        247.23        218.89        23.14 o                         
   5  22   4          4.63         -2.85        10.97 o                         
   6  22   4        498.16        465.83        49.02 o                         
   7  22   4        212.92        218.32        29.29 o                         
   8  22   4         96.62         85.04        20.25 o                         
   9  22   4        387.17        316.12        28.68 o                         
 -11  23   4        459.38        440.88        22.49 o                         
 -10  23   4        354.82        356.45        14.41 o                         
  -9  23   4        225.42        208.79        14.72 o                         
  -8  23   4        463.96        441.95        16.03 o                         
  -7  23   4         24.80         28.55         7.65 o                         
  -6  23   4        176.17        206.40        13.28 o                         
  -5  23   4        285.71        306.85        15.78 o                         
  -4  23   4        354.31        348.72        18.96 o                         
  -3  23   4        671.88        739.23        32.12 o                         
  -2  23   4       1036.13       1147.41        76.34 o                         
  -1  23   4        111.56        144.80        18.40 o                         
   0  23   4        769.13        928.39        44.28 o                         
   1  23   4         91.66        116.72        22.84 o                         
   2  23   4        890.83        929.79        51.73 o                         
   3  23   4        660.84        766.46        39.40 o                         
   4  23   4        362.98        428.02        35.68 o                         
   5  23   4        282.31        301.47        26.12 o                         
   6  23   4        158.06        154.58        26.87 o                         
  10  23   4        369.09        433.76        32.80 o                         
  -8  24   4        246.30        230.42        15.08 o                         
  -7  24   4         94.66         87.73         8.48 o                         
  -6  24   4        139.70        119.12        10.87 o                         
  -5  24   4        195.97        228.83        14.23 o                         
  -4  24   4        826.28        824.35        28.26 o                         
  -3  24   4         61.68         46.44        10.58 o                         
  -2  24   4        205.95        185.46        17.04 o                         
  -1  24   4        542.55        607.47        44.46 o                         
   0  24   4         67.85         93.73        14.17 o                         
   1  24   4        565.65        620.48        26.89 o                         
   2  24   4        195.41        193.34        17.86 o                         
   3  24   4         61.50         53.49        14.97 o                         
   4  24   4        790.95        833.34        34.56 o                         
   5  24   4        151.44        145.78        17.03 o                         
   6  24   4        139.30        127.15        22.84 o                         
   7  24   4         79.01         56.56        17.29 o                         
   8  24   4        253.14        266.78        26.54 o                         
  -5  25   4        499.93        502.17        23.99 o                         
  -4  25   4        619.01        601.65        26.79 o                         
  -3  25   4        193.23        171.21        13.08 o                         
  -2  25   4       1610.01       1717.52        35.62 o                         
  -1  25   4        175.61        183.99        12.35 o                         
   0  25   4        665.07        736.58        35.09 o                         
   1  25   4        175.88        174.34        15.16 o                         
   2  25   4       1653.52       1721.77        42.61 o                         
   3  25   4        191.45        173.68        15.52 o                         
   4  25   4        695.36        763.01        41.44 o                         
   5  25   4        521.12        531.07        33.36 o                         
   0   1   5        675.47        925.07        29.71 o                         
  -1   2   5       1475.27       1551.18        38.26 o                         
   0   2   5       1772.95       1814.68        41.41 o                         
   1   2   5       1478.70       1534.56        38.10 o                         
  -2   3   5       3238.89       3304.48        72.14 o                         
  -1   3   5       4072.96       4259.47        73.68 o                         
   0   3   5        497.62        571.80        24.83 o                         
   1   3   5       3992.65       4201.97        64.81 o                         
   2   3   5       3219.98       3228.09        57.27 o                         
  -3   4   5        814.75        828.22        46.07 o                         
  -2   4   5       2148.01       2091.60        74.27 o                         
  -1   4   5        465.56        529.59        31.21 o                         
   0   4   5       3997.72       4097.53       109.83 o                         
   1   4   5        547.54        600.70        31.64 o                         
   2   4   5       2180.18       2112.02        49.54 o                         
   3   4   5        706.77        718.61        29.97 o                         
  -4   5   5       1583.51       1618.85        65.71 o                         
  -3   5   5       7326.16       7515.08       157.51 o                         
  -2   5   5       2867.76       2995.92        86.47 o                         
  -1   5   5        819.00        770.07        41.97 o                         
   0   5   5         43.15         49.06        16.02 o                         
   1   5   5        835.03        797.69        41.11 o                         
   2   5   5       2787.89       3065.24        77.06 o                         
   3   5   5       7359.48       7927.67       135.07 o                         
   4   5   5       1737.63       1815.48        59.56 o                         
  -5   6   5       2681.07       2528.45        86.57 o                         
  -4   6   5       1079.24       1132.39        57.92 o                         
  -3   6   5        175.92        165.08        24.93 o                         
  -2   6   5        699.50        683.17        44.13 o                         
  -1   6   5       1353.69       1443.39        56.31 o                         
   0   6   5       3345.52       3256.37        91.28 o                         
   1   6   5       1363.46       1452.55        55.41 o                         
   2   6   5        681.02        671.01        38.09 o                         
   3   6   5        229.34        251.70        30.94 o                         
   4   6   5       1257.26       1318.60        64.98 o                         
   5   6   5       2588.29       2543.99        99.41 o                         
  -6   7   5        704.53        638.52        47.04 o                         
  -5   7   5       2254.24       2263.66        83.88 o                         
  -4   7   5       1508.38       1631.82        71.23 o                         
  -3   7   5       1460.20       1472.53        66.65 o                         
  -2   7   5        229.38        259.43        30.30 o                         
  -1   7   5        346.57        278.40        30.49 o                         
   0   7   5        127.92        148.50        20.68 o                         
   1   7   5        338.29        246.76        27.70 o                         
   2   7   5        213.83        178.41        24.04 o                         
   3   7   5       1275.21       1299.66        65.01 o                         
   4   7   5       1723.97       1747.74        86.78 o                         
   5   7   5       2294.16       2485.92       103.73 o                         
   6   7   5        722.31        763.15        68.56 o                         
  -7   8   5       1384.56       1337.02        31.69 o                         
  -6   8   5        450.33        499.74        34.69 o                         
  -5   8   5          1.11         30.58        20.89 o                         
  -4   8   5         63.66         37.15        24.37 o                         
  -3   8   5        119.03         88.56        22.71 o                         
  -2   8   5        618.45        514.18        42.38 o                         
  -1   8   5        817.24        874.34        52.57 o                         
   0   8   5         22.60         -5.88        19.06 o                         
   1   8   5        775.02        794.82        49.01 o                         
   2   8   5        456.31        361.07        34.63 o                         
   3   8   5        156.30        154.83        25.52 o                         
   4   8   5         64.29         36.83        28.03 o                         
   5   8   5          2.82         48.88        28.08 o                         
   6   8   5        444.82        434.64        36.77 o                         
   7   8   5       1552.14       1484.73        75.74 o                         
  -8   9   5        670.68        675.49        22.62 o                         
  -7   9   5         30.64         33.06        11.66 o                         
  -6   9   5        179.94        187.55        20.40 o                         
  -5   9   5       1113.29       1081.48        38.84 o                         
  -4   9   5         21.13          9.53        12.05 o                         
  -3   9   5        157.61        187.49        29.67 o                         
  -2   9   5        427.28        453.35        39.54 o                         
  -1   9   5        393.02        435.16        40.15 o                         
   0   9   5         97.66         72.59        22.67 o                         
   1   9   5        289.15        266.58        28.67 o                         
   2   9   5        411.62        494.89        43.16 o                         
   3   9   5        184.11        137.12        36.07 o                         
   4   9   5         13.97         44.72        25.76 o                         
   5   9   5       1107.41       1213.61        57.06 o                         
   6   9   5        178.36        201.62        38.30 o                         
   7   9   5         23.79         59.76        22.18 o                         
   8   9   5        686.68        721.92        51.24 o                         
  -9  10   5       1408.34       1408.22        32.13 o                         
  -8  10   5       1968.47       1967.01        37.01 o                         
  -7  10   5       1088.25       1108.62        33.08 o                         
  -6  10   5        963.81        919.25        30.52 o                         
  -5  10   5        467.73        458.57        22.56 o                         
  -4  10   5       1389.04       1320.17        35.51 o                         
  -3  10   5        354.95        309.93        18.93 o                         
  -2  10   5        138.69        110.75        16.35 o                         
  -1  10   5        123.27        105.57        22.08 o                         
   0  10   5        892.19        885.66        39.01 o                         
   1  10   5        169.79        192.54        19.76 o                         
   2  10   5        123.42         98.44        22.39 o                         
   3  10   5        294.21        316.72        27.61 o                         
   4  10   5       1316.10       1280.07        50.57 o                         
   5  10   5        554.36        508.58        33.81 o                         
   6  10   5        997.03        970.58        43.68 o                         
   7  10   5        959.26        977.06        44.29 o                         
   8  10   5       2138.25       2156.32        61.26 o                         
   9  10   5       1622.12       1681.40        61.34 o                         
 -10  11   5        267.04        261.25        16.13 o                         
  -9  11   5        198.25        196.23        15.86 o                         
  -8  11   5        846.80        871.14        39.64 o                         
  -7  11   5       2693.99       2627.37        50.64 o                         
  -6  11   5          7.25         10.35        10.93 o                         
  -5  11   5        871.33        890.95        27.57 o                         
  -4  11   5        805.05        770.43        29.01 o                         
  -3  11   5        773.32        762.16        28.47 o                         
  -2  11   5        106.50        101.03        14.86 o                         
  -1  11   5        367.21        354.11        23.58 o                         
   0  11   5        936.37        947.93        41.53 o                         
   1  11   5        357.18        333.53        26.78 o                         
   2  11   5         70.18         60.94        18.17 o                         
   3  11   5        768.37        781.54        49.92 o                         
   4  11   5        831.63        786.53        40.64 o                         
   5  11   5        791.20        840.87        41.56 o                         
   6  11   5          4.33         17.14        23.45 o                         
   7  11   5       2797.65       2653.02        72.70 o                         
   8  11   5        922.56        962.92        41.73 o                         
   9  11   5        198.88        197.14        29.26 o                         
  10  11   5        303.69        315.76        25.52 o                         
 -11  12   5       2321.16       2333.39        38.73 o                         
 -10  12   5        793.13        805.69        25.73 o                         
  -9  12   5        421.63        379.96        18.70 o                         
  -8  12   5       1262.95       1221.43        35.91 o                         
  -7  12   5        309.28        294.08        31.17 o                         
  -6  12   5       6594.32       6467.44        71.31 o                         
  -5  12   5        556.59        549.39        23.13 o                         
  -4  12   5         91.84         84.79        22.38 o                         
  -3  12   5       2358.85       2324.01        57.72 o                         
  -2  12   5       1000.92        975.13        32.77 o                         
  -1  12   5       3010.38       2914.69        89.32 o                         
   0  12   5       1019.77       1022.52        38.11 o                         
   1  12   5       3123.43       3164.68        68.16 o                         
   2  12   5        976.58        973.99        61.11 o                         
   3  12   5       2330.82       2338.61        67.76 o                         
   4  12   5        106.51         61.85        18.21 o                         
   5  12   5        614.60        646.25        37.83 o                         
   6  12   5       6201.68       6457.32       172.88 o                         
   7  12   5        300.30        285.44        24.19 o                         
   8  12   5       1203.18       1185.44        47.37 o                         
   9  12   5        412.83        449.49        33.52 o                         
  10  12   5        849.28        860.45        45.45 o                         
  11  12   5       2264.11       2271.73        58.62 o                         
 -12  13   5        402.27        421.26        17.89 o                         
 -11  13   5         60.78         70.83        10.47 o                         
 -10  13   5       2052.31       2043.05        39.31 o                         
  -9  13   5        665.64        674.96        26.11 o                         
  -8  13   5       1168.28       1133.42        37.63 o                         
  -7  13   5        563.93        532.95        29.36 o                         
  -6  13   5       1413.86       1474.62        35.25 o                         
  -5  13   5       2744.50       2714.91        47.37 o                         
  -4  13   5        925.11        889.34        34.76 o                         
  -3  13   5         78.92         55.93        34.18 o                         
  -2  13   5        439.71        438.48        23.17 o                         
  -1  13   5         37.51         20.49        28.56 o                         
   0  13   5       2907.22       2766.84        74.24 o                         
   1  13   5         39.45         21.04        14.69 o                         
   2  13   5        511.27        491.40        30.28 o                         
   3  13   5         62.16         49.25        16.70 o                         
   4  13   5        931.66        899.37        39.07 o                         
   5  13   5       2627.15       2551.53        68.45 o                         
   6  13   5       1424.35       1465.38        59.68 o                         
   7  13   5        503.51        518.46        44.92 o                         
   8  13   5       1202.46       1248.48        50.81 o                         
   9  13   5        624.86        632.42        33.34 o                         
  10  13   5       1984.30       2096.17        48.08 o                         
  11  13   5         89.82        129.78        18.12 o                         
  12  13   5        468.89        485.13        28.19 o                         
 -13  14   5         92.74         78.08        10.69 o                         
 -12  14   5        212.06        200.05        14.10 o                         
 -11  14   5        628.14        628.41        22.19 o                         
 -10  14   5         89.84         96.36        13.10 o                         
  -9  14   5        239.44        229.19        17.86 o                         
  -8  14   5          9.63         16.57         9.82 o                         
  -7  14   5        886.79        921.62        27.60 o                         
  -6  14   5        660.07        637.32        25.13 o                         
  -5  14   5         19.00         13.25        18.06 o                         
  -4  14   5       2121.20       2094.02        53.71 o                         
  -3  14   5        112.52         52.58        39.53 o                         
  -2  14   5        429.92        413.75        36.69 o                         
  -1  14   5       2189.28       2100.48        51.39 o                         
   0  14   5       1415.18       1478.49        43.84 o                         
   1  14   5       2285.33       2266.93        60.51 o                         
   2  14   5        449.67        409.24        28.71 o                         
   3  14   5        147.70        174.38        22.94 o                         
   4  14   5       1978.74       1948.11        67.34 o                         
   5  14   5         10.32         28.13        16.14 o                         
   6  14   5        679.35        671.93        39.50 o                         
   7  14   5        872.03       1040.27        39.67 o                         
   8  14   5         49.08         67.31        15.97 o                         
   9  14   5        269.88        314.55        24.76 o                         
  10  14   5         91.50        107.75        14.86 o                         
  11  14   5        700.92        726.26        33.39 o                         
  12  14   5        177.33        177.63        23.56 o                         
  13  14   5         72.82         81.16        33.46 o                         
 -14  15   5         50.06         36.18         9.52 o                         
 -13  15   5        100.54         94.52        10.41 o                         
 -12  15   5        484.36        489.58        19.32 o                         
 -11  15   5          4.86         -3.77        10.34 o                         
 -10  15   5        512.21        536.72        23.11 o                         
  -9  15   5        176.26        152.56        13.44 o                         
  -8  15   5         11.36         11.06        10.69 o                         
  -7  15   5        163.33        196.23        14.86 o                         
  -6  15   5         66.34         68.56        12.63 o                         
  -5  15   5        562.35        548.42        26.22 o                         
  -4  15   5        166.64        166.57        19.18 o                         
  -3  15   5        285.76        236.88        25.63 o                         
  -2  15   5        751.10        659.89        38.30 o                         
  -1  15   5       1403.00       1347.64        52.09 o                         
   0  15   5        738.82        667.95        38.99 o                         
   1  15   5       1358.82       1332.19        45.57 o                         
   2  15   5        831.25        787.62        36.52 o                         
   3  15   5        256.20        189.07        25.13 o                         
   4  15   5        108.07        107.86        21.37 o                         
   5  15   5        479.53        449.33        32.94 o                         
   6  15   5         77.99         45.11        16.00 o                         
   7  15   5        195.27        162.96        18.81 o                         
   8  15   5          4.24         -3.17        11.44 o                         
   9  15   5        134.09        138.67        18.69 o                         
  10  15   5        479.06        447.77        31.84 o                         
  11  15   5         11.85          0.63        25.47 o                         
  12  15   5        508.95        422.90        49.05 o                         
 -15  16   5        405.92        397.18        15.41 o                         
 -14  16   5        233.52        221.62        13.19 o                         
 -13  16   5        444.48        471.72        21.89 o                         
 -12  16   5        102.23        121.80        12.47 o                         
 -11  16   5        196.68        197.61        15.15 o                         
 -10  16   5        152.32        176.76        15.55 o                         
  -9  16   5        118.86        127.89        13.48 o                         
  -8  16   5        100.24         94.74        11.55 o                         
  -7  16   5         91.26         96.77        12.27 o                         
  -6  16   5        988.80        934.74        29.35 o                         
  -5  16   5         14.57          9.64        10.82 o                         
  -4  16   5        809.99        765.24        30.59 o                         
  -3  16   5        996.34        964.52        44.04 o                         
  -2  16   5        202.34        179.37        23.93 o                         
  -1  16   5         28.81         12.09        16.92 o                         
   0  16   5         26.55         20.20        19.49 o                         
   1  16   5         27.62         16.84        17.40 o                         
   2  16   5        137.29        125.99        20.27 o                         
   3  16   5        974.92        976.49        44.44 o                         
   4  16   5        845.66        781.82        49.17 o                         
   5  16   5         14.34          7.78        33.56 o                         
   6  16   5        834.32        788.82        33.92 o                         
   7  16   5         65.82         69.11        15.85 o                         
   8  16   5        114.29        135.24        19.89 o                         
   9  16   5         99.68        106.03        34.89 o                         
  10  16   5        119.33        107.31        33.86 o                         
  11  16   5        168.56         65.78        29.71 o                         
 -16  17   5        209.59        199.21        11.38 o                         
 -15  17   5        112.50        105.66        10.15 o                         
 -14  17   5        156.20        157.60        12.93 o                         
 -13  17   5        399.67        410.47        19.26 o                         
 -12  17   5         77.45         60.55        10.49 o                         
 -11  17   5        438.53        392.82        18.66 o                         
 -10  17   5       1294.26       1273.14        31.86 o                         
  -9  17   5        156.64        154.37        14.44 o                         
  -8  17   5        144.03        164.62        12.16 o                         
  -7  17   5        116.26        127.92        12.50 o                         
  -6  17   5        522.60        523.43        22.02 o                         
  -5  17   5        131.15        112.93        15.33 o                         
  -4  17   5        156.36        144.47        17.65 o                         
  -3  17   5        408.88        333.13        28.50 o                         
  -2  17   5          5.64         20.88        16.57 o                         
  -1  17   5        799.03        864.52        42.27 o                         
   0  17   5        120.37        117.56        20.65 o                         
   1  17   5        869.84        876.79        42.27 o                         
   2  17   5         18.74          9.08        15.82 o                         
   3  17   5        409.93        372.70        28.91 o                         
   4  17   5        140.34        140.44        20.53 o                         
   5  17   5        134.52        135.96        19.58 o                         
   6  17   5        532.11        500.62        30.62 o                         
   7  17   5         89.28        138.39        35.89 o                         
   8  17   5        117.56        108.80        35.24 o                         
   9  17   5        209.86        168.75        36.69 o                         
  10  17   5       1209.01       1211.35        76.59 o                         
  11  17   5        503.91        466.58        49.42 o                         
 -16  18   5        265.69        262.74        12.52 o                         
 -15  18   5        142.90        143.77        10.32 o                         
 -14  18   5          4.84          1.71         7.10 o                         
 -13  18   5         81.08         86.53        10.57 o                         
 -12  18   5        472.02        479.32        20.25 o                         
 -11  18   5       1493.25       1536.61        32.25 o                         
 -10  18   5        397.14        395.60        18.25 o                         
  -9  18   5        824.53        796.34        25.00 o                         
  -8  18   5        366.38        335.61        15.24 o                         
  -7  18   5       1074.74       1135.12        27.79 o                         
  -6  18   5        618.29        594.61        23.63 o                         
  -5  18   5       1563.42       1680.41        41.21 o                         
  -4  18   5        337.20        334.29        23.48 o                         
  -3  18   5         85.22         92.16        16.08 o                         
  -2  18   5        263.24        263.89        24.93 o                         
  -1  18   5        397.18        425.61        30.53 o                         
   0  18   5         63.17        114.05        20.46 o                         
   1  18   5        387.45        392.20        30.17 o                         
   2  18   5        270.46        267.28        25.11 o                         
   3  18   5         79.42         87.74        18.82 o                         
   4  18   5        313.33        287.57        25.49 o                         
   5  18   5       1483.74       1517.66        48.89 o                         
   6  18   5        626.81        596.21        40.67 o                         
   7  18   5       1068.01       1122.86        52.30 o                         
   8  18   5        432.76        432.23        33.92 o                         
   9  18   5        828.61        867.27        65.49 o                         
  10  18   5        388.16        402.86        44.48 o                         
 -15  19   5        577.85        597.24        26.74 o                         
 -14  19   5        148.54        170.69        10.08 o                         
 -13  19   5        787.57        801.43        21.01 o                         
 -12  19   5        299.88        294.79        14.89 o                         
 -11  19   5        482.86        465.64        17.10 o                         
 -10  19   5        430.25        418.93        17.31 o                         
  -9  19   5        169.59        170.47        12.92 o                         
  -8  19   5        444.73        429.12        16.88 o                         
  -7  19   5        324.99        326.07        17.36 o                         
  -6  19   5       1341.81       1477.69        37.17 o                         
  -5  19   5        787.02        800.87        28.91 o                         
  -4  19   5        420.44        446.25        25.39 o                         
  -3  19   5        561.41        550.96        27.59 o                         
  -2  19   5         44.81         36.98        14.36 o                         
  -1  19   5        852.29        921.07        39.96 o                         
   0  19   5         47.59         31.70        16.85 o                         
   1  19   5        810.14        887.87        38.91 o                         
   2  19   5         42.83         48.93        14.71 o                         
   3  19   5        564.42        526.52        36.86 o                         
   4  19   5        414.06        414.33        26.17 o                         
   5  19   5        726.65        675.05        41.13 o                         
   6  19   5       1288.51       1332.04        53.96 o                         
   7  19   5        348.34        387.92        48.88 o                         
   8  19   5        466.79        443.36        48.53 o                         
   9  19   5        167.00        217.86        35.30 o                         
 -14  20   5       1969.18       2034.11        41.50 o                         
 -13  20   5        111.63        106.95         8.94 o                         
 -12  20   5         36.16         44.49         9.14 o                         
 -11  20   5        202.39        200.12        13.25 o                         
 -10  20   5       1228.93       1293.30        34.78 o                         
  -9  20   5         42.93         47.80         9.37 o                         
  -8  20   5         56.19         55.26        10.37 o                         
  -7  20   5       1099.36       1133.70        29.88 o                         
  -6  20   5         12.12          8.13         8.61 o                         
  -5  20   5        431.40        459.79        21.44 o                         
  -4  20   5         64.87         76.90        13.19 o                         
  -3  20   5        208.87        216.70        18.51 o                         
  -2  20   5        276.61        284.71        20.65 o                         
  -1  20   5        174.29        171.24        17.16 o                         
   0  20   5          4.69         13.15        12.26 o                         
   1  20   5        185.11        173.69        28.77 o                         
   2  20   5        267.93        256.39        21.04 o                         
   3  20   5        198.34        181.42        25.24 o                         
   4  20   5         65.17         88.33        32.27 o                         
   5  20   5        360.87        382.03        46.24 o                         
   6  20   5         16.42         14.31        23.86 o                         
   7  20   5       1155.61       1165.28        68.26 o                         
   8  20   5         50.81         51.46        23.19 o                         
 -12  21   5         41.99         38.72         7.76 o                         
 -11  21   5        251.58        257.19        17.60 o                         
 -10  21   5         33.29         28.78         8.78 o                         
  -9  21   5        603.51        645.62        22.24 o                         
  -8  21   5         29.28         17.06         8.20 o                         
  -7  21   5         36.32         37.20         8.60 o                         
  -6  21   5        255.61        253.06        14.01 o                         
  -5  21   5        158.73        171.08        12.22 o                         
  -4  21   5        269.43        266.48        16.49 o                         
  -3  21   5        650.47        666.37        24.03 o                         
  -2  21   5        467.13        481.75        22.93 o                         
  -1  21   5        179.15        187.09        16.27 o                         
   0  21   5         23.17         14.56        12.17 o                         
   1  21   5        222.09        242.18        27.89 o                         
   2  21   5        499.76        499.96        49.12 o                         
   3  21   5        656.02        616.33        53.81 o                         
   4  21   5        255.64        300.67        39.46 o                         
   5  21   5        152.64        179.87        32.51 o                         
   6  21   5        288.02        300.30        37.55 o                         
   7  21   5         35.77         35.78        20.56 o                         
   8  21   5         25.43         28.79        19.68 o                         
 -10  22   5        576.63        572.65        24.02 o                         
  -9  22   5        339.34        333.45        20.67 o                         
  -8  22   5         34.02         49.10        10.38 o                         
  -7  22   5         44.49         44.98         8.11 o                         
  -6  22   5       1089.25       1095.94        35.43 o                         
  -5  22   5        927.27       1004.73        24.94 o                         
  -4  22   5        491.58        511.70        23.79 o                         
  -3  22   5        665.18        705.12        24.94 o                         
  -2  22   5        206.17        212.68        15.78 o                         
  -1  22   5          8.51         20.15        13.30 o                         
   0  22   5          9.45         22.35        16.31 o                         
   1  22   5          8.72         28.78        15.05 o                         
   2  22   5        179.65        179.56        22.61 o                         
   3  22   5        742.47        819.86        39.91 o                         
   4  22   5        519.15        530.85        39.47 o                         
   5  22   5        890.45       1066.68        57.65 o                         
   6  22   5       1073.19       1112.01        55.55 o                         
   7  22   5         62.49         73.85        19.88 o                         
  -8  23   5         14.79          6.26         7.45 o                         
  -7  23   5          7.25         -4.69         7.24 o                         
  -6  23   5          7.09         15.23         6.95 o                         
  -5  23   5        562.64        628.95        19.06 o                         
  -4  23   5         58.59         54.03         7.61 o                         
  -3  23   5         83.91        112.14        11.39 o                         
  -2  23   5         19.18         10.77        17.57 o                         
  -1  23   5        459.02        490.80        25.38 o                         
   0  23   5        295.35        370.69        21.37 o                         
   1  23   5        527.52        567.74        25.61 o                         
   2  23   5         12.83         12.74        12.59 o                         
   3  23   5         80.62        125.79        18.98 o                         
   4  23   5         67.75         77.75        17.84 o                         
   5  23   5        535.23        671.35        29.65 o                         
   6  23   5          6.69         13.90         9.81 o                         
   7  23   5          3.72         -5.71        14.56 o                         
   8  23   5         30.38          9.93        12.67 o                         
  -3  24   5        143.88        148.54         9.63 o                         
  -2  24   5        100.29         96.08         9.14 o                         
  -1  24   5        213.49        219.98        12.14 o                         
   0  24   5         63.69         60.55         9.85 o                         
   1  24   5        202.52        207.92        13.95 o                         
   2  24   5        139.11        152.71        12.08 o                         
   3  24   5        157.72        180.98        12.81 o                         
   4  24   5        356.66        382.37        21.26 o                         
   0   0   6        197.55        219.86        36.38 o                         
  -1   1   6         89.87         79.38        20.37 o                         
   0   1   6         59.63         55.20        13.09 o                         
   1   1   6        150.97        147.00        25.59 o                         
  -2   2   6        539.38        513.52        48.04 o                         
  -1   2   6        140.91        133.14        20.32 o                         
   0   2   6         11.39         28.72        12.51 o                         
   1   2   6        143.41        125.66        19.93 o                         
   2   2   6        339.07        381.31        35.71 o                         
  -3   3   6       2553.83       2490.25       104.58 o                         
  -2   3   6       1045.86        981.15        50.33 o                         
  -1   3   6       1364.22       1267.29        55.67 o                         
   0   3   6       2933.55       3153.40        88.46 o                         
   1   3   6       1206.95       1204.38        49.56 o                         
   2   3   6       1075.55       1058.05        45.80 o                         
   3   3   6       2567.24       2714.74       120.79 o                         
  -4   4   6       1633.15       1441.13       126.53 o                         
  -3   4   6        869.80        908.62        49.67 o                         
  -2   4   6        575.46        688.38        44.62 o                         
  -1   4   6        457.82        478.34        36.31 o                         
   0   4   6        308.44        276.93        29.39 o                         
   1   4   6        439.73        471.00        32.79 o                         
   2   4   6        571.17        580.20        39.20 o                         
   3   4   6        858.91        764.39        54.23 o                         
   4   4   6       1793.56       1669.29       186.57 o                         
  -5   5   6       4271.46       4117.70        81.22 o                         
  -4   5   6       1168.78       1210.62        64.70 o                         
  -3   5   6        673.92        612.49        45.98 o                         
  -2   5   6       1430.42       1438.48        67.34 o                         
  -1   5   6        250.43        258.96        33.02 o                         
   0   5   6       2586.40       2600.55        87.22 o                         
   1   5   6        254.59        276.90        29.83 o                         
   2   5   6       1422.46       1450.45        75.80 o                         
   3   5   6        547.65        498.19        38.51 o                         
   4   5   6       1189.66       1184.22        80.86 o                         
   5   5   6       4125.50       3953.00       207.45 o                         
  -6   6   6       2476.17       2478.91        65.59 o                         
  -5   6   6        692.72        713.83        31.04 o                         
  -4   6   6         64.65          5.55        33.20 o                         
  -3   6   6       5318.81       5202.62       155.00 o                         
  -2   6   6       1053.25       1084.96        47.91 o                         
  -1   6   6        338.41        371.29        28.65 o                         
   0   6   6        100.63         36.91        20.59 o                         
   1   6   6        205.70        264.39        27.00 o                         
   2   6   6       1008.42       1035.73        47.90 o                         
   3   6   6       5688.07       5787.49       104.62 o                         
   4   6   6         70.56         30.90        23.82 o                         
   5   6   6        713.16        679.37        66.07 o                         
   6   6   6       2464.24       2239.60       187.40 o                         
  -7   7   6       5639.96       5555.26       118.67 o                         
  -6   7   6       1202.22       1132.17        45.65 o                         
  -5   7   6       1584.41       1520.25        42.37 o                         
  -4   7   6       2715.67       2555.57        57.10 o                         
  -3   7   6       1639.67       1525.73        47.42 o                         
  -2   7   6       1115.21       1049.49        40.53 o                         
  -1   7   6        336.54        355.18        25.79 o                         
   0   7   6        495.40        471.53        33.11 o                         
   1   7   6        315.60        250.73        28.75 o                         
   2   7   6       1144.89       1194.67        50.47 o                         
   3   7   6       1668.88       1686.34        63.72 o                         
   4   7   6       2836.52       2943.28        88.14 o                         
   5   7   6       1723.89       1755.25        91.34 o                         
   6   7   6       1185.50       1176.95        73.25 o                         
   7   7   6       5394.02       5523.27       212.22 o                         
  -8   8   6       7933.21       7870.29       156.72 o                         
  -7   8   6       1241.44       1278.82        34.71 o                         
  -6   8   6       2446.95       2423.20        47.97 o                         
  -5   8   6       1048.57       1010.91        35.89 o                         
  -4   8   6        278.57        294.75        31.60 o                         
  -3   8   6       1214.04       1193.74        35.66 o                         
  -2   8   6        238.90        268.12        27.33 o                         
  -1   8   6        196.59        145.29        26.29 o                         
   0   8   6         24.11         25.63        25.51 o                         
   1   8   6        225.64        163.95        20.55 o                         
   2   8   6        236.37        319.52        32.05 o                         
   3   8   6       1234.80       1226.79        54.62 o                         
   4   8   6        419.39        463.25        36.72 o                         
   5   8   6        993.68        949.77        59.26 o                         
   6   8   6       2415.64       2427.82        86.30 o                         
   7   8   6       1200.40       1239.76        51.85 o                         
   8   8   6       7480.78       7356.28       173.40 o                         
  -9   9   6        178.71        166.70        21.54 o                         
  -8   9   6       1030.03       1077.57        30.80 o                         
  -7   9   6       1932.96       1939.40        65.38 o                         
  -6   9   6        962.90        943.09        31.61 o                         
  -5   9   6        152.00         97.12        52.88 o                         
  -4   9   6       1026.34       1015.65        36.18 o                         
  -3   9   6        692.56        708.46        27.92 o                         
  -2   9   6        797.50        790.93        44.16 o                         
  -1   9   6       1251.17       1198.06        44.96 o                         
   0   9   6        578.42        526.15        32.16 o                         
   1   9   6       1235.34       1217.74        47.87 o                         
   2   9   6        823.53        865.67        42.72 o                         
   3   9   6        693.50        720.45        51.29 o                         
   4   9   6       1055.84       1059.26        51.35 o                         
   5   9   6        207.91        149.54        45.12 o                         
   6   9   6        873.49        943.32        87.79 o                         
   7   9   6       1861.48       1818.04        63.02 o                         
   8   9   6       1038.06       1042.91        58.90 o                         
   9   9   6        171.46        153.07        39.99 o                         
 -10  10   6       3461.51       3529.80        76.09 o                         
  -9  10   6        534.63        550.84        22.93 o                         
  -8  10   6       1055.33       1070.00        30.88 o                         
  -7  10   6       2208.52       2252.92        54.25 o                         
  -6  10   6        871.36        870.73        40.47 o                         
  -5  10   6       2338.25       2332.72        54.30 o                         
  -4  10   6        498.39        531.09        26.13 o                         
  -3  10   6       2264.03       2338.72        67.15 o                         
  -2  10   6       5059.87       5094.86        71.24 o                         
  -1  10   6        182.91        183.79        19.98 o                         
   0  10   6         82.76        138.94        27.86 o                         
   1  10   6        149.68        134.19        20.35 o                         
   2  10   6       5190.50       5085.56       124.01 o                         
   3  10   6       2106.57       2107.70        68.83 o                         
   4  10   6        508.84        506.05        36.23 o                         
   5  10   6       2344.24       2407.60        88.34 o                         
   6  10   6        829.92        799.74        49.77 o                         
   7  10   6       2200.87       2291.55        70.18 o                         
   8  10   6       1053.67       1019.08        70.08 o                         
   9  10   6        531.47        572.61        38.16 o                         
  10  10   6       3496.12       3719.75       108.38 o                         
 -11  11   6       2219.89       2457.50        62.92 o                         
 -10  11   6        339.39        387.68        20.50 o                         
  -9  11   6       1315.00       1358.07        34.15 o                         
  -8  11   6         76.08         91.56        14.72 o                         
  -7  11   6         84.66         47.28        14.54 o                         
  -6  11   6        137.55        136.55        17.34 o                         
  -5  11   6       2367.93       2284.61        79.14 o                         
  -4  11   6        787.74        786.76        33.58 o                         
  -3  11   6       2051.85       1962.94        47.78 o                         
  -2  11   6       1425.98       1462.47        43.04 o                         
  -1  11   6       2716.43       2538.72        57.79 o                         
   0  11   6       1334.09       1310.62        59.06 o                         
   1  11   6       2761.44       2736.01        64.30 o                         
   2  11   6       1451.20       1502.20        87.38 o                         
   3  11   6       2210.33       2129.78       108.83 o                         
   4  11   6        838.50        794.12        53.89 o                         
   5  11   6       2434.61       2511.61        91.23 o                         
   6  11   6        227.31        291.37        35.93 o                         
   7  11   6         51.86         58.84        19.80 o                         
   8  11   6         72.69         80.71        19.85 o                         
   9  11   6       1301.69       1276.68        45.93 o                         
  10  11   6        377.71        419.88        29.09 o                         
  11  11   6       2235.13       2442.39        85.75 o                         
 -12  12   6       1637.56       1591.77        56.27 o                         
 -11  12   6         41.56         50.91        10.70 o                         
 -10  12   6       3739.78       3859.47        60.40 o                         
  -9  12   6       1700.25       1814.89        49.42 o                         
  -8  12   6        220.30        218.89        17.54 o                         
  -7  12   6        244.05        264.09        19.34 o                         
  -6  12   6          7.91         -6.57        16.19 o                         
  -5  12   6        864.89        920.04        43.08 o                         
  -4  12   6        110.88         84.10        21.28 o                         
  -3  12   6       1251.78       1254.75        43.63 o                         
  -2  12   6        980.56        925.74        38.79 o                         
  -1  12   6        478.62        507.99        29.78 o                         
   0  12   6        314.05        333.56        29.30 o                         
   1  12   6        517.82        538.10        36.26 o                         
   2  12   6        928.28        903.20        45.06 o                         
   3  12   6       1274.33       1313.59        53.35 o                         
   4  12   6        133.21        130.50        31.07 o                         
   5  12   6        677.52        720.24        52.42 o                         
   6  12   6          7.36         13.23        24.88 o                         
   7  12   6        291.77        299.25        29.18 o                         
   8  12   6        192.49        216.09        27.25 o                         
   9  12   6       1691.36       1713.94        51.92 o                         
  10  12   6       3787.50       3887.13        75.55 o                         
  11  12   6         62.73         67.28        16.08 o                         
  12  12   6       1614.10       1686.22        68.31 o                         
 -13  13   6        734.49        690.89        31.64 o                         
 -12  13   6         55.18         53.58         9.90 o                         
 -11  13   6        503.40        569.13        34.49 o                         
 -10  13   6         97.09         92.31        13.53 o                         
  -9  13   6        908.37        981.78        32.40 o                         
  -8  13   6        733.94        773.11        29.60 o                         
  -7  13   6        380.89        346.82        21.48 o                         
  -6  13   6        763.04        722.26        41.50 o                         
  -5  13   6        640.56        688.70        37.55 o                         
  -4  13   6        711.63        698.72        38.39 o                         
  -3  13   6        424.10        409.34        31.09 o                         
  -2  13   6         87.57         73.45        21.40 o                         
  -1  13   6        748.14        790.06        57.46 o                         
   0  13   6       1267.73       1268.05        45.18 o                         
   1  13   6        817.00        862.74        47.01 o                         
   2  13   6         87.06         86.86        21.04 o                         
   3  13   6        387.42        383.15        31.88 o                         
   4  13   6        734.39        667.03        39.31 o                         
   5  13   6        720.25        692.79        40.04 o                         
   6  13   6        618.51        599.29        47.15 o                         
   7  13   6        395.54        412.55        27.62 o                         
   8  13   6        767.32        823.72        36.21 o                         
   9  13   6        912.20        973.86        34.21 o                         
  10  13   6        138.00        128.08        15.97 o                         
  11  13   6        427.71        428.88        26.18 o                         
  12  13   6         55.70         71.59        14.05 o                         
  13  13   6        569.90        511.19        36.41 o                         
 -14  14   6        675.09        733.97        28.60 o                         
 -13  14   6          4.54         -2.91         7.60 o                         
 -12  14   6        257.38        284.29        17.70 o                         
 -11  14   6        177.15        177.60        15.19 o                         
 -10  14   6        825.63        783.98        28.54 o                         
  -9  14   6          5.87        -10.69        10.69 o                         
  -8  14   6         29.54         16.54        11.96 o                         
  -7  14   6         28.11         28.57        13.91 o                         
  -6  14   6        388.51        326.97        31.68 o                         
  -5  14   6         77.06         72.61        18.71 o                         
  -4  14   6         57.59         59.43        19.14 o                         
  -3  14   6       1341.80       1340.22        54.66 o                         
  -2  14   6       1088.16       1124.54        48.39 o                         
  -1  14   6         36.96         27.83        19.04 o                         
   0  14   6        424.88        387.66        27.19 o                         
   1  14   6         45.47         25.26        15.38 o                         
   2  14   6       1084.21       1182.37        43.09 o                         
   3  14   6       1353.74       1322.12        52.79 o                         
   4  14   6         64.75         46.73        19.76 o                         
   5  14   6         93.61         74.44        21.02 o                         
   6  14   6        399.26        415.33        27.26 o                         
   7  14   6         25.31         54.51        15.93 o                         
   8  14   6         28.75          7.79        11.40 o                         
   9  14   6          3.67         -3.43        11.67 o                         
  10  14   6        689.40        642.88        30.89 o                         
  11  14   6        186.32        192.43        18.32 o                         
  12  14   6        245.73        277.56        20.75 o                         
  13  14   6          3.30        -14.84        27.53 o                         
 -15  15   6        269.93        310.82        22.71 o                         
 -14  15   6        344.66        349.37        15.55 o                         
 -13  15   6        392.12        351.50        16.98 o                         
 -12  15   6        270.40        292.64        16.60 o                         
 -11  15   6        598.34        587.89        23.12 o                         
 -10  15   6        394.90        404.78        23.09 o                         
  -9  15   6         68.44         63.70        13.59 o                         
  -8  15   6        235.70        226.48        19.26 o                         
  -7  15   6        918.57        906.11        41.39 o                         
  -6  15   6        235.53        280.03        22.51 o                         
  -5  15   6        417.83        410.47        30.33 o                         
  -4  15   6        481.40        555.42        29.01 o                         
  -3  15   6        313.41        306.84        23.59 o                         
  -2  15   6        226.23        239.50        28.18 o                         
  -1  15   6       2155.03       2060.42        62.27 o                         
   0  15   6          3.45         13.64        16.66 o                         
   1  15   6       2257.00       2253.00        65.09 o                         
   2  15   6        190.81        201.21        21.51 o                         
   3  15   6        327.42        317.19        25.20 o                         
   4  15   6        499.04        442.57        32.84 o                         
   5  15   6        403.84        409.23        26.94 o                         
   6  15   6        272.77        308.86        23.30 o                         
   7  15   6       1011.26        997.23        36.71 o                         
   8  15   6        240.92        220.94        18.80 o                         
   9  15   6         67.52         46.58        15.36 o                         
  10  15   6        416.61        407.56        28.25 o                         
  11  15   6        573.53        588.06        41.48 o                         
  12  15   6        293.51        341.13        41.30 o                         
 -16  16   6          4.46          8.45        11.17 o                         
 -15  16   6         83.23         83.23        10.65 o                         
 -14  16   6        424.22        415.90        16.79 o                         
 -13  16   6        142.07        134.01        12.97 o                         
 -12  16   6        162.18        162.16        14.04 o                         
 -11  16   6         60.68         64.50        12.29 o                         
 -10  16   6        396.75        388.66        21.48 o                         
  -9  16   6        194.85        173.35        16.24 o                         
  -8  16   6       1165.40       1179.83        36.27 o                         
  -7  16   6        360.92        367.34        27.66 o                         
  -6  16   6        220.62        241.63        22.40 o                         
  -5  16   6        481.33        506.31        27.62 o                         
  -4  16   6        534.75        553.87        33.88 o                         
  -3  16   6       1643.17       1629.17        46.18 o                         
  -2  16   6        161.07        173.69        23.09 o                         
  -1  16   6        193.46        214.43        25.10 o                         
   0  16   6        569.36        585.97        35.14 o                         
   1  16   6        198.12        199.43        23.61 o                         
   2  16   6        143.98        125.48        20.82 o                         
   3  16   6       1639.65       1633.80        54.13 o                         
   4  16   6        552.71        563.88        28.93 o                         
   5  16   6        440.56        461.67        26.10 o                         
   6  16   6        234.80        284.56        21.53 o                         
   7  16   6        427.91        447.82        25.04 o                         
   8  16   6       1219.65       1262.69        54.28 o                         
   9  16   6        181.21        183.12        24.44 o                         
  10  16   6        405.12        326.51        42.81 o                         
  11  16   6         59.07         66.18        26.03 o                         
 -15  17   6        398.30        328.12        26.62 o                         
 -14  17   6        151.98        139.02        12.57 o                         
 -13  17   6        663.31        647.32        25.33 o                         
 -12  17   6        822.78        818.79        24.33 o                         
 -11  17   6         44.23         46.16        10.35 o                         
 -10  17   6         59.81         53.89        11.59 o                         
  -9  17   6       1095.50       1093.42        35.31 o                         
  -8  17   6         71.48         85.84        16.41 o                         
  -7  17   6        529.62        516.91        29.93 o                         
  -6  17   6        125.55        137.07        17.02 o                         
  -5  17   6         76.96         50.38        13.43 o                         
  -4  17   6       1314.26       1345.23        46.65 o                         
  -3  17   6        619.07        617.30        32.04 o                         
  -2  17   6        626.52        701.72        31.38 o                         
  -1  17   6       1037.62       1033.74        43.46 o                         
   0  17   6        792.06        862.57        39.95 o                         
   1  17   6        963.68        913.01        40.47 o                         
   2  17   6        627.60        683.40        35.97 o                         
   3  17   6        701.12        784.20        37.99 o                         
   4  17   6       1369.03       1390.47        41.30 o                         
   5  17   6         77.57         82.99        14.24 o                         
   6  17   6        129.89        133.11        15.47 o                         
   7  17   6        515.87        524.31        37.95 o                         
   8  17   6         77.75         86.75        20.84 o                         
   9  17   6       1109.04       1112.45        47.26 o                         
  10  17   6         60.40         50.95        20.44 o                         
  11  17   6         37.88         24.33        20.20 o                         
 -14  18   6         39.02         29.74        12.47 o                         
 -13  18   6        621.57        619.31        21.40 o                         
 -12  18   6          4.72          8.83         7.27 o                         
 -11  18   6        899.87        857.56        33.14 o                         
 -10  18   6         26.77         14.12         7.88 o                         
  -9  18   6         26.24         18.90        11.71 o                         
  -8  18   6         31.33         34.20        13.30 o                         
  -7  18   6         80.96         85.38        16.39 o                         
  -6  18   6        250.64        272.16        19.45 o                         
  -5  18   6         57.66         56.82        13.92 o                         
  -4  18   6         42.06         23.87        13.23 o                         
  -3  18   6        295.65        302.57        24.24 o                         
  -2  18   6        121.47        159.60        16.84 o                         
  -1  18   6        162.06        148.81        17.36 o                         
   0  18   6          3.34          0.80        14.13 o                         
   1  18   6        111.78        125.13        18.43 o                         
   2  18   6        100.18        130.21        17.23 o                         
   3  18   6        368.85        385.14        22.00 o                         
   4  18   6         29.42         13.98        10.57 o                         
   5  18   6         78.65         60.22        14.78 o                         
   6  18   6        256.31        258.09        27.53 o                         
   7  18   6         84.86         72.79        18.20 o                         
   8  18   6         23.68         24.80        17.55 o                         
   9  18   6         34.00         44.86        21.88 o                         
  10  18   6         31.55         29.75        21.77 o                         
 -12  19   6         80.64         74.68         9.09 o                         
 -11  19   6        116.99        107.48        11.71 o                         
 -10  19   6         83.26         89.31        12.18 o                         
  -9  19   6        126.09        131.54        14.46 o                         
  -8  19   6        148.97        155.67        16.50 o                         
  -7  19   6        380.49        438.62        24.66 o                         
  -6  19   6         58.52         53.57        11.58 o                         
  -5  19   6        521.30        560.37        23.79 o                         
  -4  19   6        233.24        218.56        17.33 o                         
  -3  19   6        458.84        438.56        22.99 o                         
  -2  19   6        284.51        300.03        22.63 o                         
  -1  19   6         10.16         26.82        11.55 o                         
   0  19   6          2.52         -4.70        11.24 o                         
   1  19   6          8.79          3.31        10.07 o                         
   2  19   6        271.04        232.79        21.95 o                         
   3  19   6        418.67        449.58        25.83 o                         
   4  19   6        270.78        291.99        27.30 o                         
   5  19   6        495.07        555.35        34.43 o                         
   6  19   6         75.30         84.46        35.31 o                         
   7  19   6        350.81        329.94        38.89 o                         
   8  19   6        147.84        128.95        27.90 o                         
   9  19   6        131.28        143.83        24.58 o                         
 -11  20   6         54.60         45.62         9.64 o                         
 -10  20   6        133.68        122.20        10.85 o                         
  -9  20   6        270.90        297.07        16.79 o                         
  -8  20   6        293.02        284.45        17.41 o                         
  -7  20   6         30.71         12.83        10.45 o                         
  -6  20   6          8.30          9.50         8.42 o                         
  -5  20   6        216.21        203.41        14.83 o                         
  -4  20   6        984.35        995.24        29.17 o                         
  -3  20   6        315.23        313.76        18.57 o                         
  -2  20   6         33.79         36.02        10.55 o                         
  -1  20   6         81.32         78.50        13.16 o                         
   0  20   6        225.37        222.74        16.34 o                         
   1  20   6         74.32         81.87        11.34 o                         
   2  20   6         33.68         47.95        10.01 o                         
   3  20   6        300.52        330.21        26.03 o                         
   4  20   6        954.84        973.41        59.52 o                         
   5  20   6        206.05        199.44        30.70 o                         
   6  20   6          7.06         -7.21        18.35 o                         
   7  20   6         31.96         23.36        20.10 o                         
   8  20   6        248.73        304.75        29.68 o                         
  -9  21   6         53.30         60.36         7.34 o                         
  -8  21   6        165.75        172.63        12.08 o                         
  -7  21   6        137.20        135.88        12.27 o                         
  -6  21   6         39.85         61.62         9.92 o                         
  -5  21   6         74.34         86.48         9.68 o                         
  -4  21   6        449.36        463.71        18.44 o                         
  -3  21   6        148.36        143.98        12.48 o                         
  -2  21   6         20.38         24.61         8.97 o                         
  -1  21   6          2.61        -10.33        10.33 o                         
   0  21   6         94.35         92.04        13.91 o                         
   1  21   6          1.11        -14.41        14.41 o                         
   2  21   6         21.29         25.15        14.78 o                         
   3  21   6        141.34        150.05        19.09 o                         
   4  21   6        471.58        498.43        29.38 o                         
   5  21   6         75.44         85.27        37.57 o                         
   6  21   6         38.55         55.15        18.15 o                         
   7  21   6        135.31        140.70        20.32 o                         
  -6  22   6         96.62         77.31        10.97 o                         
  -5  22   6        148.33        159.53        15.02 o                         
  -4  22   6         20.13         29.87         9.37 o                         
  -3  22   6        299.45        344.26        16.43 o                         
  -2  22   6        359.51        389.59        17.67 o                         
  -1  22   6         66.16         98.28        15.06 o                         
   0  22   6         21.25          8.19        12.28 o                         
   1  22   6         37.58         45.63        12.12 o                         
   2  22   6        367.82        422.00        19.68 o                         
   3  22   6        313.43        343.24        21.46 o                         
   4  22   6         16.22         26.59        10.11 o                         
   5  22   6        154.29        172.26        14.66 o                         
   6  22   6        102.46         94.63        12.28 o                         
   0   1   7         82.87         -3.62        51.01 o                         
  -1   2   7        630.51        601.03        38.77 o                         
   0   2   7        155.42        139.61        43.08 o                         
   1   2   7        581.46        468.89        62.55 o                         
  -2   3   7       1574.10       1614.97        74.78 o                         
  -1   3   7        476.66        434.55        34.23 o                         
   0   3   7          2.08         27.86        76.65 o                         
   1   3   7        497.42        425.26        81.05 o                         
   2   3   7       1749.79       1821.20       119.26 o                         
  -3   4   7        962.37        874.90        92.99 o                         
  -2   4   7        634.86        650.82        50.53 o                         
  -1   4   7        150.46        143.53        26.63 o                         
   0   4   7         21.15         44.73        53.77 o                         
   1   4   7        184.10        228.83        35.08 o                         
   2   4   7        571.92        545.87        42.03 o                         
   3   4   7        877.22        915.53        89.25 o                         
  -4   5   7       2165.87       2070.10        70.78 o                         
  -3   5   7        720.38        671.20        35.12 o                         
  -2   5   7       1977.16       1940.60        54.10 o                         
  -1   5   7       1039.89        892.84        45.68 o                         
   0   5   7         25.67         -4.33        38.12 o                         
   1   5   7        974.17        964.34        53.72 o                         
   2   5   7       1989.01       1871.90        79.93 o                         
   3   5   7        784.07        784.03        87.93 o                         
   4   5   7       1973.59       2048.29       105.27 o                         
  -5   6   7        347.27        349.54        72.03 o                         
  -4   6   7        497.34        525.57        30.91 o                         
  -3   6   7        535.15        471.69        35.64 o                         
  -2   6   7        600.47        529.82        35.02 o                         
  -1   6   7        733.78        787.47        61.50 o                         
   0   6   7       2463.20       2502.44        89.64 o                         
   1   6   7        717.35        735.33        50.12 o                         
   2   6   7        590.48        703.32       134.74 o                         
   3   6   7        465.54        491.74        58.29 o                         
   4   6   7        394.83        424.18        51.18 o                         
   5   6   7        282.52        252.75        78.63 o                         
  -6   7   7       1051.95       1151.21        43.47 o                         
  -5   7   7        222.78        225.29        28.78 o                         
  -4   7   7       1362.73       1308.78        47.91 o                         
  -3   7   7        134.05         90.54        20.48 o                         
  -2   7   7        562.60        532.78        28.89 o                         
  -1   7   7        265.26        286.87        27.55 o                         
   0   7   7        174.73        197.82        24.66 o                         
   1   7   7        229.83        204.20        27.24 o                         
   2   7   7        537.58        600.59       104.38 o                         
   3   7   7        146.79         62.60        66.89 o                         
   4   7   7       1217.14       1223.16        90.22 o                         
   5   7   7        222.12        213.75        44.09 o                         
   6   7   7        937.97       1003.75        58.02 o                         
  -7   8   7        643.78        691.32        34.61 o                         
  -6   8   7        792.83        773.64        46.49 o                         
  -5   8   7       3015.08       3084.71        87.49 o                         
  -4   8   7        312.04        307.65        26.40 o                         
  -3   8   7        500.70        468.05        32.79 o                         
  -2   8   7       1615.25       1518.41        46.47 o                         
  -1   8   7        100.25         95.06        20.77 o                         
   0   8   7         25.65         12.57        21.10 o                         
   1   8   7         98.22         84.24        27.12 o                         
   2   8   7       1596.05       1577.08       112.55 o                         
   3   8   7        480.15        491.25        43.48 o                         
   4   8   7        299.07        272.82        34.61 o                         
   5   8   7       2905.24       2831.84       133.55 o                         
   6   8   7        825.92        917.62        56.39 o                         
   7   8   7        780.13        762.70        52.12 o                         
  -8   9   7       1173.51       1310.73        45.23 o                         
  -7   9   7        643.26        670.46        34.02 o                         
  -6   9   7       1941.78       2046.63        71.72 o                         
  -5   9   7         57.63         60.63        21.48 o                         
  -4   9   7        268.66        294.24        26.49 o                         
  -3   9   7        170.31        160.75        19.86 o                         
  -2   9   7         61.63         61.30        14.84 o                         
  -1   9   7        258.06        283.40        23.40 o                         
   0   9   7       1440.02       1594.63        92.21 o                         
   1   9   7        272.61        276.90        35.73 o                         
   2   9   7         41.35         41.74        41.77 o                         
   3   9   7        144.54        142.97        30.86 o                         
   4   9   7        208.40        217.95        34.00 o                         
   5   9   7         78.91         93.09        28.07 o                         
   6   9   7       2128.56       2109.92        68.50 o                         
   7   9   7        694.54        751.01        43.60 o                         
   8   9   7       1169.85       1175.78        52.13 o                         
  -9  10   7       1477.81       1551.58        47.86 o                         
  -8  10   7        270.88        294.81        24.13 o                         
  -7  10   7        309.50        305.08        21.99 o                         
  -6  10   7        230.83        240.42        23.29 o                         
  -5  10   7        373.29        388.52        32.63 o                         
  -4  10   7         45.00         69.72        13.76 o                         
  -3  10   7        375.54        375.46        25.43 o                         
  -2  10   7        142.46        115.21        17.24 o                         
  -1  10   7        359.15        383.75        26.04 o                         
   0  10   7        176.21        202.52        21.74 o                         
   1  10   7        372.46        402.70        32.64 o                         
   2  10   7        129.42        100.24        26.27 o                         
   3  10   7        311.53        306.02        38.07 o                         
   4  10   7         25.23         29.05        21.96 o                         
   5  10   7        312.14        337.80        38.90 o                         
   6  10   7        211.25        234.51        28.12 o                         
   7  10   7        329.25        291.97        30.00 o                         
   8  10   7        319.53        313.67        30.01 o                         
   9  10   7       1394.36       1574.01        50.23 o                         
 -10  11   7        370.12        372.94        24.44 o                         
  -9  11   7        474.82        430.07        26.64 o                         
  -8  11   7        597.75        641.87        32.51 o                         
  -7  11   7        678.77        645.77        42.28 o                         
  -6  11   7        468.22        496.47        31.46 o                         
  -5  11   7        277.32        251.09        24.28 o                         
  -4  11   7        776.78        802.47        33.66 o                         
  -3  11   7        502.33        462.61        27.50 o                         
  -2  11   7          1.20         -8.41        14.12 o                         
  -1  11   7        292.68        242.79        26.97 o                         
   0  11   7          9.59         20.09        15.24 o                         
   1  11   7        265.29        249.64        28.33 o                         
   2  11   7          5.31         10.60        18.02 o                         
   3  11   7        542.43        551.05        36.69 o                         
   4  11   7        723.20        660.73        50.74 o                         
   5  11   7        280.68        262.15        29.00 o                         
   6  11   7        429.69        461.31        35.29 o                         
   7  11   7        696.26        714.94        40.67 o                         
   8  11   7        635.07        631.93        33.54 o                         
   9  11   7        535.72        574.00        31.71 o                         
  10  11   7        409.00        399.79        26.99 o                         
 -11  12   7          7.44          1.36        13.35 o                         
 -10  12   7        971.15       1015.09        36.65 o                         
  -9  12   7        300.31        288.39        22.71 o                         
  -8  12   7        449.70        397.01        22.68 o                         
  -7  12   7         30.05         16.64        14.23 o                         
  -6  12   7       1150.29       1191.14        53.41 o                         
  -5  12   7        220.61        196.06        22.13 o                         
  -4  12   7        575.99        588.02        30.09 o                         
  -3  12   7        922.26        931.75        42.40 o                         
  -2  12   7       1916.71       1770.62        56.20 o                         
  -1  12   7        569.66        580.90        31.40 o                         
   0  12   7        284.05        277.35        24.23 o                         
   1  12   7        513.57        536.56        30.44 o                         
   2  12   7       1959.42       1904.95        61.85 o                         
   3  12   7        926.06        935.63        63.65 o                         
   4  12   7        568.24        586.77        37.01 o                         
   5  12   7        204.55        208.02        22.43 o                         
   6  12   7       1249.65       1278.35        43.96 o                         
   7  12   7         35.34         46.12        16.42 o                         
   8  12   7        464.60        487.46        25.22 o                         
   9  12   7        328.58        354.12        22.07 o                         
  10  12   7        960.19       1089.23        45.20 o                         
  11  12   7         18.91         14.67        10.59 o                         
 -12  13   7        393.87        411.40        20.89 o                         
 -11  13   7        219.43        243.45        18.63 o                         
 -10  13   7        629.80        593.23        30.89 o                         
  -9  13   7       1001.59        973.58        35.56 o                         
  -8  13   7        191.90        181.34        19.93 o                         
  -7  13   7        472.96        510.79        30.84 o                         
  -6  13   7        582.68        598.95        32.82 o                         
  -5  13   7       1139.78       1140.22        44.83 o                         
  -4  13   7        452.46        463.38        26.49 o                         
  -3  13   7        558.81        552.43        33.39 o                         
  -2  13   7        425.29        441.99        31.34 o                         
  -1  13   7        590.10        556.88        30.37 o                         
   0  13   7       1187.80       1177.02        42.13 o                         
   1  13   7        575.25        557.05        31.03 o                         
   2  13   7        561.56        555.78        30.35 o                         
   3  13   7        576.39        566.76        30.71 o                         
   4  13   7        474.63        479.46        32.92 o                         
   5  13   7       1105.24       1163.01        41.76 o                         
   6  13   7        604.34        676.93        32.44 o                         
   7  13   7        552.49        595.43        30.04 o                         
   8  13   7        179.34        190.53        17.40 o                         
   9  13   7        944.92        959.18        31.41 o                         
  10  13   7        592.34        602.35        24.40 o                         
  11  13   7        215.41        250.12        19.59 o                         
  12  13   7        441.67        464.07        26.04 o                         
 -13  14   7        373.92        367.03        23.18 o                         
 -12  14   7        271.05        273.28        17.10 o                         
 -11  14   7        620.04        583.99        24.28 o                         
 -10  14   7        223.69        215.59        18.27 o                         
  -9  14   7        312.52        343.43        27.85 o                         
  -8  14   7         59.64         54.34        13.52 o                         
  -7  14   7        312.65        295.90        23.44 o                         
  -6  14   7        643.48        663.09        32.73 o                         
  -5  14   7        272.18        283.18        24.31 o                         
  -4  14   7        123.03        119.23        16.21 o                         
  -3  14   7         93.70        109.68        19.51 o                         
  -2  14   7         71.54         68.21        18.88 o                         
  -1  14   7        647.38        644.51        36.38 o                         
   0  14   7          0.40         17.21        17.69 o                         
   1  14   7        608.43        623.56        31.36 o                         
   2  14   7         65.52         70.30        16.57 o                         
   3  14   7        126.07        117.70        18.92 o                         
   4  14   7         88.10         82.44        15.22 o                         
   5  14   7        243.03        226.64        20.83 o                         
   6  14   7        686.95        701.95        31.37 o                         
   7  14   7        306.83        302.02        20.17 o                         
   8  14   7         55.83         48.49        12.51 o                         
   9  14   7        326.63        327.02        19.15 o                         
  10  14   7        207.53        203.98        18.20 o                         
  11  14   7        550.90        560.28        23.92 o                         
  12  14   7        297.19        283.26        25.96 o                         
 -14  15   7        999.42        971.48        39.83 o                         
 -13  15   7        157.81        150.85        14.66 o                         
 -12  15   7        250.31        245.75        14.68 o                         
 -11  15   7         41.68         37.20         9.59 o                         
 -10  15   7        705.20        738.36        75.90 o                         
  -9  15   7         82.39         70.15        16.95 o                         
  -8  15   7        197.67        190.51        19.43 o                         
  -7  15   7         83.79         69.63        14.09 o                         
  -6  15   7       1185.55       1222.17        42.26 o                         
  -5  15   7         65.02         60.98        12.95 o                         
  -4  15   7        581.82        628.03        33.89 o                         
  -3  15   7        309.61        319.36        22.52 o                         
  -2  15   7        174.95        169.17        21.98 o                         
  -1  15   7        381.78        385.48        28.15 o                         
   0  15   7       1642.81       1706.02        74.54 o                         
   1  15   7        376.05        319.65        27.22 o                         
   2  15   7        141.99        109.64        20.59 o                         
   3  15   7        339.02        319.80        26.23 o                         
   4  15   7        640.30        644.68        26.55 o                         
   5  15   7         62.69         59.30        13.05 o                         
   6  15   7       1195.85       1192.13        32.64 o                         
   7  15   7        127.81        120.03        12.14 o                         
   8  15   7        163.83        154.58        14.61 o                         
   9  15   7        110.78        105.06        16.63 o                         
  10  15   7        682.39        770.72        38.08 o                         
  11  15   7         63.35         62.74        28.66 o                         
  12  15   7        246.97        243.12        21.10 o                         
  13  15   7        151.33        136.19        22.54 o                         
 -13  16   7         56.31         40.25        13.39 o                         
 -12  16   7        201.55        223.75        24.73 o                         
 -11  16   7        203.49        225.89        33.04 o                         
 -10  16   7        275.28        265.70        21.03 o                         
  -9  16   7         19.28         33.76        14.31 o                         
  -8  16   7        487.10        448.60        29.39 o                         
  -7  16   7        279.11        292.65        21.60 o                         
  -6  16   7         18.79         38.60        14.13 o                         
  -5  16   7        249.96        229.47        17.66 o                         
  -4  16   7        250.46        254.38        18.90 o                         
  -3  16   7        147.38        122.40        15.86 o                         
  -2  16   7        150.85        174.72        20.55 o                         
  -1  16   7        163.95        204.43        22.16 o                         
   0  16   7        316.26        313.89        25.13 o                         
   1  16   7        135.32        158.17        20.02 o                         
   2  16   7        183.16        184.10        20.77 o                         
   3  16   7        103.81         96.47        15.64 o                         
   4  16   7        265.31        241.37        18.98 o                         
   5  16   7        280.71        285.01        17.87 o                         
   6  16   7         45.64         46.17        10.97 o                         
   7  16   7        236.20        238.12        17.06 o                         
   8  16   7        523.81        481.21        25.86 o                         
   9  16   7         30.62         40.37        11.44 o                         
  10  16   7        317.76        349.12        26.14 o                         
  11  16   7        221.11        242.12        38.24 o                         
 -12  17   7        173.97        161.90        19.43 o                         
 -11  17   7        645.36        583.54        72.04 o                         
 -10  17   7        164.09        181.11        16.73 o                         
  -9  17   7         16.33         22.92        10.99 o                         
  -8  17   7         63.85         67.59        24.02 o                         
  -7  17   7         16.49         21.50        11.56 o                         
  -6  17   7        536.33        480.57        25.46 o                         
  -5  17   7        315.74        335.29        18.65 o                         
  -4  17   7         31.23         33.33        11.79 o                         
  -3  17   7        705.80        676.13        26.67 o                         
  -2  17   7        159.93        189.32        19.14 o                         
  -1  17   7       1538.91       1566.08        45.51 o                         
   0  17   7          0.62         12.38        12.30 o                         
   1  17   7       1419.51       1443.68        44.06 o                         
   2  17   7        115.88        121.66        14.36 o                         
   3  17   7        742.29        736.52        27.65 o                         
   4  17   7         41.27         34.42        10.54 o                         
   5  17   7        339.19        356.63        19.70 o                         
   6  17   7        497.11        448.91        24.71 o                         
   7  17   7         21.57          7.35        10.17 o                         
   8  17   7         86.01         82.00        20.77 o                         
   9  17   7          7.30         16.65        15.90 o                         
  10  17   7        176.18        157.41        17.51 o                         
 -10  18   7        325.69        324.73        21.01 o                         
  -9  18   7         45.42         61.75        11.80 o                         
  -8  18   7        154.05        182.85        17.24 o                         
  -7  18   7         24.36         32.13        10.45 o                         
  -6  18   7        110.57        115.65        14.05 o                         
  -5  18   7        531.24        584.19        26.11 o                         
  -4  18   7        440.21        465.50        23.27 o                         
  -3  18   7        236.35        237.81        16.61 o                         
  -2  18   7        419.17        468.97        21.53 o                         
  -1  18   7        327.05        350.38        19.48 o                         
   0  18   7       1263.74       1395.12        34.65 o                         
   1  18   7        314.03        329.50        18.52 o                         
   2  18   7        429.81        464.90        21.06 o                         
   3  18   7        264.98        265.11        16.05 o                         
   4  18   7        450.84        466.29        19.77 o                         
   5  18   7        476.13        440.68        42.82 o                         
   6  18   7        107.05         96.46        17.24 o                         
   7  18   7         36.91         37.18        23.29 o                         
   8  18   7        166.67        192.04        21.49 o                         
   9  18   7         27.76         34.81        14.93 o                         
  -9  19   7        224.59        282.98        23.73 o                         
  -8  19   7        233.56        262.09        16.92 o                         
  -7  19   7        111.83        122.04        14.30 o                         
  -6  19   7        234.38        231.45        17.18 o                         
  -5  19   7        100.29         89.88        12.04 o                         
  -4  19   7        589.24        577.10        24.19 o                         
  -3  19   7          5.92          7.53         8.01 o                         
  -2  19   7         44.88         47.55         8.17 o                         
  -1  19   7        451.32        478.52        17.41 o                         
   0  19   7          0.79         10.39         7.41 o                         
   1  19   7        493.07        475.27        19.03 o                         
   2  19   7         53.46         69.42         9.38 o                         
   3  19   7         13.64         10.19         8.41 o                         
   4  19   7        572.06        563.06        44.63 o                         
   5  19   7        110.54         83.83        14.55 o                         
   6  19   7        216.58        229.71        18.46 o                         
   7  19   7        125.83        122.80        21.37 o                         
   8  19   7        280.93        285.18        26.63 o                         
  -6  20   7        122.99        140.15        12.83 o                         
  -5  20   7        216.72        244.49        15.71 o                         
  -4  20   7         54.77         57.76         9.54 o                         
  -3  20   7        198.68        199.19        15.54 o                         
  -2  20   7         59.04         61.88         8.36 o                         
  -1  20   7         44.08         46.00         7.83 o                         
   0  20   7          3.02         -3.40         9.55 o                         
   1  20   7         42.04         43.75         7.73 o                         
   2  20   7         59.22         57.94        10.41 o                         
   3  20   7        193.46        173.76        17.84 o                         
   4  20   7         51.74         36.57        17.63 o                         
   5  20   7        255.31        276.04        25.08 o                         
   6  20   7        115.78        121.90        18.92 o                         
   0   0   8       2541.23       2319.19      1310.25 o                         
   0   1   8         47.97         51.02        17.31 o                         
   1   1   8       1074.55       1019.85       543.67 o                         
  -2   2   8        248.30         36.94       117.33 o                         
  -1   2   8         88.12        -75.63        75.63 o                         
   0   2   8        739.34        822.95        65.31 o                         
   1   2   8         97.58         82.68        22.35 o                         
   2   2   8        265.62        234.32        40.61 o                         
  -3   3   8        430.07        417.19        45.31 o                         
  -2   3   8        299.34        -25.60       102.21 o                         
  -1   3   8        210.27        194.97       112.68 o                         
   0   3   8       1118.45       1024.75       594.58 o                         
   1   3   8        212.82        232.88        42.02 o                         
   2   3   8        264.94        279.21        32.07 o                         
   3   3   8        438.44        402.33        51.48 o                         
  -4   4   8        555.00        561.65        51.60 o                         
  -3   4   8       1243.78       1233.36       682.05 o                         
  -2   4   8        124.67       -100.08       144.40 o                         
   0   4   8       2088.47       1942.71       100.38 o                         
   1   4   8       1784.48       1696.76        96.94 o                         
   2   4   8        121.30        123.88        34.56 o                         
   3   4   8       1307.43       1397.75        64.28 o                         
   4   4   8        589.95        675.02        67.87 o                         
  -5   5   8       2581.47       2684.89       103.68 o                         
  -4   5   8       1555.66       1636.16        85.50 o                         
  -3   5   8       1559.38       1495.92        82.68 o                         
  -2   5   8        990.45       1027.17       149.56 o                         
  -1   5   8        195.12        194.38        34.49 o                         
   0   5   8       1022.06        936.42        41.57 o                         
   1   5   8        193.55        183.95        29.94 o                         
   2   5   8       1047.12       1071.33        78.60 o                         
   3   5   8       1408.80       1420.12        66.16 o                         
   4   5   8       1578.10       1877.75        74.98 o                         
   5   5   8       2484.13       2916.97       130.70 o                         
  -5   6   8        593.53        595.14        51.82 o                         
  -4   6   8        415.22        488.64        51.51 o                         
  -3   6   8         22.39         23.42        15.34 o                         
  -2   6   8        111.63         88.35        18.15 o                         
  -1   6   8        487.91        521.92        32.55 o                         
   0   6   8         40.92         35.77        15.80 o                         
   1   6   8        464.60        422.45        38.07 o                         
   2   6   8         70.29         68.26        24.64 o                         
   3   6   8         27.31         17.97        16.97 o                         
   4   6   8        431.95        434.99        55.99 o                         
   5   6   8        576.91        621.75        46.51 o                         
   6   6   8       2083.66       2115.87       112.53 o                         
  -6   7   8         23.76         29.21        21.56 o                         
  -5   7   8         51.51         16.84        31.16 o                         
  -4   7   8       1001.37       1028.60        49.25 o                         
  -3   7   8          9.31         22.06        13.91 o                         
  -2   7   8        203.65        201.63        28.92 o                         
  -1   7   8         20.54         19.22        12.53 o                         
   0   7   8        697.08        702.72        37.57 o                         
   1   7   8         17.69         24.42        20.20 o                         
   2   7   8        118.69        136.99        26.60 o                         
   3   7   8         16.94         30.43        21.31 o                         
   4   7   8       1009.80       1013.78        47.41 o                         
   5   7   8         39.55         47.46        18.65 o                         
   6   7   8         23.88         15.66        16.52 o                         
   7   7   8        840.49        936.94        55.91 o                         
  -7   8   8        242.24        258.86        25.32 o                         
  -6   8   8        207.42        209.70        24.82 o                         
  -5   8   8        368.84        334.20        30.25 o                         
  -4   8   8        743.65        731.34        56.25 o                         
  -3   8   8        417.64        430.27        32.86 o                         
  -2   8   8        131.10        112.62        18.06 o                         
  -1   8   8         42.97         39.70        13.61 o                         
   0   8   8        196.23        197.14        20.36 o                         
   1   8   8         14.56          2.52        15.53 o                         
   2   8   8        137.39        128.54        27.55 o                         
   3   8   8        418.81        397.79        42.74 o                         
   4   8   8        799.51        768.31        52.83 o                         
   5   8   8        329.43        314.40        30.13 o                         
   6   8   8        221.99        236.44        26.39 o                         
   7   8   8        240.39        246.19        23.75 o                         
   8   8   8         72.74         73.48        42.61 o                         
  -9   9   8        636.94        567.59        44.97 o                         
  -8   9   8        563.51        544.92        31.85 o                         
  -7   9   8         43.64         55.94        23.16 o                         
  -6   9   8        161.93        193.66        23.44 o                         
  -5   9   8        286.91        256.34        26.52 o                         
  -4   9   8        908.55        913.34        46.74 o                         
  -3   9   8        155.23        169.84        21.09 o                         
  -2   9   8        314.81        322.85        22.71 o                         
  -1   9   8         58.64         62.30        18.00 o                         
   0   9   8         14.98         30.66        13.48 o                         
   1   9   8         53.78         75.13        15.91 o                         
   2   9   8        362.74        416.62        26.67 o                         
   3   9   8        172.54        215.83        30.81 o                         
   4   9   8        928.00       1001.86        63.85 o                         
   5   9   8        390.08        400.08        31.28 o                         
   6   9   8        154.12        128.98        22.07 o                         
   7   9   8         30.71         51.52        16.36 o                         
   8   9   8        550.43        522.15        30.55 o                         
   9   9   8        557.36        493.73        67.19 o                         
 -10  10   8        143.33        160.33        25.95 o                         
  -9  10   8       1231.73       1201.91        62.37 o                         
  -8  10   8        324.56        348.12        27.04 o                         
  -7  10   8        376.66        406.76        30.24 o                         
  -6  10   8        965.10        971.21       103.25 o                         
  -5  10   8        450.15        413.30        31.71 o                         
  -4  10   8         57.95         55.03        17.96 o                         
  -3  10   8        114.34        103.57        28.04 o                         
  -2  10   8         21.80         16.41        12.24 o                         
  -1  10   8         16.78         12.34        13.47 o                         
   0  10   8        413.11        410.22        29.07 o                         
   1  10   8         15.79          7.06        12.72 o                         
   2  10   8         21.96         20.54        14.54 o                         
   3  10   8         75.47         79.46        16.69 o                         
   4  10   8         57.42         62.69        15.82 o                         
   5  10   8        439.17        475.76        33.52 o                         
   6  10   8        913.21        910.13        42.83 o                         
   7  10   8        483.41        487.25        28.62 o                         
   8  10   8        313.81        330.61        24.40 o                         
   9  10   8       1153.93       1122.16        38.20 o                         
  10  10   8        119.56        107.36        23.06 o                         
 -11  11   8       1306.08       1287.72        53.82 o                         
 -10  11   8        138.27         81.55        21.71 o                         
  -9  11   8        497.09        502.02        28.28 o                         
  -8  11   8        275.88        267.82        22.61 o                         
  -7  11   8        292.97        283.73        39.31 o                         
  -6  11   8        262.11        229.72        25.50 o                         
  -5  11   8        658.12        715.61        39.68 o                         
  -4  11   8       1032.98       1078.47        49.39 o                         
  -3  11   8         70.92         84.47        20.63 o                         
  -2  11   8         35.98         43.54        21.12 o                         
  -1  11   8        157.37        171.25        18.03 o                         
   0  11   8          2.58         -9.04        12.99 o                         
   1  11   8        163.91        195.66        19.65 o                         
   2  11   8         17.92         11.15        17.36 o                         
   3  11   8         94.75         65.65        14.07 o                         
   4  11   8        976.40       1082.42        41.98 o                         
   5  11   8        659.51        642.03        30.75 o                         
   6  11   8        266.95        258.51        21.17 o                         
   7  11   8        307.00        288.59        20.28 o                         
   8  11   8        320.06        326.35        20.12 o                         
   9  11   8        546.24        543.79        23.52 o                         
  10  11   8        126.11        113.05        11.88 o                         
  11  11   8       1425.93       1354.34        43.13 o                         
 -11  12   8        455.29        441.32        32.78 o                         
 -10  12   8        188.20        188.79        25.64 o                         
  -9  12   8        923.64        872.46        48.20 o                         
  -8  12   8          5.43         25.46        12.02 o                         
  -7  12   8          0.70          0.35        12.29 o                         
  -6  12   8        632.29        646.72        35.59 o                         
  -5  12   8        541.79        533.61        39.56 o                         
  -4  12   8        688.40        709.90        63.52 o                         
  -3  12   8         45.26         46.25        17.57 o                         
  -2  12   8        230.49        212.43        21.13 o                         
  -1  12   8        198.53        176.14        20.67 o                         
   0  12   8        430.67        433.62        25.13 o                         
   1  12   8        181.83        177.34        18.90 o                         
   2  12   8        227.39        231.48        20.58 o                         
   3  12   8         42.31         43.36        12.71 o                         
   4  12   8        662.91        736.75        29.32 o                         
   5  12   8        514.95        562.69        25.17 o                         
   6  12   8        638.04        601.51        26.94 o                         
   7  12   8          3.61         -3.30        11.25 o                         
   8  12   8          7.27         -1.80        10.08 o                         
   9  12   8        947.19        950.57        31.07 o                         
  10  12   8        198.43        235.66        13.68 o                         
  11  12   8        458.95        461.70        21.44 o                         
  12  12   8       1448.55       1441.41        45.55 o                         
 -11  13   8        501.76        424.75        30.66 o                         
 -10  13   8        370.77        394.22        32.24 o                         
  -9  13   8        100.01         86.86        14.21 o                         
  -8  13   8       3879.40       3993.99        88.64 o                         
  -7  13   8        933.46        977.29        40.16 o                         
  -6  13   8         44.75         47.60        21.89 o                         
  -5  13   8        153.62        195.08        22.82 o                         
  -4  13   8       1801.24       1846.36        88.35 o                         
  -3  13   8        554.71        548.78        28.04 o                         
  -2  13   8        344.06        345.31        24.30 o                         
  -1  13   8        288.59        280.51        23.19 o                         
   0  13   8        121.22        140.66        19.58 o                         
   1  13   8        296.44        308.43        24.82 o                         
   2  13   8        339.04        350.07        20.17 o                         
   3  13   8        592.58        598.52        24.87 o                         
   4  13   8       1801.22       1884.15        41.44 o                         
   5  13   8        170.37        215.57        17.03 o                         
   6  13   8         37.05         25.38        10.32 o                         
   7  13   8        945.78        964.93        26.31 o                         
   8  13   8       3965.48       4147.33        70.91 o                         
   9  13   8         98.43         81.79        10.30 o                         
  10  13   8        391.37        383.67        17.29 o                         
  11  13   8        443.15        411.28        22.77 o                         
  12  13   8         21.79         16.79         8.86 o                         
  13  13   8        407.74        346.56        27.25 o                         
 -10  14   8        167.51        150.64        20.30 o                         
  -9  14   8        187.56        199.73        19.36 o                         
  -8  14   8        323.10        290.98        21.47 o                         
  -7  14   8        887.04        927.12        37.11 o                         
  -6  14   8        281.29        257.63        22.21 o                         
  -5  14   8        857.08        938.75        40.52 o                         
  -4  14   8         34.36         30.28        14.22 o                         
  -3  14   8        654.85        660.58        29.08 o                         
  -2  14   8        253.73        259.95        20.95 o                         
  -1  14   8          6.07          9.26        11.63 o                         
   0  14   8        267.75        296.30        22.35 o                         
   1  14   8          7.92         10.51        13.08 o                         
   2  14   8        246.53        212.70        17.72 o                         
   3  14   8        711.36        763.76        28.99 o                         
   4  14   8         26.11         31.26        12.63 o                         
   5  14   8        890.91        935.81        28.03 o                         
   6  14   8        262.01        277.57        16.88 o                         
   7  14   8        856.97        873.98        25.47 o                         
   8  14   8        334.11        301.43        15.68 o                         
   9  14   8        207.78        234.78        15.56 o                         
  10  14   8        179.37        152.35        12.40 o                         
  11  14   8        187.93        184.13        16.58 o                         
  12  14   8         63.06         53.25         9.87 o                         
  -9  15   8        378.21        364.43        22.96 o                         
  -8  15   8        108.03         93.28        13.81 o                         
  -7  15   8         53.18         50.91        16.92 o                         
  -6  15   8        230.49        203.76        19.90 o                         
  -5  15   8         87.39         74.96        16.36 o                         
  -4  15   8        477.86        456.99        29.59 o                         
  -3  15   8        492.24        479.09        30.21 o                         
  -2  15   8        406.95        418.14        23.21 o                         
  -1  15   8        402.34        401.27        23.67 o                         
   0  15   8         52.32         53.85        16.86 o                         
   1  15   8        431.12        482.45        25.98 o                         
   2  15   8        429.21        441.02        21.66 o                         
   3  15   8        483.30        461.06        21.88 o                         
   4  15   8        521.91        523.61        20.69 o                         
   5  15   8         73.57         74.37        10.84 o                         
   6  15   8        238.12        233.43        14.11 o                         
   7  15   8         62.83         55.06         9.25 o                         
   8  15   8        131.52        101.74        13.02 o                         
   9  15   8        365.37        371.56        18.93 o                         
  10  15   8        112.49        119.82        14.12 o                         
  11  15   8        329.75        268.99        23.44 o                         
  -8  16   8        309.68        274.39        25.81 o                         
  -7  16   8         10.55         24.08        16.42 o                         
  -6  16   8        171.48        163.45        35.11 o                         
  -5  16   8         52.33         69.40        13.86 o                         
  -4  16   8        114.13        115.23        16.72 o                         
  -3  16   8        300.40        337.48        24.38 o                         
  -2  16   8         54.00         51.01        11.84 o                         
  -1  16   8        270.58        269.51        16.03 o                         
   0  16   8        214.99        237.59        15.81 o                         
   1  16   8        285.04        307.68        17.08 o                         
   2  16   8         59.69         62.15        11.06 o                         
   3  16   8        328.82        332.89        15.87 o                         
   4  16   8         86.46         81.72        10.28 o                         
   5  16   8         49.08         66.05        11.90 o                         
   6  16   8        161.52        138.57        11.77 o                         
   7  16   8          8.49          7.14        10.09 o                         
   8  16   8        271.70        231.52        18.36 o                         
   9  16   8         97.51         85.99        20.35 o                         
  -7  17   8         27.47         15.94        11.13 o                         
  -6  17   8         76.67         76.29        11.10 o                         
  -5  17   8         53.60         35.60        11.33 o                         
  -4  17   8         50.49         56.20        12.42 o                         
  -3  17   8         84.21        101.15        14.18 o                         
  -2  17   8        769.74        695.60        28.65 o                         
  -1  17   8         33.46         33.65         8.41 o                         
   0  17   8         13.56         13.24         7.50 o                         
   1  17   8         38.85         38.18         8.88 o                         
   2  17   8        768.92        807.83        29.82 o                         
   3  17   8         91.25         92.02         9.56 o                         
   4  17   8         65.54         70.18         8.71 o                         
   5  17   8         46.57         63.37        17.56 o                         
   6  17   8         74.69         76.10        12.71 o                         
   7  17   8         12.30         16.46         8.90 o                         
  -5  18   8         95.25        116.04        16.77 o                         
  -4  18   8          3.47         18.84        12.11 o                         
  -3  18   8        350.56        363.95        19.12 o                         
  -2  18   8         16.10         38.94         7.76 o                         
  -1  18   8        155.05        132.59        11.29 o                         
   0  18   8        133.73        129.37        13.42 o                         
   1  18   8        142.79        129.80        12.60 o                         
   2  18   8         31.25         35.94         7.50 o                         
   3  18   8        348.16        346.57        18.19 o                         
   4  18   8          1.27          0.85         7.79 o                         
   5  18   8        124.33        126.49        19.29 o                         
  -1   2   9        189.18        158.08        49.59 o                         
   0   2   9         62.22          1.79       115.19 o                         
   1   2   9        172.73        122.97        34.98 o                         
  -2   3   9        107.42         92.43        73.97 o                         
  -1   3   9         11.53         25.83        13.08 o                         
   0   3   9        812.35        716.73        57.05 o                         
   1   3   9          3.89        -10.02        21.18 o                         
   2   3   9         93.88         89.13        21.29 o                         
  -3   4   9        515.96          3.99        95.52 o                         
  -2   4   9        392.09        378.66        29.32 o                         
  -1   4   9        482.95        455.71        32.09 o                         
   0   4   9         38.46         30.02        15.90 o                         
   1   4   9        434.36        456.66        39.56 o                         
   2   4   9        398.92        395.61        27.37 o                         
   3   4   9        524.46        522.80        38.65 o                         
  -3   5   9        249.38        247.95       165.35 o                         
  -2   5   9        163.93        186.47       110.10 o                         
  -1   5   9         40.82         15.09        15.50 o                         
   0   5   9        417.13        429.11        32.60 o                         
   1   5   9         56.40         63.25        14.88 o                         
   2   5   9        193.35        158.83        20.93 o                         
   3   5   9        265.92        284.63        20.66 o                         
   4   5   9        221.85        220.77        18.16 o                         
  -4   6   9        268.27        284.45        30.89 o                         
  -3   6   9       1003.62       1055.71        61.65 o                         
  -2   6   9        109.06         57.59        23.75 o                         
  -1   6   9         88.00         90.40        18.64 o                         
   0   6   9        882.34        831.17        35.82 o                         
   1   6   9        100.71         91.09        12.68 o                         
   2   6   9        109.55        137.48        14.01 o                         
   3   6   9        967.14       1009.07        34.55 o                         
   4   6   9        317.25        321.67        22.06 o                         
   5   6   9        232.46        259.20        29.47 o                         
  -4   7   9        615.82        590.63        44.37 o                         
  -3   7   9        572.77        619.86       317.17 o                         
  -2   7   9        234.50        259.58        35.43 o                         
  -1   7   9          3.26          8.30        20.49 o                         
   0   7   9        231.45        210.27        17.56 o                         
   1   7   9          0.40         -2.72         9.85 o                         
   2   7   9        240.18        235.60        16.83 o                         
   3   7   9        610.62        723.84        26.41 o                         
   4   7   9        654.24        688.07        29.03 o                         
   5   7   9        275.46        282.64        18.73 o                         
   6   7   9        188.15        169.91        18.38 o                         
  -5   8   9        472.62        459.59        38.43 o                         
  -4   8   9        101.27         85.38        18.21 o                         
  -3   8   9         40.72         70.55        27.84 o                         
  -2   8   9        493.99        497.07        31.21 o                         
  -1   8   9        122.89        113.28        18.73 o                         
   0   8   9       1721.04       1674.24        40.51 o                         
   1   8   9        135.00        125.02        12.94 o                         
   2   8   9        400.73        414.83        20.70 o                         
   3   8   9         51.01         57.12        11.72 o                         
   4   8   9         92.72        107.06        13.44 o                         
   5   8   9        467.58        502.11        20.64 o                         
   6   8   9        237.51        245.60        17.80 o                         
   7   8   9        153.56        162.55        16.93 o                         
  -5   9   9        425.99        361.80        33.02 o                         
  -4   9   9        201.09        227.93        40.40 o                         
  -3   9   9         21.21         14.54        12.85 o                         
  -2   9   9        144.07        149.47        30.67 o                         
  -1   9   9         91.85         99.65        19.61 o                         
   0   9   9         47.84         53.33        11.26 o                         
   1   9   9        128.97        124.69        13.22 o                         
   2   9   9        174.45        165.49        14.87 o                         
   3   9   9         20.71         18.99         9.81 o                         
   4   9   9        178.41        171.06        14.58 o                         
   5   9   9        439.23        432.11        18.82 o                         
   6   9   9         64.47         81.58        11.36 o                         
   7   9   9         28.74         17.02         9.22 o                         
   8   9   9        554.89        551.20        19.37 o                         
  -6  10   9         44.15         12.81        13.52 o                         
  -5  10   9        197.76        216.24        30.74 o                         
  -4  10   9        340.99        333.48        23.67 o                         
  -3  10   9        172.12        192.51        19.97 o                         
  -2  10   9        180.53        189.06        20.45 o                         
  -1  10   9         63.30         55.17        16.35 o                         
   0  10   9        315.29        329.98        19.40 o                         
   1  10   9         70.31         78.37        11.16 o                         
   2  10   9        169.20        166.34        13.71 o                         
   3  10   9        193.55        194.17        14.94 o                         
   4  10   9        387.75        377.80        17.68 o                         
   5  10   9        187.37        183.02        13.12 o                         
   6  10   9         49.25         39.37         9.78 o                         
   7  10   9        162.44        176.90        12.70 o                         
   8  10   9        314.39        326.86        14.18 o                         
   9  10   9         68.65         71.75         7.63 o                         
  -6  11   9        352.54        322.83        24.90 o                         
  -5  11   9         29.83         -2.26        10.72 o                         
  -4  11   9         71.15         70.48        14.41 o                         
  -3  11   9        226.98        254.97        22.28 o                         
  -2  11   9        290.69        290.79        23.21 o                         
  -1  11   9         29.21         20.95        11.12 o                         
   0  11   9        158.80        185.45        14.69 o                         
   1  11   9         20.71         15.92         9.94 o                         
   2  11   9        291.54        296.03        18.04 o                         
   3  11   9        241.70        230.55        16.88 o                         
   4  11   9         97.70        104.66        11.27 o                         
   5  11   9         26.74         22.59         8.46 o                         
   6  11   9        390.36        373.25        16.01 o                         
   7  11   9         77.32         88.35         9.92 o                         
   8  11   9        618.15        607.19        16.30 o                         
   9  11   9        614.35        608.26        14.17 o                         
  10  11   9        104.46         94.35         6.38 o                         
  -6  12   9        152.13        143.59        18.93 o                         
  -5  12   9        279.44        271.53        18.80 o                         
  -4  12   9         99.08         78.65        13.38 o                         
  -3  12   9        230.33        241.41        20.73 o                         
  -2  12   9        152.51        173.98        15.67 o                         
  -1  12   9        447.37        472.43        23.22 o                         
   0  12   9          0.04         12.34         9.18 o                         
   1  12   9        505.23        489.53        20.70 o                         
   2  12   9        162.55        193.70        14.43 o                         
   3  12   9        240.33        216.32        14.22 o                         
   4  12   9         92.58         81.55        10.78 o                         
   5  12   9        272.10        291.14        16.04 o                         
   6  12   9        116.33        106.34        10.45 o                         
   7  12   9         63.41         60.69         8.96 o                         
   8  12   9        830.73        801.01        18.05 o                         
   9  12   9         12.82         11.05         4.84 o                         
  -5  13   9        135.07        152.17        13.80 o                         
  -4  13   9        428.95        389.45        29.94 o                         
  -3  13   9        335.04        315.05        17.53 o                         
  -2  13   9        256.43        255.20        16.70 o                         
  -1  13   9         73.21         76.15        12.02 o                         
   0  13   9        422.33        425.72        22.11 o                         
   1  13   9         80.45         77.39        10.36 o                         
   2  13   9        275.27        272.92        15.34 o                         
   3  13   9        337.16        343.99        15.59 o                         
   4  13   9        437.11        418.83        16.50 o                         
   5  13   9        107.52        102.13        10.09 o                         
   6  13   9        175.96        162.12        10.71 o                         
   7  13   9        459.80        489.90        13.62 o                         
   8  13   9        674.18        587.17        16.96 o                         
  -6  14   9         77.70         33.83        11.33 o                         
  -5  14   9        113.98        118.04        16.79 o                         
  -4  14   9        371.59        372.74        15.90 o                         
  -3  14   9         25.85         25.34         8.03 o                         
  -2  14   9        205.51        192.57        13.59 o                         
  -1  14   9        144.87        138.43        12.83 o                         
   0  14   9         35.77         43.76         9.80 o                         
   1  14   9        150.93        132.40        11.17 o                         
   2  14   9        201.04        215.00        19.70 o                         
   3  14   9         16.42         14.69         6.98 o                         
   4  14   9        336.11        351.71        13.68 o                         
   5  14   9         99.21        111.15         8.62 o                         
   6  14   9         74.90         78.06         7.29 o                         
  -4  15   9        380.78        361.74        25.71 o                         
  -3  15   9         47.77         35.13        12.65 o                         
  -2  15   9         76.08         87.54        11.28 o                         
  -1  15   9         29.78         35.54        10.81 o                         
   0  15   9        953.99        916.77        24.02 o                         
   1  15   9         19.50         24.12         7.25 o                         
   2  15   9         66.14         52.94         9.32 o                         
   3  15   9         43.67         50.73         7.74 o                         
   4  15   9        395.17        391.97        24.34 o                         
   1   2  10        169.56        162.59        22.92 o                         
   2   2  10       1536.61       1480.72        62.27 o                         
   0   3  10         28.36         24.66        13.54 o                         
   1   3  10         83.23         99.44        14.70 o                         
   2   3  10        275.62        304.03        21.80 o                         
   3   3  10        322.36        358.74        33.92 o                         
  -3   4  10        134.48          7.18        70.71 o                         
   0   4  10          0.04          1.78        19.59 o                         
   1   4  10        384.29        329.73        73.00 o                         
   2   4  10        231.72        203.81        16.24 o                         
   3   4  10        123.88        130.95        12.79 o                         
   4   4  10        572.61        543.73        35.28 o                         
  -2   5  10        117.30         50.67        23.93 o                         
  -1   5  10        392.26        171.25        31.83 o                         
   0   5  10       1168.95        938.88        97.92 o                         
   1   5  10        378.35        349.05        46.91 o                         
   2   5  10        124.16         97.21        22.54 o                         
   3   5  10        223.26        195.66        23.50 o                         
   4   5  10         34.49         34.20         9.29 o                         
   5   5  10        441.23        437.83        52.25 o                         
  -1   6  10        644.36        506.39        89.55 o                         
   0   6  10        403.37        318.76        73.95 o                         
   1   6  10        734.51        636.45        72.05 o                         
   2   6  10        116.87        132.68        36.04 o                         
   3   6  10        128.26        112.60        20.47 o                         
   4   6  10         65.49         38.01         9.17 o                         
   5   6  10        157.56        144.88        10.95 o                         
   6   6  10        194.70        168.32        17.85 o                         
  -1   7  10        126.48         99.42        14.13 o                         
   0   7  10       1177.42       1014.04       173.99 o                         
   1   7  10        132.66        136.94        24.41 o                         
   2   7  10         73.37         55.88        14.10 o                         
   3   7  10        433.33        357.83        29.99 o                         
   4   7  10        527.09        481.21        34.30 o                         
   5   7  10        193.17        170.42        12.12 o                         
   6   7  10         40.11         44.16         6.85 o                         
   7   7  10        626.71        690.40        66.18 o                         
  -1   8  10         99.15         64.78        19.54 o                         
   0   8  10        100.17         60.58        25.80 o                         
   1   8  10         87.78         61.56        13.41 o                         
   2   8  10         78.08         84.63        18.76 o                         
   3   8  10         24.78         40.96         9.59 o                         
   4   8  10        456.32        482.08        24.66 o                         
   5   8  10         47.92         35.79         7.30 o                         
   6   8  10        106.13        102.27         8.31 o                         
   7   8  10         15.65         12.56         5.39 o                         
  -1   9  10        174.23        120.01        34.39 o                         
   0   9  10        522.58        478.29        22.32 o                         
   1   9  10        135.56        115.76        11.57 o                         
   2   9  10          3.43         -5.85         9.90 o                         
   3   9  10         20.09         23.31         8.09 o                         
   4   9  10         45.23         38.25         7.67 o                         
   5   9  10        283.19        291.77        14.59 o                         
   6   9  10        129.20        124.33        10.12 o                         
  -2  10  10        302.87        222.39        79.57 o                         
  -1  10  10         64.52         49.18        37.74 o                         
   0  10  10         60.21         33.49        16.79 o                         
   1  10  10         49.09         58.28        12.70 o                         
   2  10  10        324.28        342.34        18.51 o                         
   3  10  10         58.66         53.22         8.88 o                         
   4  10  10         18.10         20.13         5.92 o                         
                                                                                
